# Supplementary material for: Changes in Gravitaxis and Gene-Expression in an Euglena gracilis Culture over Time
Source: Biomolecules. 2024 Mar 9;14(3):327. doi: 10.3390/biom14030327 (PMC10967724; doi:10.3390/biom14030327)
Supplement: Supplementary file 1 [file biomolecules-14-00327-s001.zip]

Archive with 5 entries (5 files):
- Supplement S1.xlsx
- Supplement S2.xlsx
- Supplement S3.xlsx
- Supplement S4.xlsx
- Supplement S5.pdf
