# Supplementary material for: Changes in Gravitaxis and Gene-Expression in an Euglena gracilis Culture over Time
Source: Biomolecules. 2024 Mar 9;14(3):327. doi: 10.3390/biom14030327 (PMC10967724; doi:10.3390/biom14030327)
Supplement: Supplementary file 1 [file biomolecules-14-00327-s001.zip › Supplement S1.xlsx]

## Sheet: 5dvs6d
Sequence Name	FC ([5 d] Vs [6 d])	p (Corr) ([5 d] Vs [6 d])	Sequence Description	Blast Hit Description (HSP)	Blast Hit Taxonomy Name	Blast Hit E-Value	Blast Hit Accession	Blast Top Hit Description (HSP)	Blast Top Hit Taxonomy Name	Blast Top Hit E-Value	Mapping Gene Name	Mapping GO ID	Mapping GO Term	Mapping GO Category	Annotation GO Count	Annotation GO ID	Annotation GO Term	Annotation GO Category	Enzyme Code	Enzyme Name	InterPro Accession	InterPro Type	InterPro Name	InterPro Signatures	InterPro GO ID	InterPro GO Term	InterPro GO Category
EG_transcript_17273	1.95195	0.0108309	5-methyltetrahydropteroyltriglutamate--homocysteine S-methyltransferase	gi|543529102|emb|CCQ53859.1|5-methyltetrahydropteroyltriglutamate--homocysteine methyltransferase [Crocosphaera watsonii WH 0005];gi|881031961|ref|WP_048751385.1|5-methyltetrahydropteroyltriglutamate--homocysteine S-methyltransferase, partial [Crocosphaera watsonii];gi|1088968285|emb|SEB06619.1|methionine synthase (B12-independent) [Thiothrix caldifontis];gi|494518802|ref|WP_007308257.1|5-methylt…	Crocosphaera watsonii WH 0005;Crocosphaera watsonii;Thiothrix caldifontis;Crocosphaera watsonii/Crocosphaera watsonii WH 8501;Crocosphaera watsonii/Crocosphaera watsonii WH 0401/Crocosphaera watsonii WH 8502;unicellular cyanobacterium SU2;Gemmatimonadetes bacterium 13_1_40CM_66_11;Thiothrix lacustris;Thiothrix nivea/Thiothrix nivea DSM 5205;Dyadobacter soli;Gemmatimonadetes bacterium 13_2_20CM_2_…	1.9E-48;2.2E-48;2.0E-47;5.2E-47;5.2E-47;2.1E-46;3.5E-46;5.4E-46;3.3E-45;3.7E-45;3.8E-45;7.1E-45;8.9E-45;2.1E-44;2.5E-44;2.7E-44;3.3E-44;3.3E-44;3.8E-44;5.1E-44	CCQ53859;WP_048751385;SEB06619;WP_007308257/EAM47927;CCQ62632/WP_021831255/CCQ52245;WP_085435610;OLC07927;OQX03404;EIJ33599/WP_002707550;SDE21802;OLB67033/OLC86060/OLD90265;WP_028358198;WP_012168116/ABW33140;OJJ25711;SIS52599;AOY00442/WP_070528827;KOF52426;ORZ39880;WP_073136865/SHH33623;ESJ04092/WP_023264654	gi|543529102|emb|CCQ53859.1|5-methyltetrahydropteroyltriglutamate--homocysteine methyltransferase [Crocosphaera watsonii WH 0005]	Crocosphaera watsonii WH 0005	1.9e-48											noIPR;IPR002629;noIPR;noIPR;noIPR	null;DOMAIN;DOMAIN;DOMAIN;DOMAIN	null;Cobalamin-independent methionine synthase MetE, C-terminal/archaeal;Cobalamin-independent methionine synthase MetE, C-terminal/archaeal;Cobalamin-independent methionine synthase MetE, C-terminal/archaeal;Cobalamin-independent methionine synthase MetE, C-terminal/archaeal	G3DSA:3.20.20.210 (GENE3D);PF01717 (PFAM);PTHR30519 (PANTHER);PTHR30519:SF13 (PANTHER);SSF51726 (SUPERFAMILY)	;GO:0003871/GO:0008270/GO:0009086;;;	;5-methyltetrahydropteroyltriglutamate-homocysteine S-methyltransferase activity/zinc ion binding/methionine biosynthetic process;;;	;Molecular Function/Molecular Function/Biological Process;;;
EG_transcript_15934	-1.52933	0.00904975	acid phosphatase	gi|1056661332|ref|WP_068089460.1|hypothetical protein [Novosphingobium rosa];gi|1054933276|ref|WP_066689343.1|hypothetical protein [Sphingomonas hankookensis]/gi|1017128578|gb|KZE17149.1|hypothetical protein AVT10_11900 [Sphingomonas hankookensis];gi|1175956994|gb|OQW76543.1|hypothetical protein BVN32_08980 [Proteobacteria bacterium ST_bin14];gi|1175466315|ref|WP_082009122.1|hypothetical protein …	Novosphingobium rosa;Sphingomonas hankookensis/Sphingomonas hankookensis;Proteobacteria bacterium ST_bin14;Caulobacter sp. OV484;Sphingomonas asaccharolytica;Caulobacter sp. Root1472/Caulobacter sp. Root1472;Caulobacteraceae bacterium PMMR1;Sphingomonas mali;Sphingomonas sp. Leaf23/Sphingomonas sp. Leaf23;Sphingomonas/Sphingomonas sp. Leaf9/Sphingomonas sp. Leaf11;Sphingomonas/Sphingomonas sp. Le…	2.9E-59;3.5E-59;1.0E-55;1.7E-55;1.1E-54;1.4E-54;5.2E-54;5.5E-54;1.9E-53;6.5E-53;1.5E-52;3.1E-52;7.6E-52;8.1E-52;1.0E-51;1.1E-51;4.1E-51;7.4E-51;1.0E-50;1.3E-50	WP_068089460;KZE17149/WP_066689343;OQW76543;WP_082009122;WP_066810339;KQZ28375/WP_056757771;WP_051863346;WP_084250443;WP_055759583/KQM85963;KQM28959/KQM45660/WP_055817903;WP_055789985/KQM61531/KQN19106/KQN12627;WP_056454387/KQM38097;KQM96024/KQM23166;WP_056506398/KQM77638;WP_072390726;WP_082438736;WP_056004510/KQN79881/KQN71140;WP_010406436;KQM98274;WP_051438877	gi|1056661332|ref|WP_068089460.1|hypothetical protein [Novosphingobium rosa]	Novosphingobium rosa	2.9e-59											IPR029052;IPR004843;noIPR;noIPR;noIPR;noIPR;noIPR;noIPR;IPR029052;noIPR	DOMAIN;DOMAIN;DOMAIN;DOMAIN;DOMAIN;DOMAIN;DOMAIN;DOMAIN;DOMAIN;DOMAIN	Metallo-dependent phosphatase-like;Calcineurin-like phosphoesterase domain, ApaH type;Calcineurin-like phosphoesterase domain, ApaH type;Calcineurin-like phosphoesterase domain, ApaH type;Calcineurin-like phosphoesterase domain, ApaH type;Calcineurin-like phosphoesterase domain, ApaH type;Calcineurin-like phosphoesterase domain, ApaH type;Calcineurin-like phosphoesterase domain, ApaH type;Metallo…	G3DSA:3.60.21.10 (GENE3D);PF00149 (PFAM);PTHR10161 (PANTHER);SIGNAL_PEPTIDE_H_REGION (PHOBIUS);SIGNAL_PEPTIDE (PHOBIUS);SIGNAL_PEPTIDE_N_REGION (PHOBIUS);NON_CYTOPLASMIC_DOMAIN (PHOBIUS);SIGNAL_PEPTIDE_C_REGION (PHOBIUS);SSF56300 (SUPERFAMILY);TMhelix (TMHMM)	;GO:0016787;;;;;;;;	;hydrolase activity;;;;;;;;	;Molecular Function;;;;;;;;
EG_transcript_1009	-1.86215	0.0450165	Adenylate cyclase	gi|1088482484|gb|OHD14958.1|hypothetical protein A2Z98_03265 [Spirochaetes bacterium GWB1_27_13]/gi|1088495554|gb|OHD26379.1|hypothetical protein A2Y34_05790 [Spirochaetes bacterium GWC1_27_15]/gi|1088508122|gb|OHD38293.1|hypothetical protein A2086_14020 [Spirochaetes bacterium GWD1_27_9];gi|1180626560|ref|WP_084111894.1|hypothetical protein [Gloeomargarita lithophora];gi|1100592167|gb|APB32753.1…	Spirochaetes bacterium GWB1_27_13/Spirochaetes bacterium GWC1_27_15/Spirochaetes bacterium GWD1_27_9;Gloeomargarita lithophora;Gloeomargarita lithophora Alchichica-D10;Archangium violaceum;Ruegeria atlantica/Ruegeria atlantica;Archangium sp. Cb G35;Archangium sp. Cb G35;Lottia gigantea/Lottia gigantea;Ruegeria atlantica/Ruegeria atlantica;Tropilaelaps mercedesae;Biomphalaria glabrata;Chlorobi bac…	4.5E-13;1.2E-12;1.2E-12;6.0E-12;6.2E-12;6.6E-12;6.7E-12;7.5E-12;8.0E-12;8.2E-12;1.3E-11;2.0E-11;4.0E-11;4.1E-11;4.8E-11;5.6E-11;6.7E-11;7.1E-11;7.8E-11;7.8E-11	OHD14958/OHD26379/OHD38293;WP_084111894;APB32753;WP_084609597;WP_058278375/CUH48889;OJT22108;WP_083681371;XP_009058738/ESO90576;WP_058273435/CUH43419;OQR70201;XP_013063303;KXK35936;KPM02124;KFB66441;BAC80153;JAA84303;EGV91484;KFV95021;AKJ04109;KFB78473	gi|1088508122|gb|OHD38293.1|hypothetical protein A2086_14020 [Spirochaetes bacterium GWD1_27_9]/gi|1088495554|gb|OHD26379.1|hypothetical protein A2Y34_05790 [Spirochaetes bacterium GWC1_27_15]/gi|1088482484|gb|OHD14958.1|hypothetical protein A2Z98_03265 [Spirochaetes bacterium GWB1_27_13]	Spirochaetes bacterium GWD1_27_9/Spirochaetes bacterium GWB1_27_13/Spirochaetes bacterium GWC1_27_15	4.5e-13											IPR001054;IPR001054;noIPR;IPR001054;noIPR;noIPR;noIPR;noIPR;noIPR;noIPR;noIPR;noIPR;IPR001054;noIPR;IPR029787;noIPR;noIPR	DOMAIN;DOMAIN;DOMAIN;DOMAIN;DOMAIN;DOMAIN;DOMAIN;DOMAIN;DOMAIN;DOMAIN;DOMAIN;DOMAIN;DOMAIN;DOMAIN;DOMAIN;DOMAIN;DOMAIN	Adenylyl cyclase class-3/4/guanylyl cyclase;Adenylyl cyclase class-3/4/guanylyl cyclase;Adenylyl cyclase class-3/4/guanylyl cyclase;Adenylyl cyclase class-3/4/guanylyl cyclase;Adenylyl cyclase class-3/4/guanylyl cyclase;Adenylyl cyclase class-3/4/guanylyl cyclase;Adenylyl cyclase class-3/4/guanylyl cyclase;Adenylyl cyclase class-3/4/guanylyl cyclase;Adenylyl cyclase class-3/4/guanylyl cyclase;Ade…	SM00044 (SMART);PF00211 (PFAM);G3DSA:3.30.450.20 (GENE3D);G3DSA:3.30.70.1230 (GENE3D);mobidb-lite (MOBIDB_LITE);mobidb-lite (MOBIDB_LITE);PTHR11920 (PANTHER);TRANSMEMBRANE (PHOBIUS);TRANSMEMBRANE (PHOBIUS);CYTOPLASMIC_DOMAIN (PHOBIUS);CYTOPLASMIC_DOMAIN (PHOBIUS);NON_CYTOPLASMIC_DOMAIN (PHOBIUS);PS50125 (PROSITE_PROFILES);cd07302 (CDD);SSF55073 (SUPERFAMILY);TMhelix (TMHMM);TMhelix (TMHMM)	GO:0035556/GO:0016849/GO:0009190;GO:0035556/GO:0016849/GO:0009190;;GO:0035556/GO:0016849/GO:0009190;;;;;;;;;GO:0035556/GO:0016849/GO:0009190;;;;	intracellular signal transduction/phosphorus-oxygen lyase activity/cyclic nucleotide biosynthetic process;intracellular signal transduction/phosphorus-oxygen lyase activity/cyclic nucleotide biosynthetic process;;intracellular signal transduction/phosphorus-oxygen lyase activity/cyclic nucleotide biosynthetic process;;;;;;;;;intracellular signal transduction/phosphorus-oxygen lyase activity/cycli…	Biological Process/Molecular Function/Biological Process;Biological Process/Molecular Function/Biological Process;;Biological Process/Molecular Function/Biological Process;;;;;;;;;Biological Process/Molecular Function/Biological Process;;;;
EG_transcript_11359	-1.91184	0.0298028	adenylate cyclase type 8 isoform X2	gi|1088482484|gb|OHD14958.1|hypothetical protein A2Z98_03265 [Spirochaetes bacterium GWB1_27_13]/gi|1088495554|gb|OHD26379.1|hypothetical protein A2Y34_05790 [Spirochaetes bacterium GWC1_27_15]/gi|1088508122|gb|OHD38293.1|hypothetical protein A2086_14020 [Spirochaetes bacterium GWD1_27_9];gi|1000273685|gb|KXK35936.1|adenylate cyclase [Chlorobi bacterium OLB6];gi|1173894087|gb|OQR70201.1|adenylate…	Spirochaetes bacterium GWB1_27_13/Spirochaetes bacterium GWC1_27_15/Spirochaetes bacterium GWD1_27_9;Chlorobi bacterium OLB6;Tropilaelaps mercedesae;Pongo abelii;Elephantulus edwardii;Sarcoptes scabiei;Mycobacterium sp. SCH;Mycobacterium sp. SCH;Elephantulus edwardii;Aplysia californica/Aplysia californica;Fukomys damarensis;Octodon degus;Fukomys damarensis;Chinchilla lanigera;Erinaceus europaeus…	4.5E-16;9.5E-15;2.4E-14;2.9E-14;9.3E-14;1.0E-13;1.1E-13;1.1E-13;1.6E-13;2.4E-13;3.9E-13;4.0E-13;4.1E-13;4.1E-13;4.1E-13;4.1E-13;4.1E-13;4.1E-13;4.1E-13;4.1E-13	OHD14958/OHD26379/OHD38293;KXK35936;OQR70201;XP_002819478;XP_006879346;KPM02124;OFJ50755;WP_083298569;XP_006879347;AAW30400/NP_001191588;KFO25289;XP_004634471;XP_019066024;XP_005398061;XP_007522792;XP_005354605;XP_005398060;XP_013005386;XP_012370868;XP_005354604	gi|1088508122|gb|OHD38293.1|hypothetical protein A2086_14020 [Spirochaetes bacterium GWD1_27_9]/gi|1088495554|gb|OHD26379.1|hypothetical protein A2Y34_05790 [Spirochaetes bacterium GWC1_27_15]/gi|1088482484|gb|OHD14958.1|hypothetical protein A2Z98_03265 [Spirochaetes bacterium GWB1_27_13]	Spirochaetes bacterium GWD1_27_9/Spirochaetes bacterium GWB1_27_13/Spirochaetes bacterium GWC1_27_15	4.5e-16											IPR001054;IPR001054;noIPR;noIPR;noIPR;IPR001054;noIPR;IPR029787	DOMAIN;DOMAIN;DOMAIN;DOMAIN;DOMAIN;DOMAIN;DOMAIN;DOMAIN	Adenylyl cyclase class-3/4/guanylyl cyclase;Adenylyl cyclase class-3/4/guanylyl cyclase;Adenylyl cyclase class-3/4/guanylyl cyclase;Adenylyl cyclase class-3/4/guanylyl cyclase;Adenylyl cyclase class-3/4/guanylyl cyclase;Adenylyl cyclase class-3/4/guanylyl cyclase;Adenylyl cyclase class-3/4/guanylyl cyclase;Nucleotide cyclase	PF00211 (PFAM);G3DSA:3.30.70.1230 (GENE3D);mobidb-lite (MOBIDB_LITE);PTHR11920:SF382 (PANTHER);PTHR11920 (PANTHER);PS50125 (PROSITE_PROFILES);cd07302 (CDD);SSF55073 (SUPERFAMILY)	GO:0035556/GO:0016849/GO:0009190;GO:0035556/GO:0016849/GO:0009190;;;;GO:0035556/GO:0016849/GO:0009190;;	intracellular signal transduction/phosphorus-oxygen lyase activity/cyclic nucleotide biosynthetic process;intracellular signal transduction/phosphorus-oxygen lyase activity/cyclic nucleotide biosynthetic process;;;;intracellular signal transduction/phosphorus-oxygen lyase activity/cyclic nucleotide biosynthetic process;;	Biological Process/Molecular Function/Biological Process;Biological Process/Molecular Function/Biological Process;;;;Biological Process/Molecular Function/Biological Process;;
EG_transcript_2386	1.51762	0.0387184	adenylate guanylate cyclase with integral membrane sensor	gi|504617233|ref|WP_014804335.1|adenylate/guanylate cyclase with integral membrane sensor [Turneriella parva]/gi|390612683|gb|AFM13835.1|adenylate/guanylate cyclase with integral membrane sensor [Turneriella parva DSM 21527];gi|571792656|gb|ETR73007.1|adenylate cyclase [Candidatus Magnetoglobus multicellularis str. Araruama];gi|765547835|gb|KJE88456.1|hypothetical protein, variant [Capsaspora owc…	Turneriella parva/Turneriella parva DSM 21527;Candidatus Magnetoglobus multicellularis str. Araruama;Capsaspora owczarzaki ATCC 30864;Capsaspora owczarzaki ATCC 30864/Capsaspora owczarzaki ATCC 30864;Beggiatoa sp. IS2;Spirochaetes bacterium GWB1_48_6;Lentisphaerae bacterium RIFOXYA12_64_32/Lentisphaerae bacterium RIFOXYB12_FULL_65_16;Caedibacter varicaedens/Caedibacter varicaedens;Legionella droz…	1.2E-42;1.4E-42;5.5E-42;6.4E-42;9.8E-42;1.4E-41;2.0E-41;2.4E-41;8.5E-41;1.9E-40;4.5E-40;5.1E-40;8.1E-40;8.7E-40;1.7E-39;2.3E-39;2.4E-39;9.9E-39;2.7E-38;3.8E-38	AFM13835/WP_014804335;ETR73007;KJE88456;XP_004364981/KJE88455;OQW95675;OHD14770;OGV67011/OGV87062;WP_062140627/GAO98577;WP_058497173/KTC84752;OGT07160;AIL12912;AFM11780/WP_014802297;OHD50709/OHD39873/OHD78611;WP_053231493/AKF04114;EKE00625;OUU34863;OUU36402;OJX07076;WP_079537627/SHJ80170;OJU39192	gi|390612683|gb|AFM13835.1|adenylate/guanylate cyclase with integral membrane sensor [Turneriella parva DSM 21527]/gi|504617233|ref|WP_014804335.1|adenylate/guanylate cyclase with integral membrane sensor [Turneriella parva]	Turneriella parva/Turneriella parva DSM 21527	1.2e-42											IPR001054;IPR001054;IPR001054;noIPR;noIPR;noIPR;noIPR;noIPR;noIPR;noIPR;IPR001054;noIPR;IPR029787;noIPR	DOMAIN;DOMAIN;DOMAIN;DOMAIN;DOMAIN;DOMAIN;DOMAIN;DOMAIN;DOMAIN;DOMAIN;DOMAIN;DOMAIN;DOMAIN;DOMAIN	Adenylyl cyclase class-3/4/guanylyl cyclase;Adenylyl cyclase class-3/4/guanylyl cyclase;Adenylyl cyclase class-3/4/guanylyl cyclase;Adenylyl cyclase class-3/4/guanylyl cyclase;Adenylyl cyclase class-3/4/guanylyl cyclase;Adenylyl cyclase class-3/4/guanylyl cyclase;Adenylyl cyclase class-3/4/guanylyl cyclase;Adenylyl cyclase class-3/4/guanylyl cyclase;Adenylyl cyclase class-3/4/guanylyl cyclase;Ade…	SM00044 (SMART);PF00211 (PFAM);G3DSA:3.30.70.1230 (GENE3D);PTHR43081:SF3 (PANTHER);PTHR43081 (PANTHER);CYTOPLASMIC_DOMAIN (PHOBIUS);NON_CYTOPLASMIC_DOMAIN (PHOBIUS);CYTOPLASMIC_DOMAIN (PHOBIUS);TRANSMEMBRANE (PHOBIUS);TRANSMEMBRANE (PHOBIUS);PS50125 (PROSITE_PROFILES);cd07302 (CDD);SSF55073 (SUPERFAMILY);TMhelix (TMHMM)	GO:0035556/GO:0009190/GO:0016849;GO:0035556/GO:0009190/GO:0016849;GO:0035556/GO:0009190/GO:0016849;;;;;;;;GO:0035556/GO:0009190/GO:0016849;;;	intracellular signal transduction/cyclic nucleotide biosynthetic process/phosphorus-oxygen lyase activity;intracellular signal transduction/cyclic nucleotide biosynthetic process/phosphorus-oxygen lyase activity;intracellular signal transduction/cyclic nucleotide biosynthetic process/phosphorus-oxygen lyase activity;;;;;;;;intracellular signal transduction/cyclic nucleotide biosynthetic process/p…	Biological Process/Biological Process/Molecular Function;Biological Process/Biological Process/Molecular Function;Biological Process/Biological Process/Molecular Function;;;;;;;;Biological Process/Biological Process/Molecular Function;;;
EG_transcript_33196	-1.6118	0.0121282	ankyrin repeat	gi|157106769|ref|XP_001649474.1|AAEL014742-PA, partial [Aedes aegypti]/gi|108868779|gb|EAT33004.1|AAEL014742-PA, partial [Aedes aegypti];gi|157106767|ref|XP_001649473.1|AAEL014741-PA, partial [Aedes aegypti]/gi|108868778|gb|EAT33003.1|AAEL014741-PA, partial [Aedes aegypti];gi|1189386888|gb|OSX73977.1|hypothetical protein BU14_0316s0006 [Porphyra umbilicalis];gi|157106389|ref|XP_001649301.1|AAEL01…	Aedes aegypti/Aedes aegypti;Aedes aegypti/Aedes aegypti;Porphyra umbilicalis;Aedes aegypti/Aedes aegypti;Aedes albopictus;Aedes aegypti/Aedes aegypti;Porphyra umbilicalis;Porphyra umbilicalis;Porphyra umbilicalis;Symbiodinium microadriaticum;Aedes albopictus;Symbiodinium microadriaticum;Strongylocentrotus purpuratus;Rhagoletis zephyria;Trichomonas vaginalis G3/Trichomonas vaginalis G3;Aedes albop…	5.2E-45;2.7E-40;7.2E-40;2.5E-39;5.7E-39;6.8E-39;1.5E-38;2.1E-38;1.5E-37;2.7E-37;9.8E-37;1.6E-36;2.2E-36;2.7E-36;2.9E-36;4.7E-36;5.8E-36;7.5E-36;8.6E-36;9.8E-36	XP_001649474/EAT33004;EAT33003/XP_001649473;OSX73977;XP_001649301/EAT33074;KXJ76265;XP_011493101/EJY57493;OSX73976;OSX80214;OSX76960;OLP98069;XP_019555305;OLP89058;XP_011676230;XP_017488231;EAY12623/XP_001324846;KXJ71500;XP_001700927/EDP07181;EXK78232;OSX68224;XP_019638167	gi|157106769|ref|XP_001649474.1|AAEL014742-PA, partial [Aedes aegypti]/gi|108868779|gb|EAT33004.1|AAEL014742-PA, partial [Aedes aegypti]	Aedes aegypti	5.2e-45											IPR002110;IPR020683;IPR020683;noIPR;IPR020683;IPR020683;noIPR;IPR002110;IPR002110;IPR002110;IPR002110;IPR002110;IPR002110;IPR020683;noIPR;IPR020683	REPEAT;DOMAIN;DOMAIN;DOMAIN;DOMAIN;DOMAIN;DOMAIN;REPEAT;REPEAT;REPEAT;REPEAT;REPEAT;REPEAT;DOMAIN;DOMAIN;DOMAIN	Ankyrin repeat;Ankyrin repeat-containing domain;Ankyrin repeat-containing domain;Ankyrin repeat-containing domain;Ankyrin repeat-containing domain;Ankyrin repeat-containing domain;Ankyrin repeat-containing domain;Ankyrin repeat;Ankyrin repeat;Ankyrin repeat;Ankyrin repeat;Ankyrin repeat;Ankyrin repeat;Ankyrin repeat-containing domain;Ankyrin repeat-containing domain;Ankyrin repeat-containing doma…	SM00248 (SMART);PF12796 (PFAM);G3DSA:1.25.40.20 (GENE3D);PF13857 (PFAM);G3DSA:1.25.40.20 (GENE3D);G3DSA:1.25.40.20 (GENE3D);PTHR42652 (PANTHER);PS50088 (PROSITE_PROFILES);PS50088 (PROSITE_PROFILES);PS50088 (PROSITE_PROFILES);PS50088 (PROSITE_PROFILES);PS50088 (PROSITE_PROFILES);PS50088 (PROSITE_PROFILES);PS50297 (PROSITE_PROFILES);cd00204 (CDD);SSF48403 (SUPERFAMILY)	GO:0005515;;;;;;;GO:0005515;GO:0005515;GO:0005515;GO:0005515;GO:0005515;GO:0005515;;;	protein binding;;;;;;;protein binding;protein binding;protein binding;protein binding;protein binding;protein binding;;;	Molecular Function;;;;;;;Molecular Function;Molecular Function;Molecular Function;Molecular Function;Molecular Function;Molecular Function;;;
EG_transcript_13959	1.59774	0.0221073	aspartate aminotransferase	gi|121707701|ref|XP_001271915.1|aspartate aminotransferase, putative [Aspergillus clavatus NRRL 1]/gi|119400063|gb|EAW10489.1|aspartate aminotransferase, putative [Aspergillus clavatus NRRL 1];gi|759286003|gb|KIW62499.1|hypothetical protein PV04_10669 [Phialophora americana];gi|952550226|dbj|GAQ08194.1|aspartate aminotransferase, mitochondrial [Aspergillus lentulus];gi|119500436|ref|XP_001266975.…	Aspergillus clavatus NRRL 1/Aspergillus clavatus NRRL 1;Phialophora americana;Aspergillus lentulus;Neosartorya fischeri NRRL 181/Neosartorya fischeri NRRL 181;Aspergillus udagawae;Aureobasidium pullulans var. namibiae CBS 147.97/Aureobasidium pullulans var. namibiae CBS 147.97;Aspergillus nidulans FGSC A4/Aspergillus nidulans FGSC A4/Aspergillus nidulans FGSC A4;Aspergillus tubingensis CBS 134.48…	5.6E-145;1.0E-144;2.6E-144;2.6E-144;2.7E-144;1.3E-143;3.1E-143;3.4E-143;5.0E-143;8.3E-143;8.8E-143;1.0E-142;1.5E-142;2.0E-142;2.2E-142;2.3E-142;2.5E-142;2.9E-142;3.6E-142;4.0E-142	XP_001271915/EAW10489;KIW62499;GAQ08194;EAW25078/XP_001266975;GAO83515;KEQ69746/XP_013423946;CBF85970/XP_659597/EAA63894;OJI81038;GAT26013/GAQ38113/GAA87425/OJZ87610;XP_016619850/KIW93181;XP_001402002/CAK38900/EHA20808;XP_007762084/EXJ54569;XP_007750706/EXJ61155;XP_016630705/KIX96582;OAL36695;OQE22072;EED24469/XP_002341856;OJJ70915;XP_008730905/ETI20337;OJJ89115	gi|121707701|ref|XP_001271915.1|aspartate aminotransferase, putative [Aspergillus clavatus NRRL 1]/gi|119400063|gb|EAW10489.1|aspartate aminotransferase, putative [Aspergillus clavatus NRRL 1]	Aspergillus clavatus NRRL 1	5.6e-145											IPR000796;IPR015421;IPR004839;IPR015422;IPR000796;noIPR;IPR004838;noIPR;noIPR;noIPR;noIPR;noIPR;noIPR;noIPR;IPR015424	FAMILY;DOMAIN;DOMAIN;DOMAIN;FAMILY;FAMILY;BINDING_SITE;BINDING_SITE;BINDING_SITE;BINDING_SITE;BINDING_SITE;BINDING_SITE;BINDING_SITE;BINDING_SITE;DOMAIN	Aspartate/other aminotransferase;Pyridoxal phosphate-dependent transferase, major region, subdomain 1;Aminotransferase, class I/classII;Pyridoxal phosphate-dependent transferase, subdomain 2;Aspartate/other aminotransferase;Aspartate/other aminotransferase;Aminotransferases, class-I, pyridoxal-phosphate-binding site;Aminotransferases, class-I, pyridoxal-phosphate-binding site;Aminotransferases, c…	PR00799 (PRINTS);G3DSA:3.40.640.10 (GENE3D);PF00155 (PFAM);G3DSA:3.90.1150.10 (GENE3D);PTHR11879 (PANTHER);PTHR11879:SF23 (PANTHER);PS00105 (PROSITE_PATTERNS);SIGNAL_PEPTIDE_H_REGION (PHOBIUS);SIGNAL_PEPTIDE_N_REGION (PHOBIUS);NON_CYTOPLASMIC_DOMAIN (PHOBIUS);SIGNAL_PEPTIDE (PHOBIUS);SIGNAL_PEPTIDE_C_REGION (PHOBIUS);cd00609 (CDD);SignalP-TM (SIGNALP_GRAM_POSITIVE);SSF53383 (SUPERFAMILY)	GO:0006520/GO:0008483;GO:0003824;GO:0030170/GO:0009058;GO:0003824;GO:0006520/GO:0008483;;GO:0030170/GO:0009058/GO:0003824;;;;;;;;	cellular amino acid metabolic process/transaminase activity;catalytic activity;pyridoxal phosphate binding/biosynthetic process;catalytic activity;cellular amino acid metabolic process/transaminase activity;;pyridoxal phosphate binding/biosynthetic process/catalytic activity;;;;;;;;	Biological Process/Molecular Function;Molecular Function;Molecular Function/Biological Process;Molecular Function;Biological Process/Molecular Function;;Molecular Function/Biological Process/Molecular Function;;;;;;;;
EG_transcript_19869	1.94413	0.0170061	ATPase alpha subunit	gi|72392136|ref|XP_846362.1|ATP synthase alpha chain, mitochondrial precursor [Trypanosoma brucei brucei TREU927]/gi|72392138|ref|XP_846363.1|ATP synthase alpha chain, mitochondrial precursor [Trypanosoma brucei brucei TREU927]/gi|788009868|ref|XP_011775303.1|ATP synthase alpha chain, mitochondrial precursor, putative [Trypanosoma brucei gambiense DAL972]/gi|62359540|gb|AAX79975.1|ATP synthase al…	Trypanosoma brucei TREU927/Trypanosoma brucei TREU927/Trypanosoma brucei gambiense DAL972/Trypanosoma brucei/Trypanosoma brucei/Trypanosoma brucei TREU927/Trypanosoma brucei TREU927/Trypanosoma brucei gambiense DAL972/Trypanosoma equiperdum;Trypanosoma congolense IL3000;Trypanosoma vivax Y486;Trypanosoma brucei brucei;Trypanosoma theileri;Trypanosoma grayi/Trypanosoma grayi;Leishmania braziliensi…	5.8E-17;5.8E-17;5.8E-17;5.8E-17;5.8E-17;5.9E-17;6.7E-17;1.2E-16;1.5E-16;1.6E-16;1.6E-16;1.8E-16;1.8E-16;2.1E-16;2.2E-16;2.2E-16;2.3E-16;2.3E-16;2.8E-16;2.8E-16	XP_846363/XP_846362/AAZ12804/AAZ12803/AAX79975/AAX79976/XP_011775303/CBH13025/SCU70559;CCC91791;CCC49392;AAG23339;ORC85035;XP_009312773/KEG08997;CAM36886/XP_001561866/CCM12858/XP_010703813/AIN95491;ESL05906;EKF39053;KNH06957/KNH08427;ESL12225;ESL05625;ESL10595;EPY43697/EPY43855/EPY37942;EPY38588;EPY40657/EPY31520;EKG06935;ESS64755;CBZ23407/XP_003871940/CBZ41032/XP_003886494;XP_001463014/CAM65359/…	gi|72392136|ref|XP_846362.1|ATP synthase alpha chain, mitochondrial precursor [Trypanosoma brucei brucei TREU927]/gi|72392138|ref|XP_846363.1|ATP synthase alpha chain, mitochondrial precursor [Trypanosoma brucei brucei TREU927]/gi|70802898|gb|AAZ12803.1|ATP synthase alpha chain, mitochondrial precursor [Trypanosoma brucei brucei TREU927]/gi|261330041|emb|CBH13025.1|ATP synthase alpha chain, mitoc…	Trypanosoma brucei TREU927/Trypanosoma brucei/Trypanosoma equiperdum/Trypanosoma brucei gambiense DAL972	5.8e-17
EG_transcript_3944	2.64051	0.00897307	CDK5 and ABL1 enzyme substrate 2	gi|56789584|gb|AAH88607.1|cables2-prov protein, partial [Xenopus tropicalis];gi|1062938865|ref|XP_017953210.1|PREDICTED: CDK5 and ABL1 enzyme substrate 2 isoform X2 [Xenopus tropicalis];gi|167560909|ref|NP_001107961.1|CDK5 and ABL1 enzyme substrate 2 [Xenopus tropicalis] [Xenopus (Silurana) tropicalis]/gi|166796271|gb|AAI59129.1|cables2 protein [Xenopus tropicalis] [Xenopus (Silurana) tropicalis]…	Xenopus tropicalis;Xenopus tropicalis;Xenopus (Silurana) tropicalis/Xenopus (Silurana) tropicalis;Lepisosteus oculatus;Xenopus (Silurana) tropicalis/Xenopus (Silurana) tropicalis;Lepisosteus oculatus;Xenopus laevis;Xenopus laevis/Xenopus laevis;Sturnus vulgaris;Danio rerio;Mus caroli;Kryptolebias marmoratus/Kryptolebias marmoratus;Mus musculus;Latimeria chalumnae;Callorhinchus milii;Danio rerio/D…	1.6E-29;2.0E-29;2.4E-29;2.7E-29;3.3E-29;4.9E-29;6.9E-29;1.0E-28;2.2E-28;4.8E-28;5.0E-28;5.1E-28;5.3E-28;6.0E-28;7.0E-28;7.3E-28;7.9E-28;8.0E-28;1.2E-27;1.2E-27	AAH88607;XP_017953210;NP_001107961/AAI59129;XP_015220713;XP_012827172/OCA20239;XP_015220712;XP_018090459;XP_018090458/OCT62435;XP_014729374;XP_005163708;XP_021035600;XP_017264834/XP_017264835;AAH52789;XP_014344219;XP_007882807;NP_001099135/ABO28751;XP_006025996;XP_019339960;XP_019745986;XP_020447276	gi|56789584|gb|AAH88607.1|cables2-prov protein, partial [Xenopus tropicalis]	Xenopus tropicalis	1.6e-29											IPR006671;IPR013763;noIPR;noIPR;noIPR;noIPR;IPR012388;noIPR;IPR013763	DOMAIN;DOMAIN;DOMAIN;DOMAIN;DOMAIN;DOMAIN;FAMILY;FAMILY;DOMAIN	Cyclin, N-terminal;Cyclin-like;Cyclin-like;Cyclin-like;Cyclin-like;Cyclin-like;CDK5 and ABL1 enzyme substrate 1/2;CDK5 and ABL1 enzyme substrate 1/2;Cyclin-like	PF00134 (PFAM);G3DSA:1.10.472.10 (GENE3D);mobidb-lite (MOBIDB_LITE);mobidb-lite (MOBIDB_LITE);mobidb-lite (MOBIDB_LITE);PTHR22896:SF7 (PANTHER);PTHR22896 (PANTHER);cd00043 (CDD);SSF47954 (SUPERFAMILY)	;;;;;;GO:0051726;;	;;;;;;regulation of cell cycle;;	;;;;;;Biological Process;;
EG_transcript_15767	-1.5213	0.0108923	chloroplast oxygen-evolving enhancer 1	gi|7008029|dbj|BAA03529.2|oxygen-evolving enhancer protein 1 precursor [Euglena gracilis];gi|1346870|sp|P46483.2|PSBO_EUGGRRecName: Full=Oxygen-evolving enhancer protein 1, chloroplastic Short=OEE1 Flags: Precursor;gi|161728795|dbj|BAF94211.1|33kDa oxygen evolving protein of photosystem II [Eutreptiella gymnastica];gi|388269824|gb|AFK26084.1|chloroplast oxygen-evolving enhancer protein 1 precurso…	Euglena gracilis;Euglena gracilis;Eutreptiella gymnastica;Euglena stellata;Euglena pseudostellata;Euglena granulata;Cryptoglena skujae;Discoplastis spathirhyncha;Monomorphina pyrum;Euglena archaeoplastidiata;Nephroselmis olivacea;Auxenochlorella protothecoides/Auxenochlorella protothecoides;Auxenochlorella protothecoides;Klebsormidium flaccidum;Zea mays/Zea mays/Zea mays/Zea mays;Sorghum bicolor;…	1.8E-166;3.1E-154;4.9E-127;1.8E-126;3.2E-126;1.3E-121;4.9E-121;4.7E-119;1.1E-118;2.5E-112;1.7E-96;1.2E-94;1.4E-94;2.0E-94;4.0E-94;4.5E-94;6.0E-94;7.7E-94;7.8E-94;9.3E-94	BAA03529;P46483;BAF94211;AFK26084;AFK26083;AFK26082;AFK26079;AFK26080;AFK26085;AFK26081;BAF94217;XP_011400268/KFM27301;JAT73050;GAQ90213;XP_008647514/ACG31595/ACN32168/AQK81304;KXG20702;XP_004968772/KQL05216;CAB42911/CAB53092/AEE78714/AAK91379/AAM51568/NP_190651/Q9S841/AAM67110;OAP03539;XP_006411950/ESQ53403	gi|7008029|dbj|BAA03529.2|oxygen-evolving enhancer protein 1 precursor [Euglena gracilis]	Euglena gracilis	1.8e-166											noIPR;noIPR;IPR002628;noIPR;noIPR;noIPR;noIPR;noIPR;noIPR;noIPR;noIPR;noIPR;noIPR;IPR011250;noIPR;noIPR	null;null;FAMILY;FAMILY;FAMILY;FAMILY;FAMILY;FAMILY;FAMILY;FAMILY;FAMILY;FAMILY;FAMILY;DOMAIN;DOMAIN;DOMAIN	null;null;Photosystem II PsbO, manganese-stabilising;Photosystem II PsbO, manganese-stabilising;Photosystem II PsbO, manganese-stabilising;Photosystem II PsbO, manganese-stabilising;Photosystem II PsbO, manganese-stabilising;Photosystem II PsbO, manganese-stabilising;Photosystem II PsbO, manganese-stabilising;Photosystem II PsbO, manganese-stabilising;Photosystem II PsbO, manganese-stabilising;Ph…	G3DSA:2.40.160.30 (GENE3D);G3DSA:3.30.2050.10 (GENE3D);PF01716 (PFAM);PTHR34058 (PANTHER);PTHR34058:SF4 (PANTHER);TRANSMEMBRANE (PHOBIUS);NON_CYTOPLASMIC_DOMAIN (PHOBIUS);SIGNAL_PEPTIDE_H_REGION (PHOBIUS);SIGNAL_PEPTIDE (PHOBIUS);SIGNAL_PEPTIDE_N_REGION (PHOBIUS);SIGNAL_PEPTIDE_C_REGION (PHOBIUS);CYTOPLASMIC_DOMAIN (PHOBIUS);SignalP-TM (SIGNALP_GRAM_POSITIVE);SSF56925 (SUPERFAMILY);TMhelix (TMHMM…	;;GO:0009523/GO:0042549/GO:0015979/GO:0019898/GO:0005509/GO:0009654;;;;;;;;;;;GO:0016021;;	;;photosystem II/photosystem II stabilization/photosynthesis/extrinsic component of membrane/calcium ion binding/photosystem II oxygen evolving complex;;;;;;;;;;;integral component of membrane;;	;;Cellular Component/Biological Process/Biological Process/Cellular Component/Molecular Function/Cellular Component;;;;;;;;;;;Cellular Component;;
EG_transcript_2431	-1.60937	0.00786617	cyclic nucleotide-binding	gi|731705993|ref|XP_010702091.1|cAMP response protein, putative [Leishmania panamensis]/gi|685207061|gb|AIO01291.1|cAMP response protein, putative [Leishmania panamensis];gi|1099044761|emb|CCM18456.1|Putative cyclic nucleotide-binding protein-like protein [Leishmania guyanensis];gi|154343647|ref|XP_001567769.1|cyclic nucleotide-binding protein-like protein [Leishmania braziliensis MHOM/BR/75/M290…	Leishmania panamensis/Leishmania panamensis;Leishmania guyanensis;Leishmania braziliensis MHOM/BR/75/M2904/Leishmania braziliensis MHOM/BR/75/M2904;Leishmania mexicana MHOM/GT/2001/U1103/Leishmania mexicana MHOM/GT/2001/U1103;Bodo saltans;Leishmania major strain Friedlin/Leishmania major strain Friedlin;Trypanosoma cruzi strain CL Brener/Trypanosoma cruzi;Trypanosoma cruzi strain CL Brener/Trypan…	5.2E-16;6.3E-16;8.6E-16;1.2E-15;1.4E-15;1.9E-15;3.3E-15;3.8E-15;6.2E-15;6.7E-15;7.9E-15;8.0E-15;1.1E-14;1.6E-14;2.3E-14;2.8E-14;3.7E-14;6.3E-14;7.7E-14;9.0E-14	XP_010702091/AIO01291;CCM18456;XP_001567769/CAM43215;XP_003878243/CBZ29792;CUG91343;CAJ08928/XP_001685723;XP_815968/EAN94117;XP_815120/EAN93269;EKG03583;ESS65729;XP_003863822/CBZ37139;CAM71160/XP_001468084;EPY40271;EPY36551;EPY26633;EPY26179;EPY33856;SCU65566;EAN80566/XP_829678;CBH18700/XP_011780964	gi|685207061|gb|AIO01291.1|cAMP response protein, putative [Leishmania panamensis]/gi|731705993|ref|XP_010702091.1|cAMP response protein, putative [Leishmania panamensis]	Leishmania panamensis	5.2e-16											noIPR;IPR000595;IPR014710;IPR014710;IPR014710;IPR000595;noIPR;noIPR;noIPR;noIPR;noIPR;IPR000595;IPR000595;noIPR;noIPR;IPR018490;IPR018490;IPR018490	null;DOMAIN;DOMAIN;DOMAIN;DOMAIN;DOMAIN;DOMAIN;DOMAIN;DOMAIN;DOMAIN;DOMAIN;DOMAIN;DOMAIN;DOMAIN;DOMAIN;DOMAIN;DOMAIN;DOMAIN	null;Cyclic nucleotide-binding domain;RmlC-like jelly roll fold;RmlC-like jelly roll fold;RmlC-like jelly roll fold;Cyclic nucleotide-binding domain;Cyclic nucleotide-binding domain;Cyclic nucleotide-binding domain;Cyclic nucleotide-binding domain;Cyclic nucleotide-binding domain;Cyclic nucleotide-binding domain;Cyclic nucleotide-binding domain;Cyclic nucleotide-binding domain;Cyclic nucleotide-b…	Coil (COILS);SM00100 (SMART);G3DSA:2.60.120.10 (GENE3D);G3DSA:2.60.120.10 (GENE3D);G3DSA:2.60.120.10 (GENE3D);PF00027 (PFAM);mobidb-lite (MOBIDB_LITE);mobidb-lite (MOBIDB_LITE);mobidb-lite (MOBIDB_LITE);PTHR11635:SF154 (PANTHER);PTHR11635 (PANTHER);PS50042 (PROSITE_PROFILES);PS50042 (PROSITE_PROFILES);cd00038 (CDD);cd00038 (CDD);SSF51206 (SUPERFAMILY);SSF51206 (SUPERFAMILY);SSF51206 (SUPERFAMILY)	;;;;;;;;;;;;;;;;;	;;;;;;;;;;;;;;;;;	;;;;;;;;;;;;;;;;;
EG_transcript_19556	1.56044	0.0202262	cyclopropyl isomerase	gi|551668211|ref|XP_005836865.1|hypothetical protein GUITHDRAFT_85507 [Guillardia theta CCMP2712]/gi|428181020|gb|EKX49885.1|hypothetical protein GUITHDRAFT_85507 [Guillardia theta CCMP2712];gi|676383713|ref|XP_009035135.1|hypothetical protein AURANDRAFT_23404 [Aureococcus anophagefferens]/gi|323454458|gb|EGB10328.1|hypothetical protein AURANDRAFT_23404 [Aureococcus anophagefferens];gi|693500483|…	Guillardia theta CCMP2712/Guillardia theta CCMP2712;Aureococcus anophagefferens/Aureococcus anophagefferens;Ostreococcus tauri;Ostreococcus tauri;Ostreococcus tauri;Ostreococcus lucimarinus CCE9901/Ostreococcus lucimarinus CCE9901;Fragilariopsis cylindrus CCMP1102;Ectocarpus siliculosus;Phaeodactylum tricornutum CCAP 1055/1/Phaeodactylum tricornutum CCAP 1055/1;Micromonas pusilla CCMP1545/Micromo…	3.5E-104;2.4E-91;7.1E-73;1.1E-72;1.5E-72;2.6E-71;1.3E-68;5.9E-68;1.3E-65;8.9E-64;1.2E-63;1.4E-62;1.2E-60;5.8E-60;2.5E-59;1.6E-58;5.0E-55;2.8E-53;7.2E-53;1.6E-52	EKX49885/XP_005836865;XP_009035135/EGB10328;CEF97728;XP_003079009;OUS49649;XP_001417605/ABO95898;OEU13221;CBJ29974;EEC44395/XP_002184217;XP_003060471/EEH55240;KOO24809;XP_002505144/ACO66402;XP_007511545/CCO17666;XP_005767265/XP_005772660/EOD20231/EOD14836;EWM22977;EIE24693/XP_005649237;JAT75402;XP_005846616/EFN54514;XP_001697907/EDO99790;EFC40032/XP_002672776	gi|551668211|ref|XP_005836865.1|hypothetical protein GUITHDRAFT_85507 [Guillardia theta CCMP2712]/gi|428181020|gb|EKX49885.1|hypothetical protein GUITHDRAFT_85507 [Guillardia theta CCMP2712]	Guillardia theta CCMP2712	3.5e-104											noIPR;noIPR;noIPR;noIPR;noIPR;noIPR;noIPR;noIPR;noIPR;noIPR;noIPR;noIPR;noIPR;noIPR;noIPR;noIPR;noIPR;noIPR;IPR020532;noIPR;noIPR;noIPR;noIPR;noIPR;noIPR;noIPR;noIPR	null;null;null;null;null;null;null;null;null;null;null;null;null;null;null;null;null;null;FAMILY;FAMILY;FAMILY;FAMILY;FAMILY;FAMILY;FAMILY;FAMILY;FAMILY	null;null;null;null;null;null;null;null;null;null;null;null;null;null;null;null;null;null;Cycloeucalenol cycloisomerase;Cycloeucalenol cycloisomerase;Cycloeucalenol cycloisomerase;Cycloeucalenol cycloisomerase;Cycloeucalenol cycloisomerase;Cycloeucalenol cycloisomerase;Cycloeucalenol cycloisomerase;Cycloeucalenol cycloisomerase;Cycloeucalenol cycloisomerase	PTHR35136 (PANTHER);TRANSMEMBRANE (PHOBIUS);CYTOPLASMIC_DOMAIN (PHOBIUS);TRANSMEMBRANE (PHOBIUS);TRANSMEMBRANE (PHOBIUS);CYTOPLASMIC_DOMAIN (PHOBIUS);TRANSMEMBRANE (PHOBIUS);NON_CYTOPLASMIC_DOMAIN (PHOBIUS);TRANSMEMBRANE (PHOBIUS);NON_CYTOPLASMIC_DOMAIN (PHOBIUS);TRANSMEMBRANE (PHOBIUS);CYTOPLASMIC_DOMAIN (PHOBIUS);NON_CYTOPLASMIC_DOMAIN (PHOBIUS);TRANSMEMBRANE (PHOBIUS);TRANSMEMBRANE (PHOBIUS);N…	;;;;;;;;;;;;;;;;;;;;;;;;;;	;;;;;;;;;;;;;;;;;;;;;;;;;;	;;;;;;;;;;;;;;;;;;;;;;;;;;
EG_transcript_8529	-1.62161	0.00786617	cytosol aminopeptidase	gi|301115624|ref|XP_002905541.1|cytosol aminopeptidase, putative [Phytophthora infestans T30-4]/gi|262110330|gb|EEY68382.1|cytosol aminopeptidase, putative [Phytophthora infestans T30-4];gi|813156616|ref|XP_012201657.1|hypothetical protein SPRG_06797 [Saprolegnia parasitica CBS 223.65]/gi|641533549|gb|KDO27530.1|hypothetical protein SPRG_06797 [Saprolegnia parasitica CBS 223.65];gi|695464043|ref|…	Phytophthora infestans T30-4/Phytophthora infestans T30-4;Saprolegnia parasitica CBS 223.65/Saprolegnia parasitica CBS 223.65;Phytophthora sojae/Phytophthora sojae;Phytophthora nicotianae;Aphanomyces invadans/Aphanomyces invadans;Thraustotheca clavata;Phytophthora parasitica INRA-310/Phytophthora parasitica INRA-310/Phytophthora parasitica P1569/Phytophthora parasitica P1569/Phytophthora parasiti…	9.0E-103;8.5E-101;3.4E-100;3.0E-99;4.5E-99;1.3E-98;1.5E-98;1.8E-98;2.8E-98;6.7E-98;6.2E-95;7.2E-95;1.6E-94;1.7E-82;6.7E-81;5.0E-80;7.8E-80;2.0E-79;2.5E-79;1.4E-78	XP_002905541/EEY68382;XP_012201657/KDO27530;XP_009538858/EGZ05997;KUF90067;XP_008878804/ETV92497;OQS04780;ETP08542/ETP08541/ETK78833/ETL32267/ETK78834/ETM38662/ETL85508/ETM38663/ETL32268/ETL85509/ETP36566/ETP36567/ETI38633/ETI38634/ETO67388/ETO67389/XP_008895261/XP_008895260/ETN19408/ETN19407;OQR93471;XP_008617242/EQC29268;ETV69783/XP_009840797;CCA23184;ETV92496/XP_008878803;CCI43040;XP_004995361…	gi|262110330|gb|EEY68382.1|cytosol aminopeptidase, putative [Phytophthora infestans T30-4]/gi|301115624|ref|XP_002905541.1|cytosol aminopeptidase, putative [Phytophthora infestans T30-4]	Phytophthora infestans T30-4	9e-103											IPR011356;noIPR;IPR008283;noIPR;IPR000819;IPR011356;noIPR;IPR011356;noIPR;noIPR	FAMILY;FAMILY;DOMAIN;DOMAIN;DOMAIN;FAMILY;FAMILY;FAMILY;FAMILY;FAMILY	Peptidase M17, leucine aminopeptidase/peptidase B;Peptidase M17, leucine aminopeptidase/peptidase B;Peptidase M17, leucyl aminopeptidase, N-terminal;Peptidase M17, leucyl aminopeptidase, N-terminal;Peptidase M17, leucyl aminopeptidase, C-terminal;Peptidase M17, leucine aminopeptidase/peptidase B;Peptidase M17, leucine aminopeptidase/peptidase B;Peptidase M17, leucine aminopeptidase/peptidase B;Pe…	PR00481 (PRINTS);G3DSA:3.40.220.10 (GENE3D);PF02789 (PFAM);G3DSA:3.40.630.10 (GENE3D);PF00883 (PFAM);PTHR11963 (PANTHER);PTHR11963:SF23 (PANTHER);cd00433 (CDD);SSF52949 (SUPERFAMILY);SSF53187 (SUPERFAMILY)	GO:0019538/GO:0008235/GO:0004177/GO:0030145/GO:0005737;;GO:0006508/GO:0004177/GO:0005622;;GO:0006508/GO:0005622/GO:0004177;GO:0019538/GO:0008235/GO:0004177/GO:0030145/GO:0005737;;GO:0019538/GO:0008235/GO:0004177/GO:0030145/GO:0005737;;	protein metabolic process/metalloexopeptidase activity/aminopeptidase activity/manganese ion binding/cytoplasm;;proteolysis/aminopeptidase activity/intracellular;;proteolysis/intracellular/aminopeptidase activity;protein metabolic process/metalloexopeptidase activity/aminopeptidase activity/manganese ion binding/cytoplasm;;protein metabolic process/metalloexopeptidase activity/aminopeptidase acti…	Biological Process/Molecular Function/Molecular Function/Molecular Function/Cellular Component;;Biological Process/Molecular Function/Cellular Component;;Biological Process/Cellular Component/Molecular Function;Biological Process/Molecular Function/Molecular Function/Molecular Function/Cellular Component;;Biological Process/Molecular Function/Molecular Function/Molecular Function/Cellular Compone…
EG_transcript_15540	-1.50075	0.00786617	Exonuclease 3 -5 domain-containing 1	gi|1072223429|gb|OEU08184.1|hypothetical protein FRACYDRAFT_196821 [Fragilariopsis cylindrus CCMP1102];gi|224009215|ref|XP_002293566.1|predicted protein [Thalassiosira pseudonana CCMP1335]/gi|220970966|gb|EED89302.1|predicted protein [Thalassiosira pseudonana CCMP1335];gi|551678842|ref|XP_005842173.1|hypothetical protein GUITHDRAFT_62690 [Guillardia theta CCMP2712]/gi|428186343|gb|EKX55193.1|hypo…	Fragilariopsis cylindrus CCMP1102;Thalassiosira pseudonana CCMP1335/Thalassiosira pseudonana CCMP1335;Guillardia theta CCMP2712/Guillardia theta CCMP2712;Halyomorpha halys;Halyomorpha halys;Eufriesea mexicana;Apis mellifera;Eufriesea mexicana;Bombus impatiens/Bombus impatiens;Drosophila rhopaloa/Drosophila rhopaloa;Apis dorsata;Apis florea;Drosophila willistoni/Drosophila willistoni;Melipona quad…	1.7E-31;5.8E-31;1.1E-28;2.3E-25;2.3E-25;2.3E-24;6.8E-24;1.9E-23;2.6E-23;2.7E-23;2.9E-23;3.0E-23;3.0E-23;3.1E-23;3.4E-23;3.5E-23;3.5E-23;3.5E-23;4.0E-23;4.2E-23	OEU08184;XP_002293566/EED89302;XP_005842173/EKX55193;XP_014285390;XP_014285389;OAD58066;XP_006560832;XP_017755721;XP_012250321/XP_003486252;XP_016977066/XP_016977067;XP_006622278;XP_003691060;EDW85595/XP_002074609;KOX71801;ETN65303;XP_016905241;XP_017108455/XP_017108454;XP_001959860/EDV36682;KZC09417;EDW36052/XP_002018213	gi|1072223429|gb|OEU08184.1|hypothetical protein FRACYDRAFT_196821 [Fragilariopsis cylindrus CCMP1102]	Fragilariopsis cylindrus CCMP1102	1.7e-31											IPR002562;IPR002562;IPR012337;noIPR;noIPR;IPR012337	DOMAIN;DOMAIN;DOMAIN;DOMAIN;DOMAIN;DOMAIN	3'-5' exonuclease domain;3'-5' exonuclease domain;Ribonuclease H-like domain;Ribonuclease H-like domain;Ribonuclease H-like domain;Ribonuclease H-like domain	SM00474 (SMART);PF01612 (PFAM);G3DSA:3.30.420.10 (GENE3D);PTHR12124 (PANTHER);PTHR12124:SF53 (PANTHER);SSF53098 (SUPERFAMILY)	GO:0006139/GO:0003676/GO:0008408;GO:0006139/GO:0003676/GO:0008408;GO:0003676;;;GO:0003676	nucleobase-containing compound metabolic process/nucleic acid binding/3'-5' exonuclease activity;nucleobase-containing compound metabolic process/nucleic acid binding/3'-5' exonuclease activity;nucleic acid binding;;;nucleic acid binding	Biological Process/Molecular Function/Molecular Function;Biological Process/Molecular Function/Molecular Function;Molecular Function;;;Molecular Function
EG_transcript_17050	1.58496	0.00969911	exostosin family	gi|1072233759|gb|OEU18489.1|hypothetical protein FRACYDRAFT_236766 [Fragilariopsis cylindrus CCMP1102];gi|397641716|gb|EJK74813.1|hypothetical protein THAOC_03489 [Thalassiosira oceanica];gi|1091423774|gb|OHT05147.1|hypothetical protein TRFO_27280 [Tritrichomonas foetus];gi|873230855|emb|CEM09847.1|unnamed protein product [Vitrella brassicaformis CCMP3155];gi|1129184381|gb|OLP90984.1|hypothetical…	Fragilariopsis cylindrus CCMP1102;Thalassiosira oceanica;Tritrichomonas foetus;Vitrella brassicaformis CCMP3155;Symbiodinium microadriaticum;Cryptosporidium muris RN66/Cryptosporidium muris RN66;Symbiodinium microadriaticum;Cryptosporidium andersoni;Cryptosporidium parvum;Cryptosporidium hominis;Coccomyxa subellipsoidea C-169/Coccomyxa subellipsoidea C-169;Coccomyxa subellipsoidea C-169/Coccomyxa…	1.6E-30;1.0E-26;2.1E-24;5.0E-21;9.5E-21;3.9E-20;2.4E-19;6.1E-19;2.8E-18;3.2E-18;7.4E-18;2.6E-17;7.8E-17;1.2E-15;1.5E-14;1.6E-14;1.6E-14;1.6E-13;2.5E-13;4.0E-13	OEU18489;EJK74813;OHT05147;CEM09847;OLP90984;XP_002142301/EEA07952;OLP90983;OII76388;CAD98579;OLQ16431;EIE21078/XP_005645622;XP_005642629/EIE18085;OII73186;OHT04941;OHS94969;CUV06715;XP_627638/EAK89923;CEM28238;XP_666548;XP_005643100/EIE18556	gi|1072233759|gb|OEU18489.1|hypothetical protein FRACYDRAFT_236766 [Fragilariopsis cylindrus CCMP1102]	Fragilariopsis cylindrus CCMP1102	1.6e-30											IPR004263;noIPR;noIPR;noIPR;noIPR;noIPR;noIPR	FAMILY;FAMILY;FAMILY;FAMILY;FAMILY;FAMILY;FAMILY	Exostosin-like;Exostosin-like;Exostosin-like;Exostosin-like;Exostosin-like;Exostosin-like;Exostosin-like	PF03016 (PFAM);PTHR11062 (PANTHER);TRANSMEMBRANE (PHOBIUS);NON_CYTOPLASMIC_DOMAIN (PHOBIUS);CYTOPLASMIC_DOMAIN (PHOBIUS);TMhelix (TMHMM);TMhelix (TMHMM)	;;;;;;	;;;;;;	;;;;;;
EG_transcript_13439	1.64122	0.0413772	feline leukemia virus subgroup C receptor-related 2-like	gi|1000723021|ref|XP_015610070.1|PREDICTED: feline leukemia virus subgroup C receptor-related protein 2-like [Cephus cinctus];gi|156549180|ref|XP_001607768.1|PREDICTED: feline leukemia virus subgroup C receptor-related protein 2-like [Nasonia vitripennis];gi|1070135528|ref|XP_018359974.1|PREDICTED: feline leukemia virus subgroup C receptor-related protein 2-like [Trachymyrmex cornetzi]/gi|1009411…	Cephus cinctus;Nasonia vitripennis;Trachymyrmex cornetzi/Trachymyrmex cornetzi;Trachymyrmex septentrionalis/Trachymyrmex septentrionalis/Trachymyrmex septentrionalis;Python bivittatus;Vollenhovia emeryi/Vollenhovia emeryi;Ictalurus punctatus;Solenopsis invicta;Monomorium pharaonis;Wasmannia auropunctata;Lottia gigantea/Lottia gigantea;Solenopsis invicta;Parus major;Lepidothrix coronata;Callithrix…	3.1E-23;4.4E-22;5.8E-22;6.8E-22;8.5E-22;9.3E-22;1.1E-20;1.7E-20;1.8E-20;1.9E-20;2.1E-20;7.1E-20;1.1E-19;1.1E-19;1.1E-19;1.2E-19;2.1E-19;2.7E-19;3.6E-19;1.0E-18	XP_015610070;XP_001607768;KYN30097/XP_018359974;XP_018356551/KYN43719/XP_018356552;XP_007441611;XP_011878930/XP_011878929;XP_017340858;XP_011165704;XP_012531942;XP_011698243;ESO99043/XP_009050245;XP_011165705;XP_015470751;XP_017678035;XP_008991987;XP_018359969/KYN30096/XP_018359967;XP_007953964;XP_012638880;XP_006747974;XP_014742614	gi|1000723021|ref|XP_015610070.1|PREDICTED: feline leukemia virus subgroup C receptor-related protein 2-like [Cephus cinctus]	Cephus cinctus	3.1e-23											IPR011701;noIPR;noIPR;noIPR;noIPR;noIPR;noIPR;noIPR;noIPR;noIPR;noIPR;noIPR;noIPR;noIPR;noIPR;noIPR;noIPR;noIPR;noIPR;noIPR;noIPR;noIPR;noIPR;noIPR;noIPR;noIPR;noIPR;noIPR;noIPR;IPR020846;IPR020846;noIPR;noIPR;noIPR;noIPR;noIPR;noIPR;noIPR;noIPR;noIPR;noIPR;noIPR;noIPR	FAMILY;FAMILY;FAMILY;FAMILY;FAMILY;FAMILY;FAMILY;FAMILY;FAMILY;FAMILY;FAMILY;FAMILY;FAMILY;FAMILY;FAMILY;FAMILY;FAMILY;FAMILY;FAMILY;FAMILY;FAMILY;FAMILY;FAMILY;FAMILY;FAMILY;FAMILY;FAMILY;FAMILY;FAMILY;DOMAIN;DOMAIN;DOMAIN;DOMAIN;DOMAIN;DOMAIN;DOMAIN;DOMAIN;DOMAIN;DOMAIN;DOMAIN;DOMAIN;DOMAIN;DOMAIN	Major facilitator superfamily;Major facilitator superfamily;Major facilitator superfamily;Major facilitator superfamily;Major facilitator superfamily;Major facilitator superfamily;Major facilitator superfamily;Major facilitator superfamily;Major facilitator superfamily;Major facilitator superfamily;Major facilitator superfamily;Major facilitator superfamily;Major facilitator superfamily;Major fac…	PF07690 (PFAM);G3DSA:1.20.1250.20 (GENE3D);G3DSA:1.20.1250.20 (GENE3D);PTHR10924 (PANTHER);TRANSMEMBRANE (PHOBIUS);TRANSMEMBRANE (PHOBIUS);TRANSMEMBRANE (PHOBIUS);CYTOPLASMIC_DOMAIN (PHOBIUS);TRANSMEMBRANE (PHOBIUS);NON_CYTOPLASMIC_DOMAIN (PHOBIUS);CYTOPLASMIC_DOMAIN (PHOBIUS);TRANSMEMBRANE (PHOBIUS);TRANSMEMBRANE (PHOBIUS);TRANSMEMBRANE (PHOBIUS);CYTOPLASMIC_DOMAIN (PHOBIUS);NON_CYTOPLASMIC_DOMA…	GO:0016021/GO:0055085;;;;;;;;;;;;;;;;;;;;;;;;;;;;;;;;;;;;;;;;;;	integral component of membrane/transmembrane transport;;;;;;;;;;;;;;;;;;;;;;;;;;;;;;;;;;;;;;;;;;	Cellular Component/Biological Process;;;;;;;;;;;;;;;;;;;;;;;;;;;;;;;;;;;;;;;;;;
EG_transcript_26861	-1.515	0.00811847	flagellar calcium-binding	gi|954197142|gb|KRX09832.1|hypothetical protein PPERSA_02704 [Pseudocohnilembus persalinus];gi|954195081|gb|KRX07807.1|hypothetical protein PPERSA_07557 [Pseudocohnilembus persalinus];gi|551643941|ref|XP_005824763.1|hypothetical protein GUITHDRAFT_154883 [Guillardia theta CCMP2712]/gi|428168843|gb|EKX37783.1|hypothetical protein GUITHDRAFT_154883 [Guillardia theta CCMP2712];gi|221129506|ref|XP_00…	Pseudocohnilembus persalinus;Pseudocohnilembus persalinus;Guillardia theta CCMP2712/Guillardia theta CCMP2712;Hydra vulgaris;Bodo saltans;Caligus clemensi;Hydra vulgaris;Bodo saltans;Lepeophtheirus salmonis/Lepeophtheirus salmonis;Lepeophtheirus salmonis;Lepeophtheirus salmonis;Emiliania huxleyi CCMP1516/Emiliania huxleyi CCMP1516;Caligus rogercresseyi;Caligus rogercresseyi/Caligus rogercresseyi;…	1.1E-58;6.9E-52;3.1E-47;4.9E-47;1.6E-44;3.1E-44;9.1E-44;1.6E-41;2.6E-41;2.9E-41;3.9E-41;9.4E-41;1.2E-40;1.3E-40;5.0E-39;5.9E-34;4.3E-32;4.6E-31;2.5E-26;4.4E-26	KRX09832;KRX07807;XP_005824763/EKX37783;XP_002158871;CUG86447;ACO15142;XP_002158754;CUI14795;ACO12590/ACO11963;ADD24123;ADD38553;XP_005767075/EOD14646;ACO11047;ACO11560/ACO10893;EMR64054/XP_007796845;KOO22691;KOO27538;CUG89210;EPY35255;EPY29866	gi|954197142|gb|KRX09832.1|hypothetical protein PPERSA_02704 [Pseudocohnilembus persalinus]	Pseudocohnilembus persalinus	1.1e-58											noIPR;noIPR;noIPR;IPR018247;IPR002048;IPR002048;IPR011992	null;null;null;BINDING_SITE;DOMAIN;DOMAIN;DOMAIN	null;null;null;EF-Hand 1, calcium-binding site;EF-hand domain;EF-hand domain;EF-hand domain pair	G3DSA:1.10.238.10 (GENE3D);G3DSA:1.10.238.10 (GENE3D);mobidb-lite (MOBIDB_LITE);PS00018 (PROSITE_PATTERNS);PS50222 (PROSITE_PROFILES);PS50222 (PROSITE_PROFILES);SSF47473 (SUPERFAMILY)	;;;;GO:0005509;GO:0005509;	;;;;calcium ion binding;calcium ion binding;	;;;;Molecular Function;Molecular Function;
EG_transcript_14653	1.6081	0.0439362	formate transporter	gi|45504679|gb|AAS66886.1|FocA-like [Euglena gracilis];gi|1149577957|ref|WP_077806731.1|hypothetical protein [Neoasaia chiangmaiensis];gi|1056301816|ref|WP_067761446.1|formate transporter [Niabella ginsenosidivorans]/gi|1033842778|gb|ANH83631.1|formate transporter [Niabella ginsenosidivorans];gi|1149025674|gb|AQS89368.1|formate transporter [Neoasaia chiangmaiensis];gi|1140914981|ref|WP_076763853.…	Euglena gracilis;Neoasaia chiangmaiensis;Niabella sp. BS26/Niabella sp. BS26;Neoasaia chiangmaiensis;Domibacillus sp. SAB 38/Domibacillus sp. SAB 38;Paenibacillus xylanexedens/Paenibacillus xylanexedens;Paenibacillus sp. FSL H7-689/Paenibacillus sp. FSL H7-689;Paenibacillus sp. CF095;Paenibacillus amylolyticus/Paenibacillus amylolyticus;Paenibacillus sp. FSL R5-0765/Paenibacillus sp. FSL R5-0765;…	2.9E-134;1.7E-41;3.6E-39;4.3E-39;4.4E-38;5.9E-38;6.9E-38;7.0E-38;7.7E-38;7.9E-38;8.1E-38;8.7E-38;1.2E-37;2.2E-37;2.2E-37;2.4E-37;3.8E-37;7.7E-37;8.6E-37;3.4E-36	AAS66886;WP_077806731;WP_067761446/ANH83631;AQS89368;WP_076763853/OMP68218;APO42927/WP_074092735;WP_036612157/ETT49668;SDD31607;OMF13721/WP_076332056;WP_076213933/OMF63035;WP_076329229/OMF03031;OMF43717/WP_076251923;WP_047840889/KLU57798;WP_008587272/AHF16307;WP_062836708/GAS84282;ETT35440/WP_036671649/OME92465;BAV07605/WP_076381377/SIT29809;GAJ28026;WP_082560608;WP_018629844	gi|45504679|gb|AAS66886.1|FocA-like [Euglena gracilis]	Euglena gracilis	2.9e-134											IPR023271;IPR000292;noIPR;noIPR;noIPR;noIPR;noIPR;noIPR;noIPR;noIPR;noIPR;noIPR;noIPR;noIPR;noIPR;noIPR;noIPR;noIPR;noIPR;noIPR;noIPR;noIPR	DOMAIN;FAMILY;FAMILY;FAMILY;FAMILY;FAMILY;FAMILY;FAMILY;FAMILY;FAMILY;FAMILY;FAMILY;FAMILY;FAMILY;FAMILY;FAMILY;FAMILY;FAMILY;FAMILY;FAMILY;FAMILY;FAMILY	Aquaporin-like;Formate/nitrite transporter;Formate/nitrite transporter;Formate/nitrite transporter;Formate/nitrite transporter;Formate/nitrite transporter;Formate/nitrite transporter;Formate/nitrite transporter;Formate/nitrite transporter;Formate/nitrite transporter;Formate/nitrite transporter;Formate/nitrite transporter;Formate/nitrite transporter;Formate/nitrite transporter;Formate/nitrite tran…	G3DSA:1.20.1080.10 (GENE3D);PF01226 (PFAM);PTHR30520 (PANTHER);NON_CYTOPLASMIC_DOMAIN (PHOBIUS);TRANSMEMBRANE (PHOBIUS);TRANSMEMBRANE (PHOBIUS);TRANSMEMBRANE (PHOBIUS);NON_CYTOPLASMIC_DOMAIN (PHOBIUS);CYTOPLASMIC_DOMAIN (PHOBIUS);CYTOPLASMIC_DOMAIN (PHOBIUS);TRANSMEMBRANE (PHOBIUS);CYTOPLASMIC_DOMAIN (PHOBIUS);TRANSMEMBRANE (PHOBIUS);CYTOPLASMIC_DOMAIN (PHOBIUS);TRANSMEMBRANE (PHOBIUS);NON_CYTOPL…	;GO:0006810/GO:0005215/GO:0016020;;;;;;;;;;;;;;;;;;;;	;transport/transporter activity/membrane;;;;;;;;;;;;;;;;;;;;	;Biological Process/Molecular Function/Cellular Component;;;;;;;;;;;;;;;;;;;;
EG_transcript_31801	-1.55287	0.0162424	gluconolaconase	gi|496039563|ref|WP_008764070.1|MULTISPECIES: hypothetical protein [Bacteroides]/gi|29347802|ref|NP_811305.1|NHL repeat-containing protein [Bacteroides thetaiotaomicron VPI-5482]/gi|29339703|gb|AAO77499.1|NHL repeat-containing protein [Bacteroides thetaiotaomicron VPI-5482]/gi|251838367|gb|EES66454.1|hypothetical protein BSIG_4606 [Bacteroides sp. 1_1_6]/gi|1087858769|gb|OGX93931.1|hypothetical p…	Bacteroides/Bacteroides thetaiotaomicron VPI-5482/Bacteroides thetaiotaomicron VPI-5482/Bacteroides sp. 1_1_6/Bacteroides thetaiotaomicron/Bacteroides thetaiotaomicron;Flammeovirgaceae bacterium 311;Flammeovirgaceae bacterium 311;Stenotrophomonas sp. BIIR7/Stenotrophomonas sp. BIIR7;Aquimarina megaterium;Guillardia theta CCMP2712/Guillardia theta CCMP2712;Hymenobacter swuensis DY53;Hymenobacter s…	2.0E-14;2.2E-14;2.3E-14;3.1E-14;4.6E-14;5.9E-14;9.0E-14;1.1E-13;2.1E-13;2.6E-13;2.9E-13;3.3E-13;5.3E-13;7.0E-13;8.8E-13;1.0E-12;1.5E-12;1.8E-12;1.9E-12;2.1E-12	WP_008764070/OGX93931/SEG74025/EES66454/AAO77499/NP_811305;AHM61628;WP_081786921;WP_070208770/OEY99860;WP_025664652;EKX48098/XP_005835078;AHJ99022;WP_081768482;WP_062350412;AOA71060/WP_068848923;WP_055939343/KRA54370;KRA42736/WP_056880743;WP_084183307;WP_011434355/ABD03738;WP_082994862;WP_076378449/SIS07138;ACB73846/WP_012373384;WP_051575750/EZH74240;SEO86660/OQP44886;WP_081202517	gi|29339703|gb|AAO77499.1|NHL repeat-containing protein [Bacteroides thetaiotaomicron VPI-5482]/gi|496039563|ref|WP_008764070.1|MULTISPECIES: hypothetical protein [Bacteroides]/gi|251838367|gb|EES66454.1|hypothetical protein BSIG_4606 [Bacteroides sp. 1_1_6]/gi|1090804069|emb|SEG74025.1|IPT/TIG domain-containing protein [Bacteroides thetaiotaomicron]/gi|29347802|ref|NP_811305.1|NHL repeat-contain…	Bacteroides thetaiotaomicron/Bacteroides sp. 1_1_6/Bacteroides thetaiotaomicron VPI-5482/Bacteroides	2e-14											IPR011042;IPR001258;noIPR	DOMAIN;REPEAT;REPEAT	Six-bladed beta-propeller, TolB-like;NHL repeat;NHL repeat	G3DSA:2.120.10.30 (GENE3D);PF01436 (PFAM);SSF101898 (SUPERFAMILY)	;GO:0005515;	;protein binding;	;Molecular Function;
EG_transcript_3878	-1.9623	0.00989967	glycine-rich domain-containing 1-like	gi|1175866258|ref|XP_020586953.1|glycine-rich domain-containing protein 1-like [Phalaenopsis equestris];gi|148907372|gb|ABR16820.1|unknown [Picea sitchensis];gi|1150723871|ref|XP_020272734.1|glycine-rich domain-containing protein 1 [Asparagus officinalis];gi|1141984149|gb|ONK65372.1|uncharacterized protein A4U43_C07F36430 [Asparagus officinalis];gi|1091658732|ref|XP_018676247.1|PREDICTED: glycine…	Phalaenopsis equestris;Picea sitchensis;Asparagus officinalis;Asparagus officinalis;Musa acuminata subsp. malaccensis;Dendrobium catenatum;Musa acuminata subsp. malaccensis;Citrus clementina/Citrus clementina/Citrus clementina/Citrus clementina;Nicotiana sylvestris;Nicotiana tabacum;Phoenix dactylifera/Phoenix dactylifera;Crassostrea gigas/Crassostrea gigas;Citrus clementina/Citrus clementina/Cit…	1.5E-50;2.0E-49;1.6E-48;2.7E-48;1.1E-47;1.3E-47;2.4E-47;1.1E-46;1.1E-46;1.2E-46;2.8E-46;3.6E-46;6.0E-46;6.1E-46;7.5E-46;8.8E-46;1.6E-45;1.6E-45;1.7E-45;1.9E-45	XP_020586953;ABR16820;XP_020272734;ONK65372;XP_018676247;XP_020673788;XP_009382975;ESR39449/ESR39448/XP_006426208/XP_006426209;XP_009784125;XP_016438255;XP_008782405/XP_017697670;XP_011427424/EKC39153;ESR39447/ESR39446/XP_006426206/XP_006426207;XP_008448876;XP_016490190;XP_002265108;XP_016471139;XP_009600956/XP_009600957;XP_018826200;XP_006466363/XP_006466362	gi|1175866258|ref|XP_020586953.1|glycine-rich domain-containing protein 1-like [Phalaenopsis equestris]	Phalaenopsis equestris	1.5e-50											IPR009836;noIPR	FAMILY;FAMILY	Glycine-rich domain-containing protein-like;Glycine-rich domain-containing protein-like	PF07173 (PFAM);PTHR34365 (PANTHER)	;	;	;
EG_transcript_14674	-1.5583	0.0438814	guanine deaminase	gi|752629778|ref|WP_041299139.1|hypothetical protein [Ilumatobacter coccineus];gi|464098756|dbj|BAN01638.1|guanine deaminase [Ilumatobacter coccineus YM16-304];gi|1197619382|ref|WP_086634642.1|guanine deaminase [Gluconobacter sp. DsW_058]/gi|1195475216|gb|OUJ05455.1|chlorohydrolase [Gluconobacter sp. DsW_058];gi|1067243374|gb|OED36414.1|guanine deaminase [Chromatiales bacterium (ex Bugula neritin…	Ilumatobacter coccineus;Ilumatobacter coccineus YM16-304;Gluconobacter sp. DsW_058/Gluconobacter sp. DsW_058;Chromatiales bacterium (ex Bugula neritina AB1);Gluconobacter cerinus/Gluconobacter cerinus;Gluconobacter oxydans;Candidatus Rhodobacter lobularis;Candidatus Rhodobacter lobularis;Gluconobacter morbifer/Gluconobacter morbifer G707;Gluconobacter japonicus/Gluconobacter japonicus;Komagataeib…	6.3E-129;1.0E-128;9.2E-118;1.9E-116;3.7E-116;5.2E-116;6.9E-114;7.7E-114;2.2E-113;7.1E-112;2.0E-111;2.9E-111;3.1E-111;3.8E-111;4.1E-111;5.1E-111;6.6E-111;6.7E-111;8.1E-111;3.4E-110	WP_041299139;BAN01638;OUJ05455/WP_086634642;OED36414;WP_064274485/OAJ67689;WP_046901953;KMW58667;WP_082152663;EHH68707/WP_008850165;KXV20326/WP_062018645;WP_019085497;WP_053323021/KON65190;WP_061930055/KXV40794/KXV48383;KXV30259;WP_010503327/GAP24590;KXV35326/WP_061510072;WP_019092141;OJU52202;KXV25075/KXV25134/WP_062024653;SCZ05910	gi|752629778|ref|WP_041299139.1|hypothetical protein [Ilumatobacter coccineus]	Ilumatobacter coccineus	6.3e-129											IPR006680;noIPR;IPR014311;noIPR;IPR032466	DOMAIN;DOMAIN;FAMILY;FAMILY;DOMAIN	Amidohydrolase-related;Amidohydrolase-related;Guanine deaminase;Guanine deaminase;Metal-dependent hydrolase	PF01979 (PFAM);G3DSA:3.20.20.140 (GENE3D);PTHR11271:SF47 (PANTHER);PTHR11271 (PANTHER);SSF51556 (SUPERFAMILY)	GO:0016787;;GO:0008270/GO:0008892/GO:0006147;;	hydrolase activity;;zinc ion binding/guanine deaminase activity/guanine catabolic process;;	Molecular Function;;Molecular Function/Molecular Function/Biological Process;;
EG_transcript_15094	1.50764	0.00861445	HIV Tat-specific factor 1 homolog	gi|1063095277|gb|JAT74472.1|hypothetical protein g.18328 [Auxenochlorella protothecoides];gi|944235436|gb|KQK99798.1|hypothetical protein SETIT_010189mg [Setaria italica];gi|836010223|ref|XP_012703403.1|PREDICTED: LOW QUALITY PROTEIN: HIV Tat-specific factor 1 homolog [Setaria italica];gi|212721492|ref|NP_001131413.1|uncharacterized protein LOC100192742 [Zea mays]/gi|194691454|gb|ACF79811.1|unkno…	Auxenochlorella protothecoides;Setaria italica;Setaria italica;Zea mays/Zea mays;Corchorus capsularis;Auxenochlorella protothecoides;Auxenochlorella protothecoides;Auxenochlorella protothecoides/Auxenochlorella protothecoides;Zea mays;Setaria italica/Setaria italica;Nicotiana attenuata/Nicotiana attenuata;Zea mays;Musa acuminata subsp. malaccensis/Musa acuminata subsp. malaccensis/Musa acuminata …	9.5E-23;2.1E-22;2.4E-22;3.0E-22;3.9E-22;4.9E-22;6.8E-22;6.9E-22;1.1E-21;3.0E-21;3.9E-21;4.6E-21;5.1E-21;5.2E-21;5.6E-21;7.2E-21;7.6E-21;9.4E-21;9.4E-21;1.1E-20	JAT74472;KQK99798;XP_012703403;ACF79811/NP_001131413;OMO50169;JAT73370;JAT70455;XP_011399582/KFM26644;ACN27429;KQK93459/XP_004978602;XP_019234380/OIT26777;XP_020393708;XP_009415036/XP_009415035/XP_009415034;BAJ53149;KDP26924/XP_012085826;EOY13219;XP_020538988/XP_020538989;XP_017980124;XP_008442163;AQK57221/XP_008676812	gi|1063095277|gb|JAT74472.1|hypothetical protein g.18328 [Auxenochlorella protothecoides]	Auxenochlorella protothecoides	9.5e-23											IPR000504;IPR025640;noIPR;noIPR;noIPR;noIPR;IPR000504;IPR034392;IPR000504	DOMAIN;DOMAIN;DOMAIN;DOMAIN;DOMAIN;DOMAIN;DOMAIN;DOMAIN;DOMAIN	RNA recognition motif domain;Domain of unknown function DUF4339;Domain of unknown function DUF4339;Domain of unknown function DUF4339;Domain of unknown function DUF4339;Domain of unknown function DUF4339;RNA recognition motif domain;TatSF1-like, RNA recognition motif 1;RNA recognition motif domain	SM00360 (SMART);PF14237 (PFAM);G3DSA:3.30.70.330 (GENE3D);mobidb-lite (MOBIDB_LITE);mobidb-lite (MOBIDB_LITE);PTHR15608 (PANTHER);PS50102 (PROSITE_PROFILES);cd12281 (CDD);SSF54928 (SUPERFAMILY)	GO:0003676;;;;;;GO:0003676;GO:0000398;GO:0003676	nucleic acid binding;;;;;;nucleic acid binding;mRNA splicing, via spliceosome;nucleic acid binding	Molecular Function;;;;;;Molecular Function;Biological Process;Molecular Function
EG_transcript_10398	-1.6055	0.0316955	HORMA domain-containing 1 isoform X2	gi|290985002|ref|XP_002675215.1|meiotic specific asynaptic protein [Naegleria gruberi] [Naegleria gruberi strain NEG-M]/gi|284088810|gb|EFC42471.1|meiotic specific asynaptic protein [Naegleria gruberi];gi|1002867905|ref|XP_015696502.1|PREDICTED: HORMA domain-containing protein 1 isoform X3 [Oryza brachyantha];gi|573957194|ref|XP_006660814.1|PREDICTED: HORMA domain-containing protein 1 isoform X2 …	Naegleria gruberi strain NEG-M/Naegleria gruberi;Oryza brachyantha;Oryza brachyantha;Oryza brachyantha;Oryza sativa Indica Group;Musa acuminata subsp. malaccensis;Oryza sativa Japonica Group/Oryza sativa Japonica Group/Oryza sativa Japonica Group/Oryza sativa Japonica Group;Oryza sativa Japonica Group/Oryza sativa Japonica Group/Oryza sativa Japonica Group/Oryza sativa Japonica Group;Sorghum bico…	5.7E-43;1.2E-37;1.2E-37;1.2E-37;3.0E-36;5.7E-36;1.1E-35;1.2E-35;1.4E-35;1.6E-35;2.5E-35;2.6E-35;2.8E-35;3.8E-35;3.9E-35;4.1E-35;4.5E-35;5.0E-35;8.7E-35;6.5E-34	EFC42471/XP_002675215;XP_015696502;XP_006660814;XP_015696501;EEC84851;XP_018674972;BAF25524/BAT08868/XP_015612273/BAG88972;BAD00095/XP_015612272/Q76CY8/BAT08867;XP_002460488;OQU89747;XP_004957284;XP_008670312;OQU89748;XP_008670313;XP_020148856;KMZ75224;AFP73615;XP_012897905/CBK23857;ABR20128;XP_013762485/KNC50598	gi|284088810|gb|EFC42471.1|meiotic specific asynaptic protein [Naegleria gruberi]/gi|290985002|ref|XP_002675215.1|meiotic specific asynaptic protein [Naegleria gruberi] [Naegleria gruberi strain NEG-M]	Naegleria gruberi/Naegleria gruberi strain NEG-M	5.7e-43											IPR011991;IPR003511;noIPR;noIPR;noIPR;IPR003511;IPR003511	DOMAIN;DOMAIN;DOMAIN;DOMAIN;DOMAIN;DOMAIN;DOMAIN	Winged helix-turn-helix DNA-binding domain;HORMA domain;HORMA domain;HORMA domain;HORMA domain;HORMA domain;HORMA domain	G3DSA:1.10.10.10 (GENE3D);PF02301 (PFAM);G3DSA:3.30.900.10 (GENE3D);mobidb-lite (MOBIDB_LITE);mobidb-lite (MOBIDB_LITE);PS50815 (PROSITE_PROFILES);SSF56019 (SUPERFAMILY)	;;;;;;	;;;;;;	;;;;;;
EG_transcript_35667	-1.559	0.00861445	hydrolase RBBP9	gi|585102436|gb|EWM22025.1|retinoblastoma binding protein 9 [Nannochloropsis gaditana];gi|676381617|ref|XP_009034087.1|hypothetical protein AURANDRAFT_21491 [Aureococcus anophagefferens]/gi|323455883|gb|EGB11751.1|hypothetical protein AURANDRAFT_21491 [Aureococcus anophagefferens];gi|999980397|gb|KXJ19571.1|putative hydrolase RBBP9 [Exaiptasia pallida];gi|1191028329|ref|XP_020916768.1|putative hy…	Nannochloropsis gaditana;Aureococcus anophagefferens/Aureococcus anophagefferens;Exaiptasia pallida;Exaiptasia pallida;Orbicella faveolata;Klebsormidium flaccidum;Saccoglossus kowalevskii;Aphanomyces invadans/Aphanomyces invadans;Crassostrea gigas;Crassostrea gigas;Lingula anatina/Lingula anatina;Crassostrea gigas/Crassostrea gigas;Nematostella vectensis/Nematostella vectensis;Achlya hypogyna;Aph…	4.2E-48;9.3E-48;3.9E-47;6.3E-47;1.6E-46;3.1E-46;4.0E-46;8.5E-46;3.7E-45;7.3E-45;8.0E-45;8.9E-45;9.4E-45;1.7E-44;2.3E-44;6.2E-44;7.8E-44;8.1E-44;9.4E-44;2.1E-43	EWM22025;XP_009034087/EGB11751;KXJ19571;XP_020916768;XP_020627635;GAQ84312;XP_002731667;XP_008867717/ETW03488;XP_011421960;XP_011421961;XP_013381213/XP_013381212;EKC17187/XP_011421963;XP_001634265/EDO42202;OQR83535;ETV85145/XP_009825163;XP_007231842;CDQ57572;XP_020338050;NP_001135342/ACI68148;XP_002606619/EEN62629	gi|585102436|gb|EWM22025.1|retinoblastoma binding protein 9 [Nannochloropsis gaditana]	Nannochloropsis gaditana	4.2e-48											IPR000073;IPR029058;noIPR;noIPR;IPR029058	DOMAIN;DOMAIN;DOMAIN;DOMAIN;DOMAIN	Alpha/beta hydrolase fold-1;Alpha/Beta hydrolase fold;Alpha/Beta hydrolase fold;Alpha/Beta hydrolase fold;Alpha/Beta hydrolase fold	PF12697 (PFAM);G3DSA:3.40.50.1820 (GENE3D);PTHR15394:SF4 (PANTHER);PTHR15394 (PANTHER);SSF53474 (SUPERFAMILY)	;;;;	;;;;	;;;;
EG_transcript_15245	-1.72569	0.0404411	hydroxymethylglutaryl- synthase 1	gi|1064995785|gb|ODV84891.1|hypothetical protein CANARDRAFT_28632 [Candida arabinofermentans NRRL YB-2248];gi|1065005514|gb|ODV93876.1|hypothetical protein PACTADRAFT_51624 [Pachysolen tannophilus NRRL Y-2460];gi|1183365548|gb|ORX91964.1|hydroxymethylglutaryl-CoA synthase [Basidiobolus meristosporus CBS 931.73];gi|1183441570|gb|ORY65742.1|hydroxymethylglutaryl-CoA synthase [Neocallimastix califor…	Candida arabinofermentans NRRL YB-2248;Pachysolen tannophilus NRRL Y-2460;Basidiobolus meristosporus CBS 931.73;Neocallimastix sp. KS-2015;Plutella xylostella;Amphimedon queenslandica;Neocallimastix sp. KS-2015;Drosophila kikkawai/Drosophila kikkawai/Drosophila kikkawai/Drosophila kikkawai;Drosophila serrata/Drosophila serrata/Drosophila serrata;Drosophila ananassae/Drosophila ananassae/Drosophil…	2.7E-82;7.0E-81;2.4E-80;2.5E-80;3.3E-80;6.7E-80;7.9E-80;1.2E-79;1.9E-79;2.8E-79;8.8E-79;1.2E-78;1.9E-78;2.7E-78;2.7E-78;2.7E-78;2.7E-78;3.0E-78;3.5E-78;3.7E-78	ODV84891;ODV93876;ORX91964;ORY65742;XP_011560338;XP_003382956;ORY61110;XP_017024751/XP_017024752/XP_017024753/XP_017024754;XP_020804959/XP_020804966/XP_020804950;XP_014763825/EDV37724/XP_014763824/XP_001960902/KPU77001/KPU77000;KVD75502;JAV26969;XP_017775267;WP_080404822;XP_019865599;XP_017097440/XP_017097441/XP_017097442;XP_016969949/XP_016969946/XP_016969947/XP_016969950/XP_016969948;XP_0170149…	gi|1064995785|gb|ODV84891.1|hypothetical protein CANARDRAFT_28632 [Candida arabinofermentans NRRL YB-2248]	Candida arabinofermentans NRRL YB-2248	2.7e-82											IPR016039;IPR016039;IPR013528;IPR013746;noIPR;noIPR;noIPR;IPR016039	DOMAIN;DOMAIN;DOMAIN;DOMAIN;DOMAIN;DOMAIN;DOMAIN;DOMAIN	Thiolase-like;Thiolase-like;Hydroxymethylglutaryl-coenzyme A synthase, N-terminal;Hydroxymethylglutaryl-coenzyme A synthase C-terminal domain;Hydroxymethylglutaryl-coenzyme A synthase C-terminal domain;Hydroxymethylglutaryl-coenzyme A synthase C-terminal domain;Hydroxymethylglutaryl-coenzyme A synthase C-terminal domain;Thiolase-like	G3DSA:3.40.47.10 (GENE3D);G3DSA:3.40.47.10 (GENE3D);PF01154 (PFAM);PF08540 (PFAM);mobidb-lite (MOBIDB_LITE);PTHR43323 (PANTHER);cd00827 (CDD);SSF53901 (SUPERFAMILY)	GO:0003824/GO:0008152;GO:0003824/GO:0008152;GO:0008299/GO:0004421;GO:0004421/GO:0008299;;;;GO:0003824/GO:0008152	catalytic activity/metabolic process;catalytic activity/metabolic process;isoprenoid biosynthetic process/hydroxymethylglutaryl-CoA synthase activity;hydroxymethylglutaryl-CoA synthase activity/isoprenoid biosynthetic process;;;;catalytic activity/metabolic process	Molecular Function/Biological Process;Molecular Function/Biological Process;Biological Process/Molecular Function;Molecular Function/Biological Process;;;;Molecular Function/Biological Process
EG_transcript_12121	-1.59816	0.0126755	hypothetical protein COCSUDRAFT_59445	gi|545374410|ref|XP_005651494.1|hypothetical protein COCSUDRAFT_59445 [Coccomyxa subellipsoidea C-169]/gi|384253475|gb|EIE26950.1|hypothetical protein COCSUDRAFT_59445 [Coccomyxa subellipsoidea C-169];gi|545365197|ref|XP_005647594.1|hypothetical protein COCSUDRAFT_63432 [Coccomyxa subellipsoidea C-169]/gi|384249569|gb|EIE23050.1|hypothetical protein COCSUDRAFT_63432 [Coccomyxa subellipsoidea C-16…	Coccomyxa subellipsoidea C-169/Coccomyxa subellipsoidea C-169;Coccomyxa subellipsoidea C-169/Coccomyxa subellipsoidea C-169	4.0E-12;8.5E-12	XP_005651494/EIE26950;XP_005647594/EIE23050	gi|384253475|gb|EIE26950.1|hypothetical protein COCSUDRAFT_59445 [Coccomyxa subellipsoidea C-169]/gi|545374410|ref|XP_005651494.1|hypothetical protein COCSUDRAFT_59445 [Coccomyxa subellipsoidea C-169]	Coccomyxa subellipsoidea C-169	4e-12											noIPR;noIPR;noIPR;noIPR;noIPR;noIPR	null;null;null;null;null;null	null;null;null;null;null;null	NON_CYTOPLASMIC_DOMAIN (PHOBIUS);SIGNAL_PEPTIDE (PHOBIUS);SIGNAL_PEPTIDE_N_REGION (PHOBIUS);SIGNAL_PEPTIDE_C_REGION (PHOBIUS);SIGNAL_PEPTIDE_H_REGION (PHOBIUS);SignalP-noTM (SIGNALP_EUK)	;;;;;	;;;;;	;;;;;
EG_transcript_18520	-2.11005	0.00786617	hypothetical protein COCSUDRAFT_63432	gi|545365197|ref|XP_005647594.1|hypothetical protein COCSUDRAFT_63432 [Coccomyxa subellipsoidea C-169]/gi|384249569|gb|EIE23050.1|hypothetical protein COCSUDRAFT_63432 [Coccomyxa subellipsoidea C-169]	Coccomyxa subellipsoidea C-169/Coccomyxa subellipsoidea C-169	2.7e-15	XP_005647594/EIE23050	gi|545365197|ref|XP_005647594.1|hypothetical protein COCSUDRAFT_63432 [Coccomyxa subellipsoidea C-169]/gi|384249569|gb|EIE23050.1|hypothetical protein COCSUDRAFT_63432 [Coccomyxa subellipsoidea C-169]	Coccomyxa subellipsoidea C-169	2.7e-15											noIPR	null	null	mobidb-lite (MOBIDB_LITE)
EG_transcript_27439	-1.51394	0.0478273	hypothetical protein MVEG_11097	gi|672818158|gb|KFH63060.1|hypothetical protein MVEG_11097 [Mortierella verticillata NRRL 6337];gi|470293112|ref|XP_004343810.1|hypothetical protein CAOG_07086 [Capsaspora owczarzaki ATCC 30864];gi|765556493|gb|KJE96821.1|hypothetical protein CAOG_007086 [Capsaspora owczarzaki ATCC 30864];gi|1001604923|gb|KXS08869.1|RNI-like protein [Gonapodya prolifera JEL478];gi|672828294|gb|KFH73183.1|hypothet…	Mortierella verticillata NRRL 6337;Capsaspora owczarzaki ATCC 30864;Capsaspora owczarzaki ATCC 30864;Gonapodya prolifera JEL478;Mortierella verticillata NRRL 6337;Mortierella verticillata NRRL 6337;Capsaspora owczarzaki ATCC 30864;Capsaspora owczarzaki ATCC 30864;Capsaspora owczarzaki ATCC 30864;Capsaspora owczarzaki ATCC 30864;Capsaspora owczarzaki ATCC 30864;Mortierella verticillata NRRL 6337;C…	1.9E-39;9.2E-39;1.4E-38;2.9E-38;1.1E-37;1.2E-37;2.3E-37;3.5E-37;4.6E-37;5.0E-37;6.2E-37;7.3E-37;8.0E-37;1.2E-36;1.3E-36;2.4E-36;2.4E-36;3.6E-36;3.6E-36;4.0E-36	KFH63060;XP_004343810;KJE96821;KXS08869;KFH73183;KFH63636;KJE89797;KJE94346;KJE89405;KJE93028;XP_004346161;KFH61875;KJE94949;XP_004343873;KFH66504;KFH66855;KJE94779;KFH63049;XP_004347046;KJE94778	gi|672818158|gb|KFH63060.1|hypothetical protein MVEG_11097 [Mortierella verticillata NRRL 6337]	Mortierella verticillata NRRL 6337	1.9e-39											noIPR;noIPR;noIPR;IPR001611;noIPR;noIPR;noIPR;noIPR	null;null;null;REPEAT;REPEAT;REPEAT;REPEAT;REPEAT	null;null;null;Leucine-rich repeat;Leucine-rich repeat;Leucine-rich repeat;Leucine-rich repeat;Leucine-rich repeat	Coil (COILS);SM00368 (SMART);G3DSA:3.40.50.10480 (GENE3D);PF13516 (PFAM);G3DSA:3.40.50.2000 (GENE3D);PTHR24114 (PANTHER);PTHR24114:SF24 (PANTHER);SSF52047 (SUPERFAMILY)	;;;GO:0005515;;;;	;;;protein binding;;;;	;;;Molecular Function;;;;
EG_transcript_33195	-1.53066	0.0191305	hypothetical protein PTSG_12575	gi|514686531|ref|XP_004990843.1|hypothetical protein PTSG_12575 [Salpingoeca rosetta]/gi|326431433|gb|EGD77003.1|hypothetical protein PTSG_12575 [Salpingoeca rosetta];gi|1183486242|gb|ORZ09974.1|hypothetical protein BCR41DRAFT_358024 [Lobosporangium transversale];gi|1032643720|gb|OAQ25058.1|RNI-like protein [Mortierella elongata AG-77];gi|514692889|ref|XP_004994017.1|hypothetical protein PTSG_123…	Salpingoeca rosetta/Salpingoeca rosetta;Lobosporangium transversale;Mortierella elongata AG-77;Salpingoeca rosetta/Salpingoeca rosetta;Mortierella verticillata NRRL 6337;Salpingoeca rosetta/Salpingoeca rosetta;Symbiodinium microadriaticum;Candidatus Protochlamydia amoebophila;Candidatus Protochlamydia amoebophila;Chrysochromulina sp. CCMP291;Chrysochromulina sp. CCMP291	1.7E-12;3.1E-12;7.2E-12;1.2E-11;1.7E-11;1.8E-11;3.3E-11;4.5E-11;4.6E-11;4.6E-11;7.8E-11	EGD77003/XP_004990843;ORZ09974;OAQ25058;EGD73736/XP_004994017;KFH63636;XP_004988329/EGD80004;OLP95148;WP_052236381;KIC71879;KOO34284;KOO34704	gi|326431433|gb|EGD77003.1|hypothetical protein PTSG_12575 [Salpingoeca rosetta]/gi|514686531|ref|XP_004990843.1|hypothetical protein PTSG_12575 [Salpingoeca rosetta]	Salpingoeca rosetta	1.7e-12											noIPR;noIPR;noIPR;IPR001611;noIPR;noIPR;noIPR;noIPR	null;null;null;REPEAT;REPEAT;REPEAT;REPEAT;REPEAT	null;null;null;Leucine-rich repeat;Leucine-rich repeat;Leucine-rich repeat;Leucine-rich repeat;Leucine-rich repeat	Coil (COILS);SM00368 (SMART);G3DSA:3.40.50.2000 (GENE3D);PF13516 (PFAM);mobidb-lite (MOBIDB_LITE);PTHR24114 (PANTHER);PTHR24114:SF24 (PANTHER);SSF52047 (SUPERFAMILY)	;;;GO:0005515;;;;	;;;protein binding;;;;	;;;Molecular Function;;;;
EG_transcript_38921	-1.61369	0.0106188	hypothetical protein THRCLA_22512	gi|1173941662|gb|OQR90783.1|hypothetical protein THRCLA_22512 [Thraustotheca clavata];gi|669147912|ref|XP_008609518.1|hypothetical protein SDRG_05573 [Saprolegnia diclina VS20]/gi|530739114|gb|EQC37356.1|hypothetical protein SDRG_05573 [Saprolegnia diclina VS20];gi|813148190|ref|XP_012199974.1|hypothetical protein SPRG_06016 [Saprolegnia parasitica CBS 223.65]/gi|641535567|gb|KDO29477.1|hypotheti…	Thraustotheca clavata;Saprolegnia diclina VS20/Saprolegnia diclina VS20;Saprolegnia parasitica CBS 223.65/Saprolegnia parasitica CBS 223.65;Achlya hypogyna;Emiliania huxleyi CCMP1516/Emiliania huxleyi CCMP1516;Fragilariopsis cylindrus CCMP1102;Emiliania huxleyi CCMP1516/Emiliania huxleyi CCMP1516;Sphaeroforma arctica JP610/Sphaeroforma arctica JP610	1.4E-27;6.2E-26;2.1E-25;3.2E-24;7.7E-22;8.9E-21;2.8E-20;1.7E-11	OQR90783;XP_008609518/EQC37356;XP_012199974/KDO29477;OQR87221;EOD26079/XP_005778508;OEU22964;XP_005788860/EOD36431;XP_014144779/KNC70877	gi|1173941662|gb|OQR90783.1|hypothetical protein THRCLA_22512 [Thraustotheca clavata]	Thraustotheca clavata	1.4e-27											noIPR	null	null	PS51257 (PROSITE_PROFILES)
EG_transcript_35251	-2.07254	0.0168961	hypothetical protein, variant	gi|672827268|gb|KFH72158.1|hypothetical protein, variant [Mortierella verticillata NRRL 6337];gi|672816942|gb|KFH61852.1|hypothetical protein MVEG_12360 [Mortierella verticillata NRRL 6337];gi|672827269|gb|KFH72159.1|hypothetical protein MVEG_02450 [Mortierella verticillata NRRL 6337];gi|1032643720|gb|OAQ25058.1|RNI-like protein [Mortierella elongata AG-77];gi|514690226|ref|XP_004992687.1|hypothe…	Mortierella verticillata NRRL 6337;Mortierella verticillata NRRL 6337;Mortierella verticillata NRRL 6337;Mortierella elongata AG-77;Salpingoeca rosetta/Salpingoeca rosetta;Mortierella verticillata NRRL 6337;Mortierella elongata AG-77;Gonapodya prolifera JEL478;Neochlamydia sp. TUME1/Neochlamydia sp. TUME1;Salpingoeca rosetta/Salpingoeca rosetta;Mortierella verticillata NRRL 6337;Symbiodinium micr…	8.3E-19;8.7E-19;1.2E-18;3.6E-18;7.9E-18;2.1E-17;3.1E-17;3.6E-17;4.1E-17;4.2E-17;5.1E-17;6.5E-17;1.7E-16;2.2E-16;3.2E-16;3.3E-16;3.6E-16;4.2E-16;4.6E-16;4.8E-16	KFH72158;KFH61852;KFH72159;OAQ25058;XP_004992687/EGD74430;KFH69483;OAQ34066;KXS08843;WP_052243945/KIC75377;XP_004988329/EGD80004;KFH63636;OLP95146;OAQ25037;EGD74094/XP_004993656;OGT08617;KFH63352;KFH62902;KFH71314;KFH69417;OAQ25531	gi|672827268|gb|KFH72158.1|hypothetical protein, variant [Mortierella verticillata NRRL 6337]	Mortierella verticillata NRRL 6337	8.3e-19											noIPR;IPR001611;noIPR;noIPR;noIPR;noIPR	null;REPEAT;REPEAT;REPEAT;REPEAT;REPEAT	null;Leucine-rich repeat;Leucine-rich repeat;Leucine-rich repeat;Leucine-rich repeat;Leucine-rich repeat	SM00368 (SMART);PF13516 (PFAM);G3DSA:3.40.50.2000 (GENE3D);PTHR24114 (PANTHER);PTHR24114:SF24 (PANTHER);SSF52047 (SUPERFAMILY)	;GO:0005515;;;;	;protein binding;;;;	;Molecular Function;;;;
EG_transcript_27163	1.6266	0.00861445	L-azetidine-2-carboxylic acid acetyltransferase-like	gi|873219372|emb|CEM37833.1|unnamed protein product [Vitrella brassicaformis CCMP3155];gi|470486717|ref|XP_004344634.1|acetyltransferase, GNAT superfamily protein [Acanthamoeba castellanii str. Neff]/gi|440799848|gb|ELR20891.1|acetyltransferase, GNAT superfamily protein [Acanthamoeba castellanii str. Neff];gi|676445493|ref|XP_009050771.1|hypothetical protein LOTGIDRAFT_201620 [Lottia gigantea]/gi…	Vitrella brassicaformis CCMP3155;Acanthamoeba castellanii str. Neff/Acanthamoeba castellanii str. Neff;Lottia gigantea/Lottia gigantea;Spizellomyces punctatus DAOM BR117/Spizellomyces punctatus DAOM BR117;Branchiostoma belcheri;Stegodyphus mimosarum;Branchiostoma floridae/Branchiostoma floridae;Gonapodya prolifera JEL478;Parasitella parasitica;Mortierella verticillata NRRL 6337;Rhizopus microspor…	4.7E-44;9.4E-40;3.9E-39;1.0E-38;5.7E-38;6.7E-37;8.2E-37;3.0E-36;4.5E-36;5.6E-36;7.1E-35;8.3E-35;1.4E-34;1.5E-34;2.1E-34;3.2E-34;5.8E-34;9.3E-34;1.0E-33;2.1E-33	CEM37833;ELR20891/XP_004344634;XP_009050771/ESO98552;XP_016609629/KND01590;XP_019630010;KFM60235;XP_002602128/EEN58140;KXS09687;CEP15742;KFH70101;ORE03524;XP_018211134/OBA16219;OAQ27526;XP_013934729/ESW98846;XP_015924293/XP_015924292;CEG74697;CEI96312;OAD07740;GAN04501;CEG68819	gi|873219372|emb|CEM37833.1|unnamed protein product [Vitrella brassicaformis CCMP3155]	Vitrella brassicaformis CCMP3155	4.7e-44											noIPR;IPR000182;noIPR;noIPR;IPR000182;noIPR;IPR016181	null;DOMAIN;DOMAIN;DOMAIN;DOMAIN;DOMAIN;DOMAIN	null;GNAT domain;GNAT domain;GNAT domain;GNAT domain;GNAT domain;Acyl-CoA N-acyltransferase	G3DSA:3.40.630.30 (GENE3D);PF00583 (PFAM);PTHR43138:SF1 (PANTHER);PTHR43138 (PANTHER);PS51186 (PROSITE_PROFILES);cd04301 (CDD);SSF55729 (SUPERFAMILY)	;GO:0008080;;;GO:0008080;;	;N-acetyltransferase activity;;;N-acetyltransferase activity;;	;Molecular Function;;;Molecular Function;;
EG_transcript_3091	-1.5773	0.0112632	leucine isoleucine valine-binding	gi|1176013110|gb|OQX19495.1|leucine/isoleucine/valine-binding protein [Desulfobulbaceae bacterium A2];gi|1176011561|gb|OQX18065.1|leucine/isoleucine/valine-binding protein [Desulfobulbaceae bacterium A2];gi|406890840|gb|EKD36625.1|hypothetical protein ACD_75C01433G0002 [uncultured bacterium];gi|1084895428|gb|OGR19232.1|leucine/isoleucine/valine-binding protein [Desulfobacterales bacterium GWB2_56…	Desulfobulbaceae bacterium A2;Desulfobulbaceae bacterium A2;uncultured bacterium;Desulfobacterales bacterium GWB2_56_26;Acanthamoeba castellanii str. Neff/Acanthamoeba castellanii str. Neff;Desulfopila aestuarii/Desulfopila aestuarii DSM 18488;uncultured Desulfofustis sp. PB-SRB1;Roseibium sp. TrichSKD4/Roseibium sp. TrichSKD4;Desulfocapsa sulfexigens/Desulfocapsa sulfexigens DSM 10523;Desulfofus…	1.8E-30;8.9E-29;5.4E-28;9.9E-28;9.6E-27;1.9E-26;1.0E-25;5.7E-25;6.2E-25;1.2E-24;1.4E-24;6.3E-24;8.1E-24;2.4E-23;3.1E-23;4.2E-23;5.3E-23;1.4E-22;2.1E-22;2.4E-22	OQX19495;OQX18065;EKD36625;OGR19232;ELR17981/XP_004339998;WP_073613709/SHO48655;ESQ10058;EFO29256/WP_009469278;WP_015403543/AGF77851;SHH85252/WP_073376128;KGO35312;KNE71100;WP_011189016/CAG36504;ORZ37342;OEU84262;EKD35585;KNE73377;OEU47320;WP_067557489/KZD06404;OGV47010	gi|1176013110|gb|OQX19495.1|leucine/isoleucine/valine-binding protein [Desulfobulbaceae bacterium A2]	Desulfobulbaceae bacterium A2	1.8e-30											noIPR;noIPR;IPR001054;IPR028081;noIPR;noIPR;noIPR;noIPR;noIPR;noIPR;noIPR;noIPR;noIPR;noIPR;noIPR;IPR028082;IPR028082;noIPR;noIPR	null;null;DOMAIN;DOMAIN;DOMAIN;DOMAIN;DOMAIN;DOMAIN;DOMAIN;DOMAIN;DOMAIN;DOMAIN;DOMAIN;DOMAIN;DOMAIN;DOMAIN;DOMAIN;DOMAIN;DOMAIN	null;null;Adenylyl cyclase class-3/4/guanylyl cyclase;Leucine-binding protein domain;Leucine-binding protein domain;Leucine-binding protein domain;Leucine-binding protein domain;Leucine-binding protein domain;Leucine-binding protein domain;Leucine-binding protein domain;Leucine-binding protein domain;Leucine-binding protein domain;Leucine-binding protein domain;Leucine-binding protein domain;Leuc…	G3DSA:3.40.50.2300 (GENE3D);G3DSA:3.40.50.2300 (GENE3D);G3DSA:3.30.70.1230 (GENE3D);PF13458 (PFAM);PTHR30483:SF29 (PANTHER);PTHR30483 (PANTHER);SIGNAL_PEPTIDE (PHOBIUS);CYTOPLASMIC_DOMAIN (PHOBIUS);SIGNAL_PEPTIDE_H_REGION (PHOBIUS);SIGNAL_PEPTIDE_C_REGION (PHOBIUS);TRANSMEMBRANE (PHOBIUS);NON_CYTOPLASMIC_DOMAIN (PHOBIUS);SIGNAL_PEPTIDE_N_REGION (PHOBIUS);SignalP-TM (SIGNALP_GRAM_NEGATIVE);SignalP…	;;GO:0035556/GO:0009190/GO:0016849;;;;;;;;;;;;;;;;	;;intracellular signal transduction/cyclic nucleotide biosynthetic process/phosphorus-oxygen lyase activity;;;;;;;;;;;;;;;;	;;Biological Process/Biological Process/Molecular Function;;;;;;;;;;;;;;;;
EG_transcript_18118	-1.5047	0.0120292	leucine-rich repeat	gi|922862255|gb|KOO29893.1|hypothetical protein Ctob_015558 [Chrysochromulina sp. CCMP291];gi|514681488|ref|XP_004988329.1|hypothetical protein PTSG_10280 [Salpingoeca rosetta]/gi|326434434|gb|EGD80004.1|hypothetical protein PTSG_10280 [Salpingoeca rosetta];gi|1085113123|gb|OGT08617.1|hypothetical protein A2V89_05050 [Gammaproteobacteria bacterium RBG_16_37_9];gi|1032643720|gb|OAQ25058.1|RNI-like…	Chrysochromulina sp. CCMP291;Salpingoeca rosetta/Salpingoeca rosetta;Gammaproteobacteria bacterium RBG_16_37_9;Mortierella elongata AG-77;Mortierella verticillata NRRL 6337;Mortierella verticillata NRRL 6337;Chrysochromulina sp. CCMP291;Chrysochromulina sp. CCMP291;Mortierella elongata AG-77;Candidatus Jidaibacter acanthamoeba;Candidatus Jidaibacter acanthamoeba;Mortierella verticillata NRRL 6337…	5.9E-37;8.8E-36;1.0E-34;5.4E-34;1.4E-33;2.0E-33;3.0E-33;3.7E-33;3.8E-33;9.5E-33;1.0E-32;1.1E-32;3.6E-32;5.7E-32;7.2E-32;9.5E-32;1.1E-31;1.2E-31;1.3E-31;2.2E-31	KOO29893;XP_004988329/EGD80004;OGT08617;OAQ25058;KFH73183;KFH63636;KOO22826;KOO35638;OAQ34064;WP_039457966;KIE04683;KFH72911;ARF09631;OAQ22785;EGD77003/XP_004990843;KFH67334;OLP83041;KOO35231;KOO22547;KOO34284	gi|922862255|gb|KOO29893.1|hypothetical protein Ctob_015558 [Chrysochromulina sp. CCMP291]	Chrysochromulina sp. CCMP291	5.9e-37											noIPR;noIPR;IPR001611;noIPR;noIPR;noIPR	null;null;REPEAT;REPEAT;REPEAT;REPEAT	null;null;Leucine-rich repeat;Leucine-rich repeat;Leucine-rich repeat;Leucine-rich repeat	SM00368 (SMART);G3DSA:3.40.50.2000 (GENE3D);PF13516 (PFAM);mobidb-lite (MOBIDB_LITE);PTHR24111 (PANTHER);SSF52047 (SUPERFAMILY)	;;GO:0005515;;;	;;protein binding;;;	;;Molecular Function;;;
EG_transcript_13994	-1.7166	0.0134785	Metallo-dependent phosphatase	gi|955166154|emb|CUG90543.1|serine-threonine protein phosphatase, putative [Bodo saltans];gi|931380837|gb|KPJ71190.1|hypothetical protein AMS14_09375 [Planctomycetes bacterium DG_20];gi|931524375|gb|KPL01709.1|hypothetical protein AMK75_04115 [Planctomycetes bacterium SM23_65];gi|1183328039|gb|ORX57791.1|Metallo-dependent phosphatase [Piromyces finnis];gi|511008453|gb|EPB89719.1|hypothetical prot…	Bodo saltans;Planctomycetes bacterium DG_20;Planctomycetes bacterium SM23_65;Piromyces finnis;Mucor circinelloides f. circinelloides 1006PhL;Conidiobolus coronatus NRRL 28638;Batrachochytrium salamandrivorans;Neocallimastix californiae;Trypanosoma theileri;Absidia glauca;Bodo saltans;Mucor ambiguus;Spizellomyces punctatus DAOM BR117/Spizellomyces punctatus DAOM BR117;Neospora caninum Liverpool/Ne…	3.7E-57;1.5E-45;2.2E-44;1.6E-42;2.0E-42;1.2E-40;1.6E-40;2.3E-40;4.8E-40;8.4E-40;1.0E-39;1.4E-39;4.7E-39;6.5E-39;6.6E-39;7.4E-39;1.5E-38;2.5E-38;2.5E-38;2.9E-38	CUG90543;KPJ71190;KPL01709;ORX57791;EPB89719;KXN74531;OON10554;ORY72983;ORC90098;SAM05340;CUG86313;GAN05713;XP_016605834/KNC97794;CBZ50434/XP_003880467;CEG80977;ORY50942;ORY55790;XP_806425/EAN84574;XP_018298963/OAD80923;CEL65043	gi|955166154|emb|CUG90543.1|serine-threonine protein phosphatase, putative [Bodo saltans]	Bodo saltans	3.7e-57											IPR004843;IPR029052;noIPR;noIPR;noIPR;noIPR;noIPR;noIPR;noIPR;noIPR;noIPR;noIPR;noIPR;noIPR;noIPR;IPR029052	DOMAIN;DOMAIN;DOMAIN;DOMAIN;DOMAIN;DOMAIN;DOMAIN;DOMAIN;DOMAIN;DOMAIN;DOMAIN;DOMAIN;DOMAIN;DOMAIN;DOMAIN;DOMAIN	Calcineurin-like phosphoesterase domain, ApaH type;Metallo-dependent phosphatase-like;Metallo-dependent phosphatase-like;Metallo-dependent phosphatase-like;Metallo-dependent phosphatase-like;Metallo-dependent phosphatase-like;Metallo-dependent phosphatase-like;Metallo-dependent phosphatase-like;Metallo-dependent phosphatase-like;Metallo-dependent phosphatase-like;Metallo-dependent phosphatase-lik…	PF00149 (PFAM);G3DSA:3.60.21.10 (GENE3D);mobidb-lite (MOBIDB_LITE);PTHR11668:SF295 (PANTHER);PTHR11668 (PANTHER);SIGNAL_PEPTIDE_N_REGION (PHOBIUS);SIGNAL_PEPTIDE_H_REGION (PHOBIUS);TRANSMEMBRANE (PHOBIUS);SIGNAL_PEPTIDE_C_REGION (PHOBIUS);CYTOPLASMIC_DOMAIN (PHOBIUS);NON_CYTOPLASMIC_DOMAIN (PHOBIUS);SIGNAL_PEPTIDE (PHOBIUS);SignalP-TM (SIGNALP_GRAM_POSITIVE);SignalP-noTM (SIGNALP_GRAM_NEGATIVE);S…	GO:0016787;;;;;;;;;;;;;;;	hydrolase activity;;;;;;;;;;;;;;;	Molecular Function;;;;;;;;;;;;;;;
EG_transcript_8497	1.58523	0.00786617	MFS transporter	gi|929755118|ref|XP_014152541.1|hypothetical protein SARC_08937 [Sphaeroforma arctica JP610]/gi|906947342|gb|KNC78639.1|hypothetical protein SARC_08937 [Sphaeroforma arctica JP610];gi|1129200352|gb|OLQ03613.1|Proline/betaine transporter [Symbiodinium microadriaticum];gi|1129175592|gb|OLP84337.1|putative phospholipid-transporting ATPase 7 [Symbiodinium microadriaticum];gi|1129192340|gb|OLP97177.1|…	Sphaeroforma arctica JP610/Sphaeroforma arctica JP610;Symbiodinium microadriaticum;Symbiodinium microadriaticum;Symbiodinium microadriaticum;Symbiodinium microadriaticum;Sphaeroforma arctica JP610/Sphaeroforma arctica JP610;Symbiodinium microadriaticum;Alphaproteobacteria bacterium 13_1_20CM_3_64_12;Saccharopolyspora shandongensis;Streptomyces aurantiacus;Synechococcus sp. TMED19;Cupriavidus sp. …	6.1E-59;2.3E-58;1.7E-53;4.0E-50;1.5E-48;4.0E-48;7.2E-46;5.8E-39;1.1E-38;2.8E-38;3.8E-36;1.0E-35;1.7E-35;3.5E-35;4.8E-35;1.3E-34;4.2E-33;5.6E-33;1.3E-32;1.6E-32	XP_014152541/KNC78639;OLQ03613;OLP84337;OLP97177;OLQ06331;XP_014154284/KNC80382;OLP98221;OLE34183;SDY55162;WP_055514463;OUT74570;AOY90483/WP_071036752;AOZ01299;SFM25729;SFP58226/WP_021597151;WP_081924778;ARD63650/SFY25687/SFE48287/SFU13630/SFR23932/SKC07607/WP_007372759;KDE36352/WP_035887107/APG20911/SET56707;WP_074775133/SEK46789;WP_085485088/SMG49597	gi|929755118|ref|XP_014152541.1|hypothetical protein SARC_08937 [Sphaeroforma arctica JP610]/gi|906947342|gb|KNC78639.1|hypothetical protein SARC_08937 [Sphaeroforma arctica JP610]	Sphaeroforma arctica JP610	6.1e-59											noIPR;IPR011701;noIPR;noIPR;IPR005829;noIPR;noIPR;noIPR;noIPR;noIPR;noIPR;noIPR;noIPR;noIPR;noIPR;noIPR;noIPR;noIPR;noIPR;noIPR;noIPR;noIPR;noIPR;noIPR;noIPR;noIPR;noIPR;noIPR;noIPR;noIPR;IPR020846;IPR020846;noIPR;IPR020846;noIPR;noIPR;noIPR;noIPR;noIPR;noIPR;noIPR;noIPR;noIPR;noIPR;noIPR;noIPR;noIPR	null;FAMILY;FAMILY;FAMILY;CONSERVED_SITE;CONSERVED_SITE;CONSERVED_SITE;CONSERVED_SITE;CONSERVED_SITE;CONSERVED_SITE;CONSERVED_SITE;CONSERVED_SITE;CONSERVED_SITE;CONSERVED_SITE;CONSERVED_SITE;CONSERVED_SITE;CONSERVED_SITE;CONSERVED_SITE;CONSERVED_SITE;CONSERVED_SITE;CONSERVED_SITE;CONSERVED_SITE;CONSERVED_SITE;CONSERVED_SITE;CONSERVED_SITE;CONSERVED_SITE;CONSERVED_SITE;CONSERVED_SITE;CONSERVED_SIT…	null;Major facilitator superfamily;Major facilitator superfamily;Major facilitator superfamily;Sugar transporter, conserved site;Sugar transporter, conserved site;Sugar transporter, conserved site;Sugar transporter, conserved site;Sugar transporter, conserved site;Sugar transporter, conserved site;Sugar transporter, conserved site;Sugar transporter, conserved site;Sugar transporter, conserved sit…	G3DSA:1.20.1250.20 (GENE3D);PF07690 (PFAM);G3DSA:1.20.1250.20 (GENE3D);PTHR43528 (PANTHER);PS00216 (PROSITE_PATTERNS);TRANSMEMBRANE (PHOBIUS);TRANSMEMBRANE (PHOBIUS);TRANSMEMBRANE (PHOBIUS);TRANSMEMBRANE (PHOBIUS);CYTOPLASMIC_DOMAIN (PHOBIUS);TRANSMEMBRANE (PHOBIUS);NON_CYTOPLASMIC_DOMAIN (PHOBIUS);CYTOPLASMIC_DOMAIN (PHOBIUS);NON_CYTOPLASMIC_DOMAIN (PHOBIUS);CYTOPLASMIC_DOMAIN (PHOBIUS);NON_CYTO…	;GO:0016021/GO:0055085;;;GO:0016021/GO:0005215/GO:0055085;;;;;;;;;;;;;;;;;;;;;;;;;;;;;;;;;;;;;;;;;;	;integral component of membrane/transmembrane transport;;;integral component of membrane/transporter activity/transmembrane transport;;;;;;;;;;;;;;;;;;;;;;;;;;;;;;;;;;;;;;;;;;	;Cellular Component/Biological Process;;;Cellular Component/Molecular Function/Biological Process;;;;;;;;;;;;;;;;;;;;;;;;;;;;;;;;;;;;;;;;;;
EG_transcript_10950	-1.65436	0.00986839	mTERF domain-containing	gi|1026773745|gb|OAE32913.1|hypothetical protein AXG93_399s1220 [Marchantia polymorpha subsp. ruderalis];gi|1063016166|gb|JAT46240.1|mTERF domain-containing protein 1, mitochondrial, partial [Anthurium amnicola];gi|661899066|emb|CDO97060.1|unnamed protein product [Coffea canephora]	Marchantia polymorpha subsp. ruderalis;Anthurium amnicola;Coffea canephora	2.3E-11;4.7E-11;7.4E-11	OAE32913;JAT46240;CDO97060	gi|1026773745|gb|OAE32913.1|hypothetical protein AXG93_399s1220 [Marchantia polymorpha subsp. ruderalis]	Marchantia polymorpha subsp. ruderalis	2.3e-11											IPR003690;IPR003690;noIPR	FAMILY;FAMILY;FAMILY	Transcription termination factor, mitochondrial/chloroplastic;Transcription termination factor, mitochondrial/chloroplastic;Transcription termination factor, mitochondrial/chloroplastic	SM00733 (SMART);PF02536 (PFAM);PTHR13068 (PANTHER)	GO:0006355/GO:0003690;GO:0006355/GO:0003690;	regulation of transcription, DNA-templated/double-stranded DNA binding;regulation of transcription, DNA-templated/double-stranded DNA binding;	Biological Process/Molecular Function;Biological Process/Molecular Function;
EG_transcript_10652	-1.5613	0.0321384	---NA---																		noIPR;noIPR;noIPR;noIPR;noIPR;noIPR;noIPR;IPR000504	null;null;null;null;null;null;null;DOMAIN	null;null;null;null;null;null;null;RNA recognition motif domain	G3DSA:3.30.70.330 (GENE3D);NON_CYTOPLASMIC_DOMAIN (PHOBIUS);SIGNAL_PEPTIDE (PHOBIUS);SIGNAL_PEPTIDE_N_REGION (PHOBIUS);SIGNAL_PEPTIDE_H_REGION (PHOBIUS);SIGNAL_PEPTIDE_C_REGION (PHOBIUS);SignalP-noTM (SIGNALP_EUK);SSF54928 (SUPERFAMILY)	;;;;;;;GO:0003676	;;;;;;;nucleic acid binding	;;;;;;;Molecular Function
EG_transcript_11091	-1.71314	0.00880608	---NA---																		IPR021838	FAMILY	Protein of unknown function DUF3431	PF11913 (PFAM)
EG_transcript_13950	-2.14432	0.00786617	---NA---																		noIPR	null	null	mobidb-lite (MOBIDB_LITE)
EG_transcript_15658	-2.55578	0.0379117	---NA---																		noIPR;IPR009011;IPR009030;IPR009011	null;DOMAIN;DOMAIN;DOMAIN	null;Mannose-6-phosphate receptor binding domain;Growth factor receptor cysteine-rich domain;Mannose-6-phosphate receptor binding domain	G3DSA:2.10.50.10 (GENE3D);G3DSA:2.70.130.10 (GENE3D);SSF57184 (SUPERFAMILY);SSF50911 (SUPERFAMILY)	;;;	;;;	;;;
EG_transcript_15677	-2.531	0.0151201	---NA---																		IPR011641;noIPR;noIPR;noIPR	DOMAIN;DOMAIN;DOMAIN;DOMAIN	Tyrosine-protein kinase ephrin type A/B receptor-like;Tyrosine-protein kinase ephrin type A/B receptor-like;Tyrosine-protein kinase ephrin type A/B receptor-like;Tyrosine-protein kinase ephrin type A/B receptor-like	SM01411 (SMART);G3DSA:2.10.50.10 (GENE3D);G3DSA:2.10.50.10 (GENE3D);G3DSA:2.10.50.10 (GENE3D)	;;;	;;;	;;;
EG_transcript_16880	1.68748	0.00786617	---NA---																		IPR007657;noIPR;noIPR;noIPR	FAMILY;FAMILY;FAMILY;FAMILY	Glycosyltransferase 61;Glycosyltransferase 61;Glycosyltransferase 61;Glycosyltransferase 61	PF04577 (PFAM);NON_CYTOPLASMIC_DOMAIN (PHOBIUS);TRANSMEMBRANE (PHOBIUS);CYTOPLASMIC_DOMAIN (PHOBIUS)	GO:0016757;;;	transferase activity, transferring glycosyl groups;;;	Molecular Function;;;
EG_transcript_17423	-1.59413	0.0146602	---NA---																		IPR000209;noIPR;noIPR	DOMAIN;DOMAIN;DOMAIN	Peptidase S8/S53 domain;Peptidase S8/S53 domain;Peptidase S8/S53 domain	G3DSA:3.40.50.200 (GENE3D);mobidb-lite (MOBIDB_LITE);mobidb-lite (MOBIDB_LITE)	GO:0006508/GO:0004252;;	proteolysis/serine-type endopeptidase activity;;	Biological Process/Molecular Function;;
EG_transcript_1777	-1.74501	0.0173923	---NA---																		IPR029060;noIPR;IPR026784;IPR029060	DOMAIN;DOMAIN;FAMILY;DOMAIN	PIN domain-like;PIN domain-like;Constitutive coactivator of PPAR-gamma;PIN domain-like	G3DSA:3.40.50.1010 (GENE3D);PTHR15976:SF20 (PANTHER);PTHR15976 (PANTHER);SSF88723 (SUPERFAMILY)	;;GO:0005634;	;;nucleus;	;;Cellular Component;
EG_transcript_1858	1.5935	0.0112632	---NA---																		noIPR;noIPR;noIPR;noIPR;IPR025954;IPR025954;noIPR;noIPR;noIPR;noIPR;IPR025224;noIPR	null;null;null;null;DOMAIN;DOMAIN;DOMAIN;DOMAIN;DOMAIN;DOMAIN;FAMILY;FAMILY	null;null;null;null;DBC1/CARP1 catalytically inactive NUDIX hydrolase domain;DBC1/CARP1 catalytically inactive NUDIX hydrolase domain;DBC1/CARP1 catalytically inactive NUDIX hydrolase domain;DBC1/CARP1 catalytically inactive NUDIX hydrolase domain;DBC1/CARP1 catalytically inactive NUDIX hydrolase domain;DBC1/CARP1 catalytically inactive NUDIX hydrolase domain;Cell cycle and apoptosis regulator pr…	Coil (COILS);Coil (COILS);Coil (COILS);Coil (COILS);SM01122 (SMART);PF14443 (PFAM);G3DSA:1.10.20.10 (GENE3D);mobidb-lite (MOBIDB_LITE);mobidb-lite (MOBIDB_LITE);mobidb-lite (MOBIDB_LITE);PTHR14304 (PANTHER);PTHR14304:SF17 (PANTHER)	;;;;;;;;;;GO:0006355;	;;;;;;;;;;regulation of transcription, DNA-templated;	;;;;;;;;;;Biological Process;
EG_transcript_18782	-1.86437	0.0196783	---NA---																		IPR013742;IPR009044	FAMILY;DOMAIN	Whirly transcription factor;ssDNA-binding transcriptional regulator	PF08536 (PFAM);G3DSA:2.30.31.10 (GENE3D)	GO:0003697/GO:0006952/GO:0006355;GO:0006355/GO:0003677	single-stranded DNA binding/defense response/regulation of transcription, DNA-templated;regulation of transcription, DNA-templated/DNA binding	Molecular Function/Biological Process/Biological Process;Biological Process/Molecular Function
EG_transcript_18872	-2.07531	0.00956246	---NA---																		IPR003690;IPR003690;noIPR;noIPR;noIPR;noIPR;noIPR;noIPR;noIPR;noIPR	FAMILY;FAMILY;FAMILY;FAMILY;FAMILY;FAMILY;FAMILY;FAMILY;FAMILY;FAMILY	Transcription termination factor, mitochondrial/chloroplastic;Transcription termination factor, mitochondrial/chloroplastic;Transcription termination factor, mitochondrial/chloroplastic;Transcription termination factor, mitochondrial/chloroplastic;Transcription termination factor, mitochondrial/chloroplastic;Transcription termination factor, mitochondrial/chloroplastic;Transcription termination f…	SM00733 (SMART);PF02536 (PFAM);PTHR13068:SF65 (PANTHER);PTHR13068 (PANTHER);SIGNAL_PEPTIDE (PHOBIUS);SIGNAL_PEPTIDE_N_REGION (PHOBIUS);NON_CYTOPLASMIC_DOMAIN (PHOBIUS);SIGNAL_PEPTIDE_H_REGION (PHOBIUS);SIGNAL_PEPTIDE_C_REGION (PHOBIUS);SignalP-noTM (SIGNALP_EUK)	GO:0003690/GO:0006355;GO:0003690/GO:0006355;;;;;;;;	double-stranded DNA binding/regulation of transcription, DNA-templated;double-stranded DNA binding/regulation of transcription, DNA-templated;;;;;;;;	Molecular Function/Biological Process;Molecular Function/Biological Process;;;;;;;;
EG_transcript_19300	1.54753	0.0251276	---NA---																		noIPR;IPR011992	null;DOMAIN	null;EF-hand domain pair	G3DSA:1.10.238.10 (GENE3D);SSF47473 (SUPERFAMILY)	;	;	;
EG_transcript_19837	-1.58744	0.00861445	---NA---
EG_transcript_2019	-1.8916	0.0437422	---NA---																		noIPR;IPR001660;noIPR;IPR001660;IPR011989;IPR011989;noIPR;noIPR;noIPR;noIPR;IPR001660;IPR000048;IPR013761;IPR016024	null;DOMAIN;DOMAIN;DOMAIN;DOMAIN;DOMAIN;DOMAIN;DOMAIN;DOMAIN;DOMAIN;DOMAIN;BINDING_SITE;DOMAIN;DOMAIN	null;Sterile alpha motif domain;Sterile alpha motif domain;Sterile alpha motif domain;Armadillo-like helical;Armadillo-like helical;Armadillo-like helical;Armadillo-like helical;Armadillo-like helical;Armadillo-like helical;Sterile alpha motif domain;IQ motif, EF-hand binding site;Sterile alpha motif/pointed domain;Armadillo-type fold	Coil (COILS);SM00454 (SMART);G3DSA:1.10.150.50 (GENE3D);PF00536 (PFAM);G3DSA:1.25.10.10 (GENE3D);G3DSA:1.25.10.10 (GENE3D);mobidb-lite (MOBIDB_LITE);mobidb-lite (MOBIDB_LITE);mobidb-lite (MOBIDB_LITE);mobidb-lite (MOBIDB_LITE);PS50105 (PROSITE_PROFILES);PS50096 (PROSITE_PROFILES);SSF47769 (SUPERFAMILY);SSF48371 (SUPERFAMILY)	;GO:0005515;;GO:0005515;;;;;;;GO:0005515;GO:0005515;;GO:0005488	;protein binding;;protein binding;;;;;;;protein binding;protein binding;;binding	;Molecular Function;;Molecular Function;;;;;;;Molecular Function;Molecular Function;;Molecular Function
EG_transcript_212	-1.72726	0.0424469	---NA---																		noIPR;IPR029058;IPR002921;noIPR;noIPR;noIPR;noIPR;IPR029058;noIPR	null;DOMAIN;DOMAIN;DOMAIN;DOMAIN;DOMAIN;DOMAIN;DOMAIN;DOMAIN	null;Alpha/Beta hydrolase fold;Fungal lipase-like domain;Fungal lipase-like domain;Fungal lipase-like domain;Fungal lipase-like domain;Fungal lipase-like domain;Alpha/Beta hydrolase fold;Alpha/Beta hydrolase fold	G3DSA:3.30.420.40 (GENE3D);G3DSA:3.40.50.1820 (GENE3D);PF01764 (PFAM);mobidb-lite (MOBIDB_LITE);NON_CYTOPLASMIC_DOMAIN (PHOBIUS);CYTOPLASMIC_DOMAIN (PHOBIUS);TRANSMEMBRANE (PHOBIUS);SSF53474 (SUPERFAMILY);TMhelix (TMHMM)	;;GO:0006629;;;;;;	;;lipid metabolic process;;;;;;	;;Biological Process;;;;;;
EG_transcript_21798	1.81663	0.0302485	---NA---
EG_transcript_22029	2.02787	0.0229717	---NA---																		noIPR;noIPR;noIPR;noIPR;noIPR;noIPR	null;null;null;null;null;null	null;null;null;null;null;null	Coil (COILS);Coil (COILS);G3DSA:1.20.1170.10 (GENE3D);mobidb-lite (MOBIDB_LITE);mobidb-lite (MOBIDB_LITE);mobidb-lite (MOBIDB_LITE)	;;;;;	;;;;;	;;;;;
EG_transcript_23467	-1.63283	0.03015	---NA---
EG_transcript_23634	-1.69003	0.00786617	---NA---																		IPR023214;noIPR;IPR028472;IPR023214	DOMAIN;DOMAIN;FAMILY;DOMAIN	HAD-like domain;HAD-like domain;Eyes absent family;HAD-like domain	G3DSA:3.40.50.1000 (GENE3D);PTHR10190:SF21 (PANTHER);PTHR10190 (PANTHER);SSF56784 (SUPERFAMILY)	;;GO:0004725;	;;protein tyrosine phosphatase activity;	;;Molecular Function;
EG_transcript_24023	1.57893	0.0256019	---NA---																		noIPR;noIPR	null;null	null;null	G3DSA:3.30.450.60 (GENE3D);mobidb-lite (MOBIDB_LITE)	;	;	;
EG_transcript_25257	-1.69495	0.0136585	---NA---																		noIPR	null	null	mobidb-lite (MOBIDB_LITE)
EG_transcript_26028	-1.54703	0.0168961	---NA---																		noIPR	null	null	mobidb-lite (MOBIDB_LITE)
EG_transcript_26669	1.62117	0.0326308	---NA---																		noIPR;noIPR;noIPR	null;null;null	null;null;null	NON_CYTOPLASMIC_DOMAIN (PHOBIUS);CYTOPLASMIC_DOMAIN (PHOBIUS);TRANSMEMBRANE (PHOBIUS)	;;	;;	;;
EG_transcript_27187	-1.57609	0.00786617	---NA---
EG_transcript_27469	1.50939	0.0429521	---NA---																		noIPR	null	null	mobidb-lite (MOBIDB_LITE)
EG_transcript_27586	-1.97478	0.032798	---NA---																		IPR009044	DOMAIN	ssDNA-binding transcriptional regulator	G3DSA:2.30.31.10 (GENE3D)	GO:0006355/GO:0003677	regulation of transcription, DNA-templated/DNA binding	Biological Process/Molecular Function
EG_transcript_27663	1.57433	0.00827544	---NA---																		noIPR;noIPR;noIPR;noIPR;noIPR;noIPR;noIPR;noIPR;noIPR;noIPR;noIPR;noIPR	null;null;null;null;null;null;null;null;null;null;null;null	null;null;null;null;null;null;null;null;null;null;null;null	SIGNAL_PEPTIDE_N_REGION (PHOBIUS);SIGNAL_PEPTIDE_H_REGION (PHOBIUS);SIGNAL_PEPTIDE_C_REGION (PHOBIUS);NON_CYTOPLASMIC_DOMAIN (PHOBIUS);CYTOPLASMIC_DOMAIN (PHOBIUS);TRANSMEMBRANE (PHOBIUS);SIGNAL_PEPTIDE (PHOBIUS);SignalP-noTM (SIGNALP_EUK);SignalP-TM (SIGNALP_GRAM_POSITIVE);SignalP-noTM (SIGNALP_GRAM_NEGATIVE);TMhelix (TMHMM);TMhelix (TMHMM)	;;;;;;;;;;;	;;;;;;;;;;;	;;;;;;;;;;;
EG_transcript_28579	1.81207	0.0437422	---NA---
EG_transcript_29058	1.69072	0.0398149	---NA---
EG_transcript_29538	1.51373	0.0266124	---NA---																		IPR000504;IPR000504;noIPR;noIPR;noIPR;IPR000504;IPR000504	DOMAIN;DOMAIN;DOMAIN;DOMAIN;DOMAIN;DOMAIN;DOMAIN	RNA recognition motif domain;RNA recognition motif domain;RNA recognition motif domain;RNA recognition motif domain;RNA recognition motif domain;RNA recognition motif domain;RNA recognition motif domain	SM00360 (SMART);PF00076 (PFAM);G3DSA:3.30.70.330 (GENE3D);PTHR32343:SF13 (PANTHER);PTHR32343 (PANTHER);PS50102 (PROSITE_PROFILES);SSF54928 (SUPERFAMILY)	GO:0003676;GO:0003676;;;;GO:0003676;GO:0003676	nucleic acid binding;nucleic acid binding;;;;nucleic acid binding;nucleic acid binding	Molecular Function;Molecular Function;;;;Molecular Function;Molecular Function
EG_transcript_31612	-1.51437	0.00912537	---NA---																		noIPR	null	null	mobidb-lite (MOBIDB_LITE)
EG_transcript_32467	-1.66168	0.0483886	---NA---																		IPR003690	FAMILY	Transcription termination factor, mitochondrial/chloroplastic	SM00733 (SMART)	GO:0006355/GO:0003690	regulation of transcription, DNA-templated/double-stranded DNA binding	Biological Process/Molecular Function
EG_transcript_32586	-1.76921	0.00786617	---NA---																		IPR003690;IPR003690;noIPR	FAMILY;FAMILY;FAMILY	Transcription termination factor, mitochondrial/chloroplastic;Transcription termination factor, mitochondrial/chloroplastic;Transcription termination factor, mitochondrial/chloroplastic	SM00733 (SMART);PF02536 (PFAM);PTHR13068 (PANTHER)	GO:0003690/GO:0006355;GO:0003690/GO:0006355;	double-stranded DNA binding/regulation of transcription, DNA-templated;double-stranded DNA binding/regulation of transcription, DNA-templated;	Molecular Function/Biological Process;Molecular Function/Biological Process;
EG_transcript_33280	-1.70915	0.0192959	---NA---																		IPR001660;noIPR;IPR010606;noIPR;IPR010606;noIPR;IPR013761	DOMAIN;DOMAIN;DOMAIN;DOMAIN;DOMAIN;DOMAIN;DOMAIN	Sterile alpha motif domain;Sterile alpha motif domain;Mib-herc2;Mib-herc2;Mib-herc2;Mib-herc2;Sterile alpha motif/pointed domain	PF00536 (PFAM);G3DSA:1.10.150.50 (GENE3D);PF06701 (PFAM);mobidb-lite (MOBIDB_LITE);PS51416 (PROSITE_PROFILES);SSF159034 (SUPERFAMILY);SSF47769 (SUPERFAMILY)	GO:0005515;;GO:0046872/GO:0016567/GO:0004842;;GO:0046872/GO:0016567/GO:0004842;;	protein binding;;metal ion binding/protein ubiquitination/ubiquitin-protein transferase activity;;metal ion binding/protein ubiquitination/ubiquitin-protein transferase activity;;	Molecular Function;;Molecular Function/Biological Process/Molecular Function;;Molecular Function/Biological Process/Molecular Function;;
EG_transcript_33783	1.61281	0.00912537	---NA---																		IPR007657	FAMILY	Glycosyltransferase 61	PF04577 (PFAM)	GO:0016757	transferase activity, transferring glycosyl groups	Molecular Function
EG_transcript_3737	1.55778	0.0342157	---NA---																		noIPR;noIPR;noIPR;noIPR;noIPR;noIPR;noIPR;noIPR;noIPR	null;null;null;null;null;null;null;null;null	null;null;null;null;null;null;null;null;null	mobidb-lite (MOBIDB_LITE);PTHR21228 (PANTHER);SIGNAL_PEPTIDE_N_REGION (PHOBIUS);SIGNAL_PEPTIDE (PHOBIUS);SIGNAL_PEPTIDE_H_REGION (PHOBIUS);SIGNAL_PEPTIDE_C_REGION (PHOBIUS);NON_CYTOPLASMIC_DOMAIN (PHOBIUS);SignalP-noTM (SIGNALP_EUK);TMhelix (TMHMM)	;;;;;;;;	;;;;;;;;	;;;;;;;;
EG_transcript_41339	1.64611	0.0106537	---NA---																		noIPR	null	null	mobidb-lite (MOBIDB_LITE)
EG_transcript_51283	1.93259	0.0276946	---NA---																		IPR013767;noIPR;IPR000014;IPR000014	DOMAIN;DOMAIN;DOMAIN;DOMAIN	PAS fold;PAS fold;PAS domain;PAS domain	PF00989 (PFAM);G3DSA:3.30.450.20 (GENE3D);cd00130 (CDD);SSF55785 (SUPERFAMILY)	GO:0006355;;;	regulation of transcription, DNA-templated;;;	Biological Process;;;
EG_transcript_5704	-2.02406	0.0130052	---NA---																		IPR010606;noIPR;IPR010606;noIPR	DOMAIN;DOMAIN;DOMAIN;DOMAIN	Mib-herc2;Mib-herc2;Mib-herc2;Mib-herc2	PF06701 (PFAM);mobidb-lite (MOBIDB_LITE);PS51416 (PROSITE_PROFILES);SSF159034 (SUPERFAMILY)	GO:0004842/GO:0016567/GO:0046872;;GO:0004842/GO:0016567/GO:0046872;	ubiquitin-protein transferase activity/protein ubiquitination/metal ion binding;;ubiquitin-protein transferase activity/protein ubiquitination/metal ion binding;	Molecular Function/Biological Process/Molecular Function;;Molecular Function/Biological Process/Molecular Function;
EG_transcript_6039	-1.71774	0.0215595	---NA---																		IPR001611;IPR032675;IPR032675;noIPR;noIPR;noIPR;noIPR;noIPR	REPEAT;DOMAIN;DOMAIN;DOMAIN;DOMAIN;DOMAIN;DOMAIN;DOMAIN	Leucine-rich repeat;Leucine-rich repeat domain, L domain-like;Leucine-rich repeat domain, L domain-like;Leucine-rich repeat domain, L domain-like;Leucine-rich repeat domain, L domain-like;Leucine-rich repeat domain, L domain-like;Leucine-rich repeat domain, L domain-like;Leucine-rich repeat domain, L domain-like	PF13516 (PFAM);G3DSA:3.80.10.10 (GENE3D);G3DSA:3.80.10.10 (GENE3D);G3DSA:3.40.50.2000 (GENE3D);PTHR25480 (PANTHER);PTHR25480:SF195 (PANTHER);SSF52047 (SUPERFAMILY);SSF52047 (SUPERFAMILY)	GO:0005515;;;;;;;	protein binding;;;;;;;	Molecular Function;;;;;;;
EG_transcript_6068	1.60445	0.0482039	---NA---																		IPR029321;noIPR;noIPR	FAMILY;FAMILY;FAMILY	Integrator complex subunit 2;Integrator complex subunit 2;Integrator complex subunit 2	PF14750 (PFAM);mobidb-lite (MOBIDB_LITE);PTHR28608 (PANTHER)	GO:0032039;;	integrator complex;;	Cellular Component;;
EG_transcript_7685	-1.63078	0.00986839	---NA---																		noIPR;IPR000315;IPR000315;IPR013083;IPR013083;noIPR;IPR000315;IPR000315;noIPR;noIPR;noIPR;IPR013320	null;DOMAIN;DOMAIN;DOMAIN;DOMAIN;DOMAIN;DOMAIN;DOMAIN;DOMAIN;DOMAIN;DOMAIN;DOMAIN	null;B-box-type zinc finger;B-box-type zinc finger;Zinc finger, RING/FYVE/PHD-type;Zinc finger, RING/FYVE/PHD-type;Zinc finger, RING/FYVE/PHD-type;B-box-type zinc finger;B-box-type zinc finger;B-box-type zinc finger;B-box-type zinc finger;B-box-type zinc finger;Concanavalin A-like lectin/glucanase domain	Coil (COILS);SM00336 (SMART);PF00643 (PFAM);G3DSA:3.30.40.10 (GENE3D);G3DSA:3.30.40.10 (GENE3D);PTHR12245 (PANTHER);PS50119 (PROSITE_PROFILES);PS50119 (PROSITE_PROFILES);cd00021 (CDD);cd00021 (CDD);SSF57845 (SUPERFAMILY);SSF49899 (SUPERFAMILY)	;GO:0008270/GO:0005622;GO:0008270/GO:0005622;;;;GO:0008270/GO:0005622;GO:0008270/GO:0005622;;;;	;zinc ion binding/intracellular;zinc ion binding/intracellular;;;;zinc ion binding/intracellular;zinc ion binding/intracellular;;;;	;Molecular Function/Cellular Component;Molecular Function/Cellular Component;;;;Molecular Function/Cellular Component;Molecular Function/Cellular Component;;;;
EG_transcript_8377	2.26995	0.000469484	---NA---																		noIPR;noIPR;noIPR	null;null;null	null;null;null	TRANSMEMBRANE (PHOBIUS);NON_CYTOPLASMIC_DOMAIN (PHOBIUS);CYTOPLASMIC_DOMAIN (PHOBIUS)	;;	;;	;;
EG_transcript_9325	1.77944	0.00786617	---NA---																		noIPR	null	null	mobidb-lite (MOBIDB_LITE)
EG_transcript_21847	-1.73032	0.00912537	NLRC3 isoform X3	gi|672817196|gb|KFH62102.1|hypothetical protein MVEG_11741 [Mortierella verticillata NRRL 6337];gi|672824128|gb|KFH69021.1|hypothetical protein MVEG_05823 [Mortierella verticillata NRRL 6337];gi|1032652793|gb|OAQ34066.1|RNI-like protein [Mortierella elongata AG-77];gi|672826356|gb|KFH71246.1|hypothetical protein MVEG_01547 [Mortierella verticillata NRRL 6337];gi|918608768|ref|XP_013373142.1|PREDI…	Mortierella verticillata NRRL 6337;Mortierella verticillata NRRL 6337;Mortierella elongata AG-77;Mortierella verticillata NRRL 6337;Chinchilla lanigera;Mortierella verticillata NRRL 6337;Capsaspora owczarzaki ATCC 30864;Salpingoeca rosetta/Salpingoeca rosetta;Mortierella verticillata NRRL 6337;Chrysochromulina sp. CCMP291;Erinaceus europaeus;Mortierella verticillata NRRL 6337;Mortierella elongata…	1.0E-36;1.4E-34;2.3E-34;4.5E-34;9.7E-34;1.6E-33;2.8E-33;3.0E-33;3.1E-33;3.2E-33;5.5E-33;5.9E-33;7.0E-33;1.3E-32;1.4E-32;1.5E-32;2.0E-32;2.3E-32;3.4E-32;3.6E-32	KFH62102;KFH69021;OAQ34066;KFH71246;XP_013373142;KFH62136;KJE94346;XP_004989542/EGD78593;KFH72355;KOO22547;XP_007522047;KFH72989;OAQ22785;KJE95450;KFH70917;XP_004345490;KFH74161;EGD74094/XP_004993656;KFH69325;ORZ23721	gi|672817196|gb|KFH62102.1|hypothetical protein MVEG_11741 [Mortierella verticillata NRRL 6337]	Mortierella verticillata NRRL 6337	1e-36											noIPR;noIPR;noIPR;IPR001611;noIPR;noIPR;noIPR;noIPR	null;null;null;REPEAT;REPEAT;REPEAT;REPEAT;REPEAT	null;null;null;Leucine-rich repeat;Leucine-rich repeat;Leucine-rich repeat;Leucine-rich repeat;Leucine-rich repeat	SM00368 (SMART);G3DSA:3.40.50.2000 (GENE3D);G3DSA:3.40.50.10480 (GENE3D);PF13516 (PFAM);mobidb-lite (MOBIDB_LITE);PTHR24106 (PANTHER);PTHR24106:SF206 (PANTHER);SSF52047 (SUPERFAMILY)	;;;GO:0005515;;;;	;;;protein binding;;;;	;;;Molecular Function;;;;
EG_transcript_21614	1.62644	0.0451166	PAS domain-containing sensor histidine kinase	gi|1103699872|ref|WP_071664665.1|hypothetical protein [Francisella sp. CA97-1460]/gi|1102943378|gb|APC96702.1|diguanylate cyclase domain protein [Francisella sp. CA97-1460];gi|1180604423|ref|WP_084090143.1|hypothetical protein [Andreprevotia lacus];gi|1175040009|emb|SMC22802.1|PAS domain S-box-containing protein [Andreprevotia lacus DSM 23236];gi|1175138856|ref|WP_081686786.1|hypothetical protein…	Francisella sp. CA97-1460/Francisella sp. CA97-1460;Andreprevotia lacus;Andreprevotia lacus DSM 23236;Chitinilyticum litopenaei;Vogesella sp. LIG4;Cesiribacter andamanensis/Cesiribacter andamanensis AMV16;Armatimonadetes bacterium 55-13;'Osedax' symbiont bacterium Rs2_46_30_T18;Acanthamoeba castellanii str. Neff/Acanthamoeba castellanii str. Neff;Thermoflexibacter ruber;Shewanella sp. UCD-KL12;Kl…	3.8E-19;1.4E-18;1.6E-18;1.2E-17;5.9E-17;3.2E-16;1.3E-15;1.0E-14;1.8E-14;2.0E-14;2.4E-14;3.6E-14;4.2E-14;1.1E-13;1.3E-13;1.7E-13;2.0E-13;2.0E-13;4.2E-13;7.0E-13	WP_071664665/APC96702;WP_084090143;SMC22802;WP_081686786;SCK25555;EMR01235/WP_009197024;OJU63096;OUS19266;ELR16340/XP_004338353;SFF44864;WP_076409973;ARF12492;AHM62972/WP_061991353;OJV16285;ESQ82732/WP_023459280;GAC19859/WP_007621178;WP_052404594;EAY27048/WP_004156405;GAM97740;OQX47731	gi|1102943378|gb|APC96702.1|diguanylate cyclase domain protein [Francisella sp. CA97-1460]/gi|1103699872|ref|WP_071664665.1|hypothetical protein [Francisella sp. CA97-1460]	Francisella sp. CA97-1460	3.8e-19											IPR013767;IPR000014;noIPR;noIPR;IPR000014;IPR000014;IPR000014	DOMAIN;DOMAIN;DOMAIN;DOMAIN;DOMAIN;DOMAIN;DOMAIN	PAS fold;PAS domain;PAS domain;PAS domain;PAS domain;PAS domain;PAS domain	PF00989 (PFAM);TIGR00229 (TIGRFAM);G3DSA:3.30.450.20 (GENE3D);PTHR31600 (PANTHER);PS50112 (PROSITE_PROFILES);cd00130 (CDD);SSF55785 (SUPERFAMILY)	GO:0006355;;;;;;	regulation of transcription, DNA-templated;;;;;;	Biological Process;;;;;;
EG_transcript_18667	1.60587	0.014215	peroxisomal membrane 4	gi|1183355174|gb|ORX82898.1|peroxisomal membrane protein 4 [Basidiobolus meristosporus CBS 931.73];gi|1021067404|emb|SAL96694.1|hypothetical protein [Absidia glauca];gi|661180860|emb|CDH56531.1|peroxisomal membrane protein 4 [Lichtheimia corymbifera JMRC:FSU:9682];gi|1183496895|gb|ORZ20549.1|peroxisomal membrane protein 4 [Absidia repens];gi|552927951|gb|ESA11839.1|hypothetical protein GLOINDRAFT…	Basidiobolus meristosporus CBS 931.73;Absidia glauca;Lichtheimia corymbifera JMRC:FSU:9682;Absidia repens;Rhizophagus irregularis DAOM 181602/Rhizophagus irregularis DAOM 197198w;Anthurium amnicola;Lichtheimia ramosa;Rhizopus microsporus var. microsporus;Syncephalastrum racemosum;Absidia repens;Absidia glauca;Parasitella parasitica;Mucor ambiguus;Mucor circinelloides f. lusitanicus CBS 277.49;Rhi…	2.0E-43;4.7E-42;9.5E-42;2.5E-41;2.6E-41;3.3E-41;4.5E-41;1.1E-40;1.3E-40;2.4E-40;2.8E-40;4.0E-40;4.5E-40;6.4E-40;8.1E-40;9.7E-40;1.8E-39;3.4E-39;7.9E-39;8.9E-39	ORX82898;SAL96694;CDH56531;ORZ20549;EXX61014/ESA11839;JAT66256;CDS12372;ORE01700;ORY93627;ORZ20441;SAL99853;CEP12074;GAN05573;OAC99574;ORE13374;EPB85262;XP_018297703/OAD79663;ORY46392;ORZ33246;CDS12772	gi|1183355174|gb|ORX82898.1|peroxisomal membrane protein 4 [Basidiobolus meristosporus CBS 931.73]	Basidiobolus meristosporus CBS 931.73	2e-43											noIPR;noIPR;noIPR;noIPR;noIPR;noIPR;noIPR;noIPR;noIPR;noIPR;noIPR	null;null;null;null;null;null;null;null;null;null;null	null;null;null;null;null;null;null;null;null;null;null	PTHR15460:SF4 (PANTHER);PTHR15460 (PANTHER);TRANSMEMBRANE (PHOBIUS);NON_CYTOPLASMIC_DOMAIN (PHOBIUS);TRANSMEMBRANE (PHOBIUS);NON_CYTOPLASMIC_DOMAIN (PHOBIUS);TRANSMEMBRANE (PHOBIUS);CYTOPLASMIC_DOMAIN (PHOBIUS);NON_CYTOPLASMIC_DOMAIN (PHOBIUS);TRANSMEMBRANE (PHOBIUS);CYTOPLASMIC_DOMAIN (PHOBIUS)	;;;;;;;;;;	;;;;;;;;;;	;;;;;;;;;;
EG_transcript_20132	-1.7029	0.0225826	phosphate ABC transporter substrate-binding	gi|612395540|ref|XP_007513290.1|adenylate cyclase [Bathycoccus prasinos]/gi|412993315|emb|CCO16848.1|adenylate cyclase [Bathycoccus prasinos];gi|551625743|ref|XP_005792978.1|hypothetical protein EMIHUDRAFT_417346, partial [Emiliania huxleyi CCMP1516]/gi|485647387|gb|EOD40549.1|hypothetical protein EMIHUDRAFT_417346, partial [Emiliania huxleyi CCMP1516];gi|551638650|ref|XP_005822138.1|hypothetical…	Bathycoccus prasinos/Bathycoccus prasinos;Emiliania huxleyi CCMP1516/Emiliania huxleyi CCMP1516;Guillardia theta CCMP2712/Guillardia theta CCMP2712;Guillardia theta CCMP2712/Guillardia theta CCMP2712;Emiliania huxleyi CCMP1516/Emiliania huxleyi CCMP1516;Plasmodiophora brassicae;Guillardia theta CCMP2712/Guillardia theta CCMP2712;Plasmodiophora brassicae;Plasmodiophora brassicae;Chloroflexi bacter…	1.2E-62;1.5E-60;2.0E-60;4.3E-56;6.9E-48;9.0E-43;8.9E-40;2.4E-39;2.5E-39;1.2E-35;3.5E-35;4.0E-35;1.9E-34;3.6E-34;2.0E-32;2.2E-32;3.2E-32;3.4E-32;3.5E-32;9.8E-32	XP_007513290/CCO16848;XP_005792978/EOD40549;XP_005822138/EKX35158;XP_005838453/EKX51473;XP_005765816/EOD13387;CEP01833;XP_005822230/EKX35250;CEO97693;CEO97692;OGN78800/OGN75746/OGN85895;XP_005826955/EKX39975;XP_001418130/ABO96423;WP_085274723/SME96289;WP_008953454/BAK75446/EEG09494;CEF98190;WP_024301369;WP_043899486;OGP15680;CBJ36370;OAI81765/WP_064048173/CUV11607	gi|412993315|emb|CCO16848.1|adenylate cyclase [Bathycoccus prasinos]/gi|612395540|ref|XP_007513290.1|adenylate cyclase [Bathycoccus prasinos]	Bathycoccus prasinos	1.2e-62											noIPR;IPR024370;noIPR;IPR005673;noIPR;noIPR;noIPR;noIPR;noIPR;noIPR;noIPR;noIPR;noIPR	null;DOMAIN;DOMAIN;FAMILY;FAMILY;FAMILY;FAMILY;FAMILY;FAMILY;FAMILY;FAMILY;FAMILY;FAMILY	null;PBP domain;PBP domain;ABC transporter, phosphate-binding protein PstS;ABC transporter, phosphate-binding protein PstS;ABC transporter, phosphate-binding protein PstS;ABC transporter, phosphate-binding protein PstS;ABC transporter, phosphate-binding protein PstS;ABC transporter, phosphate-binding protein PstS;ABC transporter, phosphate-binding protein PstS;ABC transporter, phosphate-binding p…	G3DSA:3.40.190.10 (GENE3D);PF12849 (PFAM);G3DSA:3.40.190.10 (GENE3D);PIRSF002756 (PIRSF);PTHR42996 (PANTHER);SIGNAL_PEPTIDE_H_REGION (PHOBIUS);NON_CYTOPLASMIC_DOMAIN (PHOBIUS);SIGNAL_PEPTIDE_N_REGION (PHOBIUS);SIGNAL_PEPTIDE_C_REGION (PHOBIUS);SIGNAL_PEPTIDE (PHOBIUS);cd13565 (CDD);SignalP-noTM (SIGNALP_EUK);SSF53850 (SUPERFAMILY)	;;;GO:0043190/GO:0035435/GO:0042301;;;;;;;;;	;;;ATP-binding cassette (ABC) transporter complex/phosphate ion transmembrane transport/phosphate ion binding;;;;;;;;;	;;;Cellular Component/Biological Process/Molecular Function;;;;;;;;;
EG_transcript_19926	-1.54042	0.0417221	phosphate ABC transporter substrate-binding	gi|551671392|ref|XP_005838453.1|hypothetical protein GUITHDRAFT_61890, partial [Guillardia theta CCMP2712]/gi|428182613|gb|EKX51473.1|hypothetical protein GUITHDRAFT_61890, partial [Guillardia theta CCMP2712];gi|551625743|ref|XP_005792978.1|hypothetical protein EMIHUDRAFT_417346, partial [Emiliania huxleyi CCMP1516]/gi|485647387|gb|EOD40549.1|hypothetical protein EMIHUDRAFT_417346, partial [Emili…	Guillardia theta CCMP2712/Guillardia theta CCMP2712;Emiliania huxleyi CCMP1516/Emiliania huxleyi CCMP1516;Bathycoccus prasinos/Bathycoccus prasinos;Guillardia theta CCMP2712/Guillardia theta CCMP2712;Guillardia theta CCMP2712/Guillardia theta CCMP2712;Plasmodiophora brassicae;Emiliania huxleyi CCMP1516/Emiliania huxleyi CCMP1516;Plasmodiophora brassicae;Plasmodiophora brassicae;Ostreococcus tauri…	1.1E-38;8.1E-34;3.9E-33;5.7E-33;4.7E-21;8.2E-21;1.7E-20;8.4E-20;9.0E-20;3.2E-19;2.2E-16;2.6E-14;3.1E-14;6.3E-14;1.4E-13;3.0E-13;9.0E-13;1.7E-12;1.8E-12;8.5E-12	XP_005838453/EKX51473;XP_005792978/EOD40549;XP_007513290/CCO16848;XP_005822138/EKX35158;XP_005822230/EKX35250;CEP01833;XP_005765816/EOD13387;CEO97693;CEO97692;CEF98190;OGN78800/OGN75746/OGN85895;ELU14720;XP_005826955/EKX39975;ELR23024/XP_004352501;ADY26821/WP_013615429;XP_001418130/ABO96423;SDT48142;WP_013755565/AEE13835;WP_014706659/AFI84286;OJY25206	gi|551671392|ref|XP_005838453.1|hypothetical protein GUITHDRAFT_61890, partial [Guillardia theta CCMP2712]/gi|428182613|gb|EKX51473.1|hypothetical protein GUITHDRAFT_61890, partial [Guillardia theta CCMP2712]	Guillardia theta CCMP2712	1.1e-38											IPR024370;noIPR;noIPR;noIPR;noIPR;noIPR;noIPR;noIPR;noIPR;noIPR;noIPR	DOMAIN;DOMAIN;DOMAIN;DOMAIN;DOMAIN;DOMAIN;DOMAIN;DOMAIN;DOMAIN;DOMAIN;DOMAIN	PBP domain;PBP domain;PBP domain;PBP domain;PBP domain;PBP domain;PBP domain;PBP domain;PBP domain;PBP domain;PBP domain	PF12849 (PFAM);G3DSA:3.40.190.10 (GENE3D);PTHR42996 (PANTHER);SIGNAL_PEPTIDE_N_REGION (PHOBIUS);NON_CYTOPLASMIC_DOMAIN (PHOBIUS);SIGNAL_PEPTIDE_H_REGION (PHOBIUS);SIGNAL_PEPTIDE_C_REGION (PHOBIUS);SIGNAL_PEPTIDE (PHOBIUS);SignalP-noTM (SIGNALP_EUK);SignalP-noTM (SIGNALP_GRAM_NEGATIVE);SSF53850 (SUPERFAMILY)	;;;;;;;;;;	;;;;;;;;;;	;;;;;;;;;;
EG_transcript_10359	2.00283	0.0297403	phosphatidylinositol-4-phosphate-5-kinase (Pi-PIPKD5)	gi|673043961|ref|XP_008875941.1|hypothetical protein H310_11147 [Aphanomyces invadans]/gi|574468221|gb|ETV95240.1|hypothetical protein H310_11147 [Aphanomyces invadans];gi|698802284|ref|XP_009834171.1|hypothetical protein H257_09611 [Aphanomyces astaci]/gi|574110548|gb|ETV76046.1|hypothetical protein H257_09611 [Aphanomyces astaci];gi|698802286|ref|XP_009834172.1|hypothetical protein, variant [Ap…	Aphanomyces invadans/Aphanomyces invadans;Aphanomyces astaci/Aphanomyces astaci;Aphanomyces astaci/Aphanomyces astaci;Saprolegnia diclina VS20/Saprolegnia diclina VS20;Aphanomyces astaci/Aphanomyces astaci;Saprolegnia parasitica CBS 223.65/Saprolegnia parasitica CBS 223.65;Phytophthora infestans T30-4/Phytophthora infestans T30-4;Achlya hypogyna;Thraustotheca clavata;Aphanomyces invadans/Aphanomy…	1.8E-22;2.1E-22;2.1E-22;6.6E-22;9.7E-22;1.3E-21;3.6E-21;7.9E-21;1.2E-20;2.1E-20;3.1E-20;6.8E-20;9.1E-20;9.5E-20;9.7E-20;1.0E-19;1.1E-19;1.1E-19;1.3E-19;1.9E-19	XP_008875941/ETV95240;XP_009834171/ETV76046;ETV76047/XP_009834172;EQC30308/XP_008616161;ETV75328/XP_009835377;XP_012204266/KDO24997;XP_002909059/EEY57873;OQR90124;OQR90656;ETV99790/XP_008871566;ETV75329/XP_009835376;CCI41383;CCI41789;CCI41790;CCI41787;CCI41791;CCI41788;CCI41792;XP_009529577/EGZ15828;ETI44227	gi|673043961|ref|XP_008875941.1|hypothetical protein H310_11147 [Aphanomyces invadans]/gi|574468221|gb|ETV95240.1|hypothetical protein H310_11147 [Aphanomyces invadans]	Aphanomyces invadans	1.8e-22											IPR002498;IPR002498;IPR027483;IPR027484;noIPR;IPR023610;IPR002498;noIPR	DOMAIN;DOMAIN;DOMAIN;DOMAIN;DOMAIN;FAMILY;DOMAIN;DOMAIN	Phosphatidylinositol-4-phosphate 5-kinase, core;Phosphatidylinositol-4-phosphate 5-kinase, core;Phosphatidylinositol-4-phosphate 5-kinase, C-terminal;Phosphatidylinositol-4-phosphate 5-kinase, N-terminal domain;Phosphatidylinositol-4-phosphate 5-kinase, N-terminal domain;Phosphatidylinositol-4-phosphate 5-kinase;Phosphatidylinositol-4-phosphate 5-kinase, core;Phosphatidylinositol-4-phosphate 5-ki…	SM00330 (SMART);PF01504 (PFAM);G3DSA:3.30.810.10 (GENE3D);G3DSA:3.30.800.10 (GENE3D);PTHR23086:SF64 (PANTHER);PTHR23086 (PANTHER);PS51455 (PROSITE_PROFILES);SSF56104 (SUPERFAMILY)	GO:0046488/GO:0016307;GO:0046488/GO:0016307;;;;;GO:0046488/GO:0016307;	phosphatidylinositol metabolic process/phosphatidylinositol phosphate kinase activity;phosphatidylinositol metabolic process/phosphatidylinositol phosphate kinase activity;;;;;phosphatidylinositol metabolic process/phosphatidylinositol phosphate kinase activity;	Biological Process/Molecular Function;Biological Process/Molecular Function;;;;;Biological Process/Molecular Function;
EG_transcript_16357	-1.84912	0.00786617	predicted protein	gi|156390401|ref|XP_001635259.1|predicted protein [Nematostella vectensis]/gi|156222351|gb|EDO43196.1|predicted protein, partial [Nematostella vectensis];gi|672818757|gb|KFH63657.1|hypothetical protein MVEG_10351 [Mortierella verticillata NRRL 6337];gi|672826027|gb|KFH70918.1|hypothetical protein MVEG_03764 [Mortierella verticillata NRRL 6337];gi|672828135|gb|KFH73024.1|hypothetical protein MVEG_…	Nematostella vectensis/Nematostella vectensis;Mortierella verticillata NRRL 6337;Mortierella verticillata NRRL 6337;Mortierella verticillata NRRL 6337;Mortierella verticillata NRRL 6337;Mortierella verticillata NRRL 6337;Mortierella verticillata NRRL 6337;Mortierella verticillata NRRL 6337;Capsaspora owczarzaki ATCC 30864;Mortierella verticillata NRRL 6337;Mortierella verticillata NRRL 6337;Capsa…	1.4E-37;1.4E-35;3.8E-35;1.4E-34;2.8E-34;5.2E-34;1.3E-33;7.0E-33;7.9E-33;2.0E-32;3.0E-32;3.4E-32;3.5E-32;4.5E-32;5.9E-32;6.3E-32;1.0E-31;1.1E-31;1.1E-31;1.7E-31	XP_001635259/EDO43196;KFH63657;KFH70918;KFH73024;KFH62859;KFH71246;KFH63049;KFH72458;KJE94516;KFH69231;KFH63702;XP_004346834;KFH61875;ORZ06595;KFH62136;KFH61805;WP_039457966;KFH65185;KIE04683;KFH68944	gi|156390401|ref|XP_001635259.1|predicted protein [Nematostella vectensis]/gi|156222351|gb|EDO43196.1|predicted protein, partial [Nematostella vectensis]	Nematostella vectensis	1.4e-37											noIPR;IPR001611;noIPR;noIPR;noIPR;noIPR	null;REPEAT;REPEAT;REPEAT;REPEAT;REPEAT	null;Leucine-rich repeat;Leucine-rich repeat;Leucine-rich repeat;Leucine-rich repeat;Leucine-rich repeat	SM00368 (SMART);PF13516 (PFAM);G3DSA:3.40.50.2000 (GENE3D);PTHR24114 (PANTHER);PTHR24114:SF24 (PANTHER);SSF52047 (SUPERFAMILY)	;GO:0005515;;;;	;protein binding;;;;	;Molecular Function;;;;
EG_transcript_10905	-1.52868	0.0375021	rac serine-threonine	gi|955169936|emb|CUG87473.1|protein kinase, putative [Bodo saltans];gi|407842394|gb|EKG01083.1|rac serine-threonine kinase, putative [Trypanosoma cruzi];gi|470392936|ref|XP_004334819.1|serine/threonine kinase [Acanthamoeba castellanii str. Neff]/gi|440791568|gb|ELR12806.1|serine/threonine kinase [Acanthamoeba castellanii str. Neff];gi|407842682|gb|EKG01152.1|rac serine-threonine kinase, putative,…	Bodo saltans;Trypanosoma cruzi;Acanthamoeba castellanii str. Neff/Acanthamoeba castellanii str. Neff;Trypanosoma cruzi;Naegleria gruberi strain NEG-M/Naegleria gruberi;Trypanosoma cruzi Dm28c;Trypanosoma cruzi;Naegleria gruberi strain NEG-M/Naegleria gruberi;Trypanosoma vivax Y486;Trypanosoma cruzi strain CL Brener/Trypanosoma cruzi;Trypanosoma cruzi marinkellei;Trypanosoma cruzi marinkellei;Acan…	1.3E-74;3.2E-72;3.2E-72;3.8E-72;5.6E-72;2.2E-70;2.3E-70;5.4E-70;8.3E-70;1.7E-69;1.8E-69;2.5E-69;4.9E-69;5.0E-69;7.7E-69;9.8E-69;1.3E-68;1.3E-68;1.4E-68;6.9E-68	CUG87473;EKG01083;XP_004334819/ELR12806;EKG01152;EFC48508/XP_002681252;ESS66503;EKG05995;EFC48465/XP_002681209;CCC48386;XP_815140/EAN93289;EKF29443;EKF37947;AFD36232;XP_004367751/ELR22670;XP_817377/EAN95526;XP_845346/AAZ11787/AAX80858/SCU71901;CBH11725/XP_011774010;ESS69796/EKG05783;AAC08427;XP_809943/EAN88092	gi|955169936|emb|CUG87473.1|protein kinase, putative [Bodo saltans]	Bodo saltans	1.3e-74											IPR000961;IPR000719;IPR000719;noIPR;noIPR;noIPR;noIPR;noIPR;IPR017441;IPR008271;IPR000961;IPR000719;IPR011009	DOMAIN;DOMAIN;DOMAIN;DOMAIN;DOMAIN;DOMAIN;DOMAIN;DOMAIN;BINDING_SITE;ACTIVE_SITE;DOMAIN;DOMAIN;DOMAIN	AGC-kinase, C-terminal;Protein kinase domain;Protein kinase domain;Protein kinase domain;Protein kinase domain;Protein kinase domain;Protein kinase domain;Protein kinase domain;Protein kinase, ATP binding site;Serine/threonine-protein kinase, active site;AGC-kinase, C-terminal;Protein kinase domain;Protein kinase-like domain	SM00133 (SMART);SM00220 (SMART);PF00069 (PFAM);G3DSA:1.10.510.10 (GENE3D);G3DSA:3.30.200.20 (GENE3D);mobidb-lite (MOBIDB_LITE);PTHR24351:SF111 (PANTHER);PTHR24351 (PANTHER);PS00107 (PROSITE_PATTERNS);PS00108 (PROSITE_PATTERNS);PS51285 (PROSITE_PROFILES);PS50011 (PROSITE_PROFILES);SSF56112 (SUPERFAMILY)	GO:0006468/GO:0004674/GO:0005524;GO:0006468/GO:0005524/GO:0004672;GO:0006468/GO:0005524/GO:0004672;;;;;;GO:0005524;GO:0004672/GO:0006468;GO:0006468/GO:0004674/GO:0005524;GO:0006468/GO:0005524/GO:0004672;	protein phosphorylation/protein serine/threonine kinase activity/ATP binding;protein phosphorylation/ATP binding/protein kinase activity;protein phosphorylation/ATP binding/protein kinase activity;;;;;;ATP binding;protein kinase activity/protein phosphorylation;protein phosphorylation/protein serine/threonine kinase activity/ATP binding;protein phosphorylation/ATP binding/protein kinase activity;	Biological Process/Molecular Function/Molecular Function;Biological Process/Molecular Function/Molecular Function;Biological Process/Molecular Function/Molecular Function;;;;;;Molecular Function;Molecular Function/Biological Process;Biological Process/Molecular Function/Molecular Function;Biological Process/Molecular Function/Molecular Function;
EG_transcript_23166	1.50507	0.0184393	ras-related Rab-5C	gi|1098799634|ref|XP_018805602.1|PREDICTED: ras-related protein RHN1-like isoform X2 [Juglans regia];gi|1098799630|ref|XP_018805600.1|PREDICTED: ras-related protein RHN1-like isoform X1 [Juglans regia]/gi|1098799632|ref|XP_018805601.1|PREDICTED: ras-related protein RHN1-like isoform X1 [Juglans regia];gi|573964214|ref|XP_006664229.1|PREDICTED: ras-related protein RABF2b [Oryza brachyantha];gi|168…	Juglans regia;Juglans regia/Juglans regia;Oryza brachyantha;Physcomitrella patens/Physcomitrella patens;Oryza sativa Japonica Group/Oryza sativa Indica Group;Oryza sativa Indica Group;Oryza sativa Japonica Group/Oryza sativa Indica Group/Oryza sativa Japonica Group/Oryza sativa Japonica Group/Oryza sativa Japonica Group/Oryza sativa Japonica Group;Oryza sativa;Ananas comosus;Alligator sinensis/Al…	3.4E-47;4.5E-47;1.8E-46;4.0E-46;8.0E-46;9.7E-46;1.5E-45;7.0E-45;1.0E-44;1.8E-44;1.9E-44;2.3E-44;2.5E-44;2.7E-44;2.8E-44;3.0E-44;3.2E-44;3.8E-44;3.9E-44;4.2E-44	XP_018805602;XP_018805600/XP_018805601;XP_006664229;XP_001779517/EDQ55693;EEC69724/EAZ21313;ADV78543;CAC19792/XP_015619916/BAF30359/ABG22102/BAG87736/BAT18213;AAK38149;XP_020091401;XP_006264619/XP_019361615/XP_006038644/XP_006038643;XP_010633803/XP_010633802;KFW03967;XP_009409271;XP_009992443/KFU87028;XP_009806282/KFV50560;XP_010181835/KFQ34752;XP_010923735;AIX09862;XP_014814672;XP_010308630/KFO1…	gi|1098799634|ref|XP_018805602.1|PREDICTED: ras-related protein RHN1-like isoform X2 [Juglans regia]	Juglans regia	3.4e-47											noIPR;noIPR;noIPR;noIPR;noIPR;IPR005225;noIPR;noIPR;IPR001806;noIPR;noIPR;noIPR;IPR027417	null;null;null;null;null;DOMAIN;DOMAIN;DOMAIN;FAMILY;FAMILY;FAMILY;FAMILY;DOMAIN	null;null;null;null;null;Small GTP-binding protein domain;Small GTP-binding protein domain;Small GTP-binding protein domain;Small GTPase superfamily;Small GTPase superfamily;Small GTPase superfamily;Small GTPase superfamily;P-loop containing nucleoside triphosphate hydrolase	PR00449 (PRINTS);SM00173 (SMART);SM00174 (SMART);SM00175 (SMART);SM00176 (SMART);TIGR00231 (TIGRFAM);G3DSA:3.40.50.300 (GENE3D);G3DSA:3.30.70.1390 (GENE3D);PF00071 (PFAM);PTHR24073:SF663 (PANTHER);PTHR24073 (PANTHER);PS51419 (PROSITE_PROFILES);SSF52540 (SUPERFAMILY)	;;;;;GO:0005525;;;GO:0003924/GO:0005525;;;;	;;;;;GTP binding;;;GTPase activity/GTP binding;;;;	;;;;;Molecular Function;;;Molecular Function/Molecular Function;;;;
EG_transcript_4734	1.56997	0.0126645	receptor-type adenylate	gi|955173589|emb|CUG73032.1|adenylate cyclase, putative [Bodo saltans];gi|955163349|emb|CUG92958.1|membrane-bound adenylyl cyclase, putative [Bodo saltans];gi|955175492|emb|CUG22579.1|receptor-type adenylate cyclase, putative [Bodo saltans];gi|955170115|emb|CUG87348.1|receptor-type adenylate cyclase, putative [Bodo saltans];gi|47776273|dbj|BAD20740.1|putative membrane-bound adenylyl cyclase [Eugl…	Bodo saltans;Bodo saltans;Bodo saltans;Bodo saltans;Euglena gracilis;Euglena gracilis;Bodo saltans;Trypanosoma vivax Y486;Bodo saltans;Trypanosoma theileri;Leishmania major strain Friedlin/Leishmania major strain Friedlin;Trypanosoma vivax Y486;Trypanosoma vivax Y486;Trypanosoma congolense IL3000;Leptomonas pyrrhocoris/Leptomonas pyrrhocoris;Trypanosoma congolense IL3000;Trypanosoma vivax Y486;Ei…	7.6E-57;2.9E-56;1.2E-53;2.8E-52;1.2E-51;5.3E-51;1.0E-50;3.9E-50;9.8E-50;1.0E-49;1.4E-49;1.3E-48;2.5E-48;3.6E-48;4.0E-48;5.4E-48;5.6E-48;9.2E-48;9.4E-48;1.1E-47	CUG73032;CUG92958;CUG22579;CUG87348;BAD20740;BAD20741;CUG46572;CCD21750;CUG34590;ORC86660;XP_001686897/CAJ09280;CCD21306;CCD18717;CCD12074;KPA80661/XP_015659100;CCD17047;CCD18993;CDJ44999/XP_013235746;EKF31955;1FX2_A	gi|955173589|emb|CUG73032.1|adenylate cyclase, putative [Bodo saltans]	Bodo saltans	7.6e-57											IPR001054;IPR001054;IPR001054;noIPR;noIPR;noIPR;noIPR;noIPR;noIPR;IPR001054;noIPR;IPR029787;noIPR	DOMAIN;DOMAIN;DOMAIN;DOMAIN;DOMAIN;DOMAIN;DOMAIN;DOMAIN;DOMAIN;DOMAIN;DOMAIN;DOMAIN;DOMAIN	Adenylyl cyclase class-3/4/guanylyl cyclase;Adenylyl cyclase class-3/4/guanylyl cyclase;Adenylyl cyclase class-3/4/guanylyl cyclase;Adenylyl cyclase class-3/4/guanylyl cyclase;Adenylyl cyclase class-3/4/guanylyl cyclase;Adenylyl cyclase class-3/4/guanylyl cyclase;Adenylyl cyclase class-3/4/guanylyl cyclase;Adenylyl cyclase class-3/4/guanylyl cyclase;Adenylyl cyclase class-3/4/guanylyl cyclase;Ade…	SM00044 (SMART);G3DSA:3.30.70.1230 (GENE3D);PF00211 (PFAM);mobidb-lite (MOBIDB_LITE);PTHR11017:SF176 (PANTHER);PTHR11017 (PANTHER);CYTOPLASMIC_DOMAIN (PHOBIUS);TRANSMEMBRANE (PHOBIUS);NON_CYTOPLASMIC_DOMAIN (PHOBIUS);PS50125 (PROSITE_PROFILES);cd07302 (CDD);SSF55073 (SUPERFAMILY);TMhelix (TMHMM)	GO:0035556/GO:0009190/GO:0016849;GO:0035556/GO:0009190/GO:0016849;GO:0035556/GO:0009190/GO:0016849;;;;;;;GO:0035556/GO:0009190/GO:0016849;;;	intracellular signal transduction/cyclic nucleotide biosynthetic process/phosphorus-oxygen lyase activity;intracellular signal transduction/cyclic nucleotide biosynthetic process/phosphorus-oxygen lyase activity;intracellular signal transduction/cyclic nucleotide biosynthetic process/phosphorus-oxygen lyase activity;;;;;;;intracellular signal transduction/cyclic nucleotide biosynthetic process/ph…	Biological Process/Biological Process/Molecular Function;Biological Process/Biological Process/Molecular Function;Biological Process/Biological Process/Molecular Function;;;;;;;Biological Process/Biological Process/Molecular Function;;;
EG_transcript_4246	-1.68459	0.0347437	receptor-type adenylate cyclase GRESAG	gi|13399573|pdb|1FX2|AChain A, Structural Analysis Of Adenylate Cyclases From Trypanosoma Brucei In Their Monomeric State;gi|13399574|pdb|1FX4|AChain A, Structure Analysis Of Adenylate Cyclases From Trypanosoma Brucei In Their Monomeric State;gi|788005233|ref|XP_011773855.1|receptor-type adenylate cyclase GRESAG 4,putative, (fragment), partial [Trypanosoma brucei gambiense DAL972]/gi|261328592|em…	Trypanosoma brucei;Trypanosoma brucei;Trypanosoma brucei gambiense DAL972/Trypanosoma brucei gambiense DAL972;Trypanosoma brucei gambiense DAL972/Trypanosoma brucei gambiense DAL972;Trypanosoma brucei gambiense DAL972/Trypanosoma brucei gambiense DAL972;Trypanosoma brucei gambiense DAL972/Trypanosoma brucei gambiense DAL972;Trypanosoma brucei TREU927/Trypanosoma brucei TREU927;Schistosoma mansoni…	3.9E-36;8.5E-36;2.4E-34;3.1E-34;3.6E-34;4.5E-34;5.5E-34;8.1E-34;8.3E-34;8.6E-34;8.7E-34;9.0E-34;9.4E-34;1.1E-33;1.3E-33;1.5E-33;1.5E-33;1.5E-33;1.8E-33;1.9E-33	1FX2_A;1FX4_A;XP_011773855/CBH11570;XP_011773857/CBH11572;XP_011773854/CBH11569;XP_011779306/CBH17042;XP_828239/EAN79127;XP_018644076/CAY18707;XP_845201/AAZ11642/AAX80482;CCD12074;AAZ11591/XP_845150/AAX69870;XP_845199/AAZ11640/AAX80480;AAZ11643/XP_845202/AAX80483;XP_011779305/CBH17041;XP_844591/AAZ11032/AAX80528/AAX80068;AAX80069;XP_011773041/CBH10753;XP_011779147/CBH16883;XP_011773043/CBH10755;X…	gi|13399573|pdb|1FX2|AChain A, Structural Analysis Of Adenylate Cyclases From Trypanosoma Brucei In Their Monomeric State	Trypanosoma brucei	3.9e-36											IPR001054;noIPR;IPR001054;IPR001054;noIPR;noIPR;noIPR;noIPR;noIPR;IPR001054;IPR029787;noIPR	DOMAIN;DOMAIN;DOMAIN;DOMAIN;DOMAIN;DOMAIN;DOMAIN;DOMAIN;DOMAIN;DOMAIN;DOMAIN;DOMAIN	Adenylyl cyclase class-3/4/guanylyl cyclase;Adenylyl cyclase class-3/4/guanylyl cyclase;Adenylyl cyclase class-3/4/guanylyl cyclase;Adenylyl cyclase class-3/4/guanylyl cyclase;Adenylyl cyclase class-3/4/guanylyl cyclase;Adenylyl cyclase class-3/4/guanylyl cyclase;Adenylyl cyclase class-3/4/guanylyl cyclase;Adenylyl cyclase class-3/4/guanylyl cyclase;Adenylyl cyclase class-3/4/guanylyl cyclase;Ade…	SM00044 (SMART);G3DSA:2.60.120.640 (GENE3D);PF00211 (PFAM);G3DSA:3.30.70.1230 (GENE3D);PTHR11017:SF176 (PANTHER);PTHR11017 (PANTHER);NON_CYTOPLASMIC_DOMAIN (PHOBIUS);TRANSMEMBRANE (PHOBIUS);CYTOPLASMIC_DOMAIN (PHOBIUS);PS50125 (PROSITE_PROFILES);SSF55073 (SUPERFAMILY);TMhelix (TMHMM)	GO:0009190/GO:0035556/GO:0016849;;GO:0009190/GO:0035556/GO:0016849;GO:0009190/GO:0035556/GO:0016849;;;;;;GO:0009190/GO:0035556/GO:0016849;;	cyclic nucleotide biosynthetic process/intracellular signal transduction/phosphorus-oxygen lyase activity;;cyclic nucleotide biosynthetic process/intracellular signal transduction/phosphorus-oxygen lyase activity;cyclic nucleotide biosynthetic process/intracellular signal transduction/phosphorus-oxygen lyase activity;;;;;;cyclic nucleotide biosynthetic process/intracellular signal transduction/ph…	Biological Process/Biological Process/Molecular Function;;Biological Process/Biological Process/Molecular Function;Biological Process/Biological Process/Molecular Function;;;;;;Biological Process/Biological Process/Molecular Function;;
EG_transcript_22734	1.71305	0.024068	retrotransposon nucleocapsid	gi|527198618|gb|EPS66700.1|hypothetical protein M569_08075, partial [Genlisea aurea];gi|527200236|gb|EPS67738.1|hypothetical protein M569_07036 [Genlisea aurea];gi|1028543111|gb|OAJ14022.1|hypothetical protein A4X09_g5715 [Tilletia walkeri];gi|660956719|gb|KEP45669.1|putative retrotransposon nucleocapsid protein, partial [Rhizoctonia solani 123E];gi|1152825271|gb|OOY49101.1|hypothetical protein B…	Genlisea aurea;Genlisea aurea;Tilletia walkeri;Rhizoctonia solani 123E;Solemya velum gill symbiont;Rhizoctonia solani AG-3 Rhs1AP;Rhizoctonia solani 123E;Penicillium camemberti;Solemya velum gill symbiont;Solemya velum gill symbiont;Talaromyces cellulolyticus;Rhizoctonia solani;Trametes pubescens;Sugiyamaella lignohabitans/Sugiyamaella lignohabitans;Rhizoctonia solani;Penicillium digitatum Pd1/Pe…	2.8E-49;8.9E-21;2.7E-20;1.4E-19;1.9E-19;2.0E-19;2.2E-19;7.5E-19;7.8E-19;9.6E-19;9.7E-19;1.3E-18;1.4E-18;1.8E-18;2.0E-18;4.2E-18;6.8E-18;8.8E-18;1.0E-17;1.5E-17	EPS66700;EPS67738;OAJ14022;KEP45669;OOY49101;EUC61564;KEP46654;CRL31343;OOZ52134;OOZ03087;GAM43382;CUA68638;OJT04019;XP_018733934/ANB11457;CUA75242;XP_014534714/EKV14380;EKV07102;KUM55373;OGE47093;OOZ58401	gi|527198618|gb|EPS66700.1|hypothetical protein M569_08075, partial [Genlisea aurea]	Genlisea aurea	2.8e-49											IPR001584;IPR012337;noIPR;noIPR;IPR001584;IPR012337	DOMAIN;DOMAIN;DOMAIN;DOMAIN;DOMAIN;DOMAIN	Integrase, catalytic core;Ribonuclease H-like domain;Ribonuclease H-like domain;Ribonuclease H-like domain;Integrase, catalytic core;Ribonuclease H-like domain	PF00665 (PFAM);G3DSA:3.30.420.10 (GENE3D);PTHR24559 (PANTHER);PTHR24559:SF223 (PANTHER);PS50994 (PROSITE_PROFILES);SSF53098 (SUPERFAMILY)	GO:0015074;GO:0003676;;;GO:0015074;GO:0003676	DNA integration;nucleic acid binding;;;DNA integration;nucleic acid binding	Biological Process;Molecular Function;;;Biological Process;Molecular Function
EG_transcript_3482	1.96277	0.000431949	RNA recognition motif-containing	gi|401397143|ref|XP_003879991.1|hypothetical protein NCLIV_004400 [Neospora caninum Liverpool]/gi|325114399|emb|CBZ49956.1|hypothetical protein NCLIV_004400 [Neospora caninum Liverpool]/gi|820688793|tpe|CEL64544.1|TPA: RNA recognition motif-containing protein [Neospora caninum Liverpool];gi|675133198|ref|XP_008888486.1|RNA recognition motif-containing protein [Hammondia hammondi]/gi|661332736|gb|…	Neospora caninum Liverpool/Neospora caninum Liverpool/Neospora caninum Liverpool;Hammondia hammondi/Hammondia hammondi;Toxoplasma gondii RH/Toxoplasma gondii GT1/Toxoplasma gondii VEG/Toxoplasma gondii p89/Toxoplasma gondii FOU/Toxoplasma gondii RUB/Toxoplasma gondii MAS/Toxoplasma gondii VAND/Toxoplasma gondii VEG;Toxoplasma gondii ME49/Toxoplasma gondii ME49/Toxoplasma gondii GAB2-2007-GAL-DOM2…	1.1E-12;1.0E-11;1.1E-11;2.5E-11;2.6E-11;2.9E-11;4.9E-11;5.1E-11;5.9E-11;7.3E-11;8.5E-11;9.5E-11;9.8E-11	XP_003879991/CBZ49956/CEL64544;XP_008888486/KEP60905;KFH03865/ESS29586/CEL71820/KFG28077/KFG34453/CAJ20709/EPR57824/KFG60418/KFH05382;XP_018638402/EPT32242/KYK68679/KFG29864/KYF41179;OTN64492/SBO24792/SBO28055/XP_002261296/CAQ40701;EPY17291;OBS76177;SBS85006/SCP04910;SBT01158;ANQ08895/XP_019915590;KJP87281/XP_012336124;KNA05673;SBT77562	gi|820688793|tpe|CEL64544.1|TPA: RNA recognition motif-containing protein [Neospora caninum Liverpool]/gi|325114399|emb|CBZ49956.1|hypothetical protein NCLIV_004400 [Neospora caninum Liverpool]/gi|401397143|ref|XP_003879991.1|hypothetical protein NCLIV_004400 [Neospora caninum Liverpool]	Neospora caninum Liverpool	1.1e-12											IPR000504;IPR000504;noIPR;noIPR;noIPR;noIPR;noIPR;IPR000504;IPR000504;noIPR;IPR000504;IPR000504	DOMAIN;DOMAIN;DOMAIN;DOMAIN;DOMAIN;DOMAIN;DOMAIN;DOMAIN;DOMAIN;DOMAIN;DOMAIN;DOMAIN	RNA recognition motif domain;RNA recognition motif domain;RNA recognition motif domain;RNA recognition motif domain;RNA recognition motif domain;RNA recognition motif domain;RNA recognition motif domain;RNA recognition motif domain;RNA recognition motif domain;RNA recognition motif domain;RNA recognition motif domain;RNA recognition motif domain	SM00360 (SMART);PF00076 (PFAM);G3DSA:3.30.70.330 (GENE3D);G3DSA:3.30.70.330 (GENE3D);mobidb-lite (MOBIDB_LITE);mobidb-lite (MOBIDB_LITE);PTHR23189 (PANTHER);PS50102 (PROSITE_PROFILES);PS50102 (PROSITE_PROFILES);cd00590 (CDD);SSF54928 (SUPERFAMILY);SSF54928 (SUPERFAMILY)	GO:0003676;GO:0003676;;;;;;GO:0003676;GO:0003676;;GO:0003676;GO:0003676	nucleic acid binding;nucleic acid binding;;;;;;nucleic acid binding;nucleic acid binding;;nucleic acid binding;nucleic acid binding	Molecular Function;Molecular Function;;;;;;Molecular Function;Molecular Function;;Molecular Function;Molecular Function
EG_transcript_19550	-1.59079	0.0175477	RNI-like protein	gi|1001604923|gb|KXS08869.1|RNI-like protein [Gonapodya prolifera JEL478];gi|672826027|gb|KFH70918.1|hypothetical protein MVEG_03764 [Mortierella verticillata NRRL 6337];gi|672818743|gb|KFH63643.1|hypothetical protein MVEG_10337 [Mortierella verticillata NRRL 6337];gi|672818246|gb|KFH63148.1|hypothetical protein MVEG_11185 [Mortierella verticillata NRRL 6337];gi|1032644500|gb|OAQ25828.1|RNI-like …	Gonapodya prolifera JEL478;Mortierella verticillata NRRL 6337;Mortierella verticillata NRRL 6337;Mortierella verticillata NRRL 6337;Mortierella elongata AG-77;Mortierella elongata AG-77;Mortierella verticillata NRRL 6337;Mortierella verticillata NRRL 6337;Chrysochromulina sp. CCMP291;Mortierella verticillata NRRL 6337;Nematostella vectensis/Nematostella vectensis;Mortierella verticillata NRRL 633…	7.5E-59;2.6E-47;3.5E-46;4.8E-46;5.5E-46;6.2E-46;7.3E-46;8.8E-46;2.4E-45;3.1E-45;6.0E-45;1.8E-44;3.2E-44;4.7E-44;5.7E-44;5.9E-44;8.9E-44;1.3E-43;2.7E-43;1.3E-42	KXS08869;KFH70918;KFH63643;KFH63148;OAQ25828;OAQ22361;KFH73024;KFH63049;KOO22826;KFH63060;XP_001635259/EDO43196;KFH63657;KFH71246;OLP95149;KFH68944;KFH63702;KJE93028;KFH74161;XP_004346809/KJE94489;KJE94779	gi|1001604923|gb|KXS08869.1|RNI-like protein [Gonapodya prolifera JEL478]	Gonapodya prolifera JEL478	7.5e-59											noIPR;noIPR;IPR001611;noIPR;noIPR;noIPR;noIPR;noIPR	null;null;REPEAT;REPEAT;REPEAT;REPEAT;REPEAT;REPEAT	null;null;Leucine-rich repeat;Leucine-rich repeat;Leucine-rich repeat;Leucine-rich repeat;Leucine-rich repeat;Leucine-rich repeat	Coil (COILS);SM00368 (SMART);PF13516 (PFAM);G3DSA:3.40.50.2000 (GENE3D);mobidb-lite (MOBIDB_LITE);PTHR24114:SF27 (PANTHER);PTHR24114 (PANTHER);SSF52047 (SUPERFAMILY)	;;GO:0005515;;;;;	;;protein binding;;;;;	;;Molecular Function;;;;;
EG_transcript_15724	1.85279	0.0262734	serine threonine kinase	gi|527173128|gb|AGS09407.1|alpha-type protein kinase [Euglena gracilis];gi|1013947017|gb|KYR00689.1|putative protein serine/threonine kinase [Dictyostelium lacteum];gi|551668251|ref|XP_005836885.1|hypothetical protein GUITHDRAFT_67435, partial [Guillardia theta CCMP2712]/gi|428181040|gb|EKX49905.1|hypothetical protein GUITHDRAFT_67435, partial [Guillardia theta CCMP2712];gi|831792759|ref|XP_01276…	Euglena gracilis;Dictyostelium lacteum;Guillardia theta CCMP2712/Guillardia theta CCMP2712;Acytostelium subglobosum LB1/Acytostelium subglobosum LB1;Thraustotheca clavata;Dictyostelium purpureum/Dictyostelium purpureum;Albugo candida;Plasmopara halstedii;Guillardia theta CCMP2712/Guillardia theta CCMP2712;Albugo candida;Achlya hypogyna;Albugo candida;Polysphondylium pallidum PN500/Polysphondylium…	8.4E-39;1.6E-35;8.6E-35;8.7E-35;1.2E-34;1.4E-34;1.5E-34;2.5E-34;4.0E-34;9.2E-34;9.6E-34;1.1E-33;1.7E-33;1.8E-33;2.1E-33;2.3E-33;2.6E-33;2.6E-33;2.7E-33;3.1E-33	AGS09407;KYR00689;XP_005836885/EKX49905;XP_012760147/GAM20626;OQS06513;EGC32692/XP_003290795;CCI48393;CEG48722;XP_005820535/EKX33555;CCI45274;OQR82656;CCI45273;XP_020436878/EFA84766;CCA22316;KUF84054;KJE89314;XP_004365681;ETI44279;ETP14091/ETM44170/ETL37725/ETK84289/ETL90873/ETP42158/ETO72931/XP_008906978/ETN07693;CCA15113	gi|527173128|gb|AGS09407.1|alpha-type protein kinase [Euglena gracilis]	Euglena gracilis	8.4e-39											IPR004166;noIPR;IPR004166;noIPR;noIPR;noIPR;noIPR;IPR004166;noIPR;IPR011009	DOMAIN;DOMAIN;DOMAIN;DOMAIN;DOMAIN;DOMAIN;DOMAIN;DOMAIN;DOMAIN;DOMAIN	MHCK/EF2 kinase;MHCK/EF2 kinase;MHCK/EF2 kinase;MHCK/EF2 kinase;MHCK/EF2 kinase;MHCK/EF2 kinase;MHCK/EF2 kinase;MHCK/EF2 kinase;MHCK/EF2 kinase;Protein kinase-like domain	SM00811 (SMART);G3DSA:3.20.200.10 (GENE3D);PF02816 (PFAM);mobidb-lite (MOBIDB_LITE);mobidb-lite (MOBIDB_LITE);PTHR14187:SF70 (PANTHER);PTHR14187 (PANTHER);PS51158 (PROSITE_PROFILES);SignalP-TM (SIGNALP_GRAM_POSITIVE);SSF56112 (SUPERFAMILY)	GO:0005524/GO:0006468/GO:0004674;;GO:0005524/GO:0006468/GO:0004674;;;;;GO:0005524/GO:0006468/GO:0004674;;	ATP binding/protein phosphorylation/protein serine/threonine kinase activity;;ATP binding/protein phosphorylation/protein serine/threonine kinase activity;;;;;ATP binding/protein phosphorylation/protein serine/threonine kinase activity;;	Molecular Function/Biological Process/Molecular Function;;Molecular Function/Biological Process/Molecular Function;;;;;Molecular Function/Biological Process/Molecular Function;;
EG_transcript_18163	1.5074	0.00912916	signal peptidase complex catalytic subunit SEC11A	gi|470508961|ref|XP_004349655.1|signal peptidase I, putative [Acanthamoeba castellanii str. Neff]/gi|440801549|gb|ELR22567.1|signal peptidase I, putative [Acanthamoeba castellanii str. Neff];gi|926644611|ref|XP_013788579.1|PREDICTED: signal peptidase complex catalytic subunit SEC11A [Limulus polyphemus];gi|926610636|ref|XP_013789753.1|PREDICTED: signal peptidase complex catalytic subunit SEC11A-l…	Acanthamoeba castellanii str. Neff/Acanthamoeba castellanii str. Neff;Limulus polyphemus;Limulus polyphemus;Bemisia tabaci;Ornithodoros moubata;Saccoglossus kowalevskii;Stegodyphus mimosarum;Chrysochromulina sp. CCMP291;Polistes canadensis/Polistes dominula;Sarcoptes scabiei;Parasteatoda tepidariorum;Clastoptera arizonana;Nematostella vectensis/Nematostella vectensis;Helobdella robusta/Helobdella…	3.3E-78;4.4E-78;6.0E-78;1.8E-77;4.6E-77;5.1E-77;5.9E-77;6.4E-77;1.5E-76;1.6E-76;2.0E-76;2.8E-76;2.9E-76;3.7E-76;1.1E-75;1.2E-75;1.4E-75;2.2E-75;2.2E-75;2.5E-75	XP_004349655/ELR22567;XP_013788579;XP_013789753;XP_018905361;JAW04539;XP_002740539;KFM82441;KOO32352;XP_014598748/XP_015181785;KPL93592;XP_015916613;JAS25001;EDO41033/XP_001633096;ESO07208/XP_009014586;GAQ84972;KXJ27065/XP_020898864;KDR19862;ABI52750;GAU92007;XP_005834570/EKX47590	gi|470508961|ref|XP_004349655.1|signal peptidase I, putative [Acanthamoeba castellanii str. Neff]/gi|440801549|gb|ELR22567.1|signal peptidase I, putative [Acanthamoeba castellanii str. Neff]	Acanthamoeba castellanii str. Neff	3.3e-78											IPR001733;noIPR;IPR001733;IPR015927;noIPR;IPR001733;noIPR;noIPR;noIPR;noIPR;noIPR;noIPR;IPR015927;noIPR;noIPR	FAMILY;FAMILY;FAMILY;DOMAIN;DOMAIN;FAMILY;FAMILY;FAMILY;FAMILY;FAMILY;FAMILY;FAMILY;DOMAIN;DOMAIN;DOMAIN	Peptidase S26B;Peptidase S26B;Peptidase S26B;Peptidase S24/S26A/S26B/S26C;Peptidase S24/S26A/S26B/S26C;Peptidase S26B;Peptidase S26B;Peptidase S26B;Peptidase S26B;Peptidase S26B;Peptidase S26B;Peptidase S26B;Peptidase S24/S26A/S26B/S26C;Peptidase S24/S26A/S26B/S26C;Peptidase S24/S26A/S26B/S26C	PR00728 (PRINTS);G3DSA:2.10.109.10 (GENE3D);TIGR02228 (TIGRFAM);PF00717 (PFAM);PTHR10806:SF12 (PANTHER);PTHR10806 (PANTHER);CYTOPLASMIC_DOMAIN (PHOBIUS);TRANSMEMBRANE (PHOBIUS);TRANSMEMBRANE (PHOBIUS);NON_CYTOPLASMIC_DOMAIN (PHOBIUS);CYTOPLASMIC_DOMAIN (PHOBIUS);cd06530 (CDD);SSF51306 (SUPERFAMILY);TMhelix (TMHMM);TMhelix (TMHMM)	GO:0016020/GO:0008233/GO:0006465;;GO:0016020/GO:0008233/GO:0006465;;;GO:0016020/GO:0008233/GO:0006465;;;;;;;;;	membrane/peptidase activity/signal peptide processing;;membrane/peptidase activity/signal peptide processing;;;membrane/peptidase activity/signal peptide processing;;;;;;;;;	Cellular Component/Molecular Function/Biological Process;;Cellular Component/Molecular Function/Biological Process;;;Cellular Component/Molecular Function/Biological Process;;;;;;;;;
EG_transcript_644	-1.54401	0.0121282	SIR2 family	gi|500079919|ref|WP_011755932.1|MULTISPECIES: hypothetical protein [Nocardioides]/gi|119537374|gb|ABL81991.1|hypothetical protein Noca_2487 [Nocardioides sp. JS614];gi|521995541|ref|WP_020506812.1|SIR2 family protein [Lamprocystis purpurea];gi|494031430|ref|WP_006973567.1|hypothetical protein [Plesiocystis pacifica]/gi|149817774|gb|EDM77238.1|hypothetical protein PPSIR1_17300 [Plesiocystis pacifi…	Nocardioides/Nocardioides sp. JS614;Lamprocystis purpurea;Plesiocystis pacifica/Plesiocystis pacifica SIR-1	7.4E-23;1.9E-19;6.3E-19	ABL81991/WP_011755932;WP_020506812;WP_006973567/EDM77238	gi|500079919|ref|WP_011755932.1|MULTISPECIES: hypothetical protein [Nocardioides]/gi|119537374|gb|ABL81991.1|hypothetical protein Noca_2487 [Nocardioides sp. JS614]	Nocardioides sp. JS614/Nocardioides	7.4e-23											noIPR;IPR020683;noIPR;noIPR;noIPR;noIPR;IPR020683;IPR002110;noIPR	null;DOMAIN;DOMAIN;DOMAIN;DOMAIN;DOMAIN;DOMAIN;REPEAT;REPEAT	null;Ankyrin repeat-containing domain;Ankyrin repeat-containing domain;Ankyrin repeat-containing domain;Ankyrin repeat-containing domain;Ankyrin repeat-containing domain;Ankyrin repeat-containing domain;Ankyrin repeat;Ankyrin repeat	Coil (COILS);G3DSA:1.25.40.20 (GENE3D);PF13289 (PFAM);G3DSA:3.40.50.2300 (GENE3D);mobidb-lite (MOBIDB_LITE);mobidb-lite (MOBIDB_LITE);PS50297 (PROSITE_PROFILES);PS50088 (PROSITE_PROFILES);SSF117839 (SUPERFAMILY)	;;;;;;;GO:0005515;	;;;;;;;protein binding;	;;;;;;;Molecular Function;
EG_transcript_10952	-1.55198	0.030549	tartrate-resistant acid phosphatase type 5	gi|916831821|ref|WP_051438877.1|hypothetical protein [Rhizobium selenitireducens];gi|470527719|ref|XP_004357436.1|Tartrateresistant acid phosphatase type 5, putative [Acanthamoeba castellanii str. Neff]/gi|440804170|gb|ELR25047.1|Tartrateresistant acid phosphatase type 5, putative [Acanthamoeba castellanii str. Neff];gi|1133458704|ref|XP_019850708.1|PREDICTED: tartrate-resistant acid phosphatase …	Rhizobium selenitireducens;Acanthamoeba castellanii str. Neff/Acanthamoeba castellanii str. Neff;Amphimedon queenslandica;Acropora digitifera;Clupea harengus/Clupea harengus;Amphimedon queenslandica;Acropora digitifera;Pedosphaera parvula/Pedosphaera parvula Ellin514;Oryzias latipes;Latimeria chalumnae/Latimeria chalumnae;Hyphomicrobium sp. CS1GBMeth3;Verrucomicrobiaceae bacterium GAS474;Hyphomic…	2.8E-40;1.5E-39;5.9E-39;3.1E-38;3.8E-38;4.3E-38;7.6E-38;1.8E-37;2.0E-37;3.1E-37;3.2E-37;3.8E-37;6.2E-37;1.2E-36;1.9E-36;4.7E-36;4.8E-36;6.1E-36;6.3E-36;7.1E-36	WP_051438877;ELR25047/XP_004357436;XP_019850708;XP_015751697;XP_012686658/XP_012686659;XP_003385705;XP_015751698;WP_007418179/EEF57801;XP_004066359;XP_014354137/XP_006012648;WP_072390726;SDT95187;WP_072392674;EMP37250/XP_007058264;XP_015668791;XP_010732923/KKF19583/XP_019126107/KKF13304;XP_019126106/XP_010732922;XP_010795731;XP_010795732;XP_008161543/XP_008161544	gi|916831821|ref|WP_051438877.1|hypothetical protein [Rhizobium selenitireducens]	Rhizobium selenitireducens	2.8e-40											IPR029052;IPR004843;noIPR;noIPR;noIPR;noIPR;noIPR;noIPR;noIPR;noIPR;noIPR;noIPR;IPR029052	DOMAIN;DOMAIN;DOMAIN;DOMAIN;DOMAIN;DOMAIN;DOMAIN;DOMAIN;DOMAIN;DOMAIN;DOMAIN;DOMAIN;DOMAIN	Metallo-dependent phosphatase-like;Calcineurin-like phosphoesterase domain, ApaH type;Calcineurin-like phosphoesterase domain, ApaH type;Calcineurin-like phosphoesterase domain, ApaH type;Calcineurin-like phosphoesterase domain, ApaH type;Calcineurin-like phosphoesterase domain, ApaH type;Calcineurin-like phosphoesterase domain, ApaH type;Calcineurin-like phosphoesterase domain, ApaH type;Calcine…	G3DSA:3.60.21.10 (GENE3D);PF00149 (PFAM);mobidb-lite (MOBIDB_LITE);PTHR10161:SF23 (PANTHER);PTHR10161 (PANTHER);SIGNAL_PEPTIDE (PHOBIUS);NON_CYTOPLASMIC_DOMAIN (PHOBIUS);SIGNAL_PEPTIDE_H_REGION (PHOBIUS);SIGNAL_PEPTIDE_N_REGION (PHOBIUS);SIGNAL_PEPTIDE_C_REGION (PHOBIUS);SignalP-noTM (SIGNALP_EUK);SignalP-TM (SIGNALP_GRAM_POSITIVE);SSF56300 (SUPERFAMILY)	;GO:0016787;;;;;;;;;;;	;hydrolase activity;;;;;;;;;;;	;Molecular Function;;;;;;;;;;;
EG_transcript_14588	1.54547	0.00811847	transcription initiation factor IIB	gi|828216424|ref|XP_012560305.1|PREDICTED: transcription initiation factor IIB-like [Hydra vulgaris];gi|556983207|ref|XP_005997750.1|PREDICTED: transcription initiation factor IIB [Latimeria chalumnae];gi|1020454221|ref|XP_016133884.1|PREDICTED: transcription initiation factor IIB-like [Sinocyclocheilus grahami];gi|195999146|ref|XP_002109441.1|hypothetical protein TRIADDRAFT_53474 [Trichoplax adh…	Hydra vulgaris;Latimeria chalumnae;Sinocyclocheilus grahami;Trichoplax adhaerens/Trichoplax adhaerens;Sinocyclocheilus anshuiensis;Myotis davidii;Myotis brandtii/Myotis lucifugus/Myotis davidii;Rhincodon typus;Galdieria sulphuraria/Galdieria sulphuraria;Ictidomys tridecemlineatus/Marmota marmota marmota;Columba livia;Dictyostelium lacteum;Columba livia;Condylura cristata;Aptenodytes forsteri;Buce…	3.4E-16;6.4E-15;6.6E-15;6.8E-15;1.2E-14;2.9E-14;2.9E-14;3.0E-14;3.2E-14;3.2E-14;3.4E-14;3.8E-14;4.0E-14;8.0E-14;9.6E-14;9.7E-14;1.0E-13;1.5E-13;1.7E-13;1.9E-13	XP_012560305;XP_005997750;XP_016133884;XP_002109441/EDV27607;XP_016345549;ELK32500;XP_005885375/XP_006093963/XP_006760856;XP_020391182;EME30072/XP_005706592;XP_015360207/XP_005339174;EMC78935;KYR02804;XP_021147969;XP_004679246;KFM00694;KFO89034;XP_010133310;XP_004469753;EPQ19652;AAB23144	gi|828216424|ref|XP_012560305.1|PREDICTED: transcription initiation factor IIB-like [Hydra vulgaris]	Hydra vulgaris	3.4e-16											noIPR;IPR013137;IPR013763;noIPR;IPR000812;IPR013137;IPR013763;noIPR	null;DOMAIN;DOMAIN;DOMAIN;FAMILY;DOMAIN;DOMAIN;DOMAIN	null;Zinc finger, TFIIB-type;Cyclin-like;Cyclin-like;Transcription factor TFIIB;Zinc finger, TFIIB-type;Cyclin-like;Cyclin-like	G3DSA:2.20.25.10 (GENE3D);PF08271 (PFAM);G3DSA:1.10.472.10 (GENE3D);PTHR11618:SF29 (PANTHER);PTHR11618 (PANTHER);PS51134 (PROSITE_PROFILES);SSF47954 (SUPERFAMILY);SSF57783 (SUPERFAMILY)	;;;;GO:0070897/GO:0006355;;;	;;;;DNA-templated transcriptional preinitiation complex assembly/regulation of transcription, DNA-templated;;;	;;;;Biological Process/Biological Process;;;
EG_transcript_9337	1.69291	0.0235905	U box, partial	gi|1072230771|gb|OEU15504.1|U box, partial [Fragilariopsis cylindrus CCMP1102];gi|551624275|ref|XP_005792376.1|hypothetical protein EMIHUDRAFT_69852, partial [Emiliania huxleyi CCMP1516]/gi|485646517|gb|EOD39947.1|hypothetical protein EMIHUDRAFT_69852, partial [Emiliania huxleyi CCMP1516];gi|551572191|ref|XP_005771942.1|hypothetical protein EMIHUDRAFT_209083 [Emiliania huxleyi CCMP1516]/gi|485623…	Fragilariopsis cylindrus CCMP1102;Emiliania huxleyi CCMP1516/Emiliania huxleyi CCMP1516;Emiliania huxleyi CCMP1516/Emiliania huxleyi CCMP1516;Emiliania huxleyi CCMP1516/Emiliania huxleyi CCMP1516;Emiliania huxleyi CCMP1516/Emiliania huxleyi CCMP1516;Emiliania huxleyi CCMP1516/Emiliania huxleyi CCMP1516/Emiliania huxleyi CCMP1516/Emiliania huxleyi CCMP1516/Emiliania huxleyi CCMP1516/Emiliania huxl…	3.0E-12;4.7E-12;5.4E-12;9.2E-12;1.2E-11;1.5E-11;1.6E-11;1.7E-11;1.8E-11;2.7E-11;2.8E-11;2.9E-11;3.0E-11;3.5E-11;3.5E-11;4.0E-11;4.1E-11;4.2E-11;4.4E-11;5.2E-11	OEU15504;EOD39947/XP_005792376;XP_005771942/EOD19513;XP_005778082/EOD25653;XP_005770209/EOD17780;EOD25817/EOD09593/XP_005778246/XP_005758696/XP_005762022/EOD06267;EOD39352/XP_005791781;EOD29861/XP_005758401/EOD05972/XP_005758471/EOD06042/XP_005782290;XP_005792681/EOD40252;XP_005775659/EOD23230;XP_005777637/EOD25208;XP_005757999/EOD05570;XP_005758836/EOD06407;XP_005777956/EOD25527;EOD13374/XP_0057…	gi|1072230771|gb|OEU15504.1|U box, partial [Fragilariopsis cylindrus CCMP1102]	Fragilariopsis cylindrus CCMP1102	3e-12											IPR003613;noIPR;IPR013083;IPR003613;noIPR;noIPR;noIPR;IPR011992;noIPR	DOMAIN;DOMAIN;DOMAIN;DOMAIN;DOMAIN;DOMAIN;DOMAIN;DOMAIN;DOMAIN	U box domain;U box domain;Zinc finger, RING/FYVE/PHD-type;U box domain;U box domain;U box domain;U box domain;EF-hand domain pair;EF-hand domain pair	SM00504 (SMART);G3DSA:1.10.238.10 (GENE3D);G3DSA:3.30.40.10 (GENE3D);PF04564 (PFAM);mobidb-lite (MOBIDB_LITE);PTHR22849:SF86 (PANTHER);PTHR22849 (PANTHER);SSF47473 (SUPERFAMILY);SSF57850 (SUPERFAMILY)	GO:0004842/GO:0016567;;;GO:0004842/GO:0016567;;;;;	ubiquitin-protein transferase activity/protein ubiquitination;;;ubiquitin-protein transferase activity/protein ubiquitination;;;;;	Molecular Function/Biological Process;;;Molecular Function/Biological Process;;;;;
EG_transcript_7359	-1.5539	0.0106537	UDP-N-acetylglucosamine-peptide N-acetylglucosaminyltransferase	gi|1191053202|ref|XP_020904531.1|uncharacterized protein LOC110242834 [Exaiptasia pallida];gi|470434909|ref|XP_004338729.1|hypothetical protein ACA1_090140 [Acanthamoeba castellanii str. Neff]/gi|440795596|gb|ELR16716.1|hypothetical protein ACA1_090140 [Acanthamoeba castellanii str. Neff];gi|1005447792|ref|XP_015761181.1|PREDICTED: uncharacterized protein LOC107340338 isoform X2 [Acropora digitif…	Exaiptasia pallida;Acanthamoeba castellanii str. Neff/Acanthamoeba castellanii str. Neff;Acropora digitifera;Acropora digitifera/Acropora digitifera;Acropora digitifera;Acropora digitifera;Acropora digitifera;Azospirillum lipoferum/Azospirillum sp. B510;Naegleria gruberi strain NEG-M/Naegleria gruberi;Azospirillum halopraeferens;Aureococcus anophagefferens/Aureococcus anophagefferens;Azospirillum…	3.9E-20;3.5E-18;8.4E-17;8.7E-17;1.1E-16;1.1E-16;2.3E-16;1.9E-15;2.7E-15;3.7E-15;2.5E-14;3.4E-14;1.9E-13;2.0E-13;6.3E-13;8.2E-13;4.1E-12;5.8E-12;8.9E-12;9.7E-12	XP_020904531;XP_004338729/ELR16716;XP_015761181;XP_015761182/XP_015761183;XP_015750213;XP_015761184;XP_015761180;WP_012978107/BAI76304;EFC38164/XP_002670908;WP_051341297;EGB09224/XP_009036331;WP_081863284;WP_070583667/OFS55868/OFS56494;WP_049373754;WP_069379276/AOM77587;CEP01870;WP_073354286/SHE55834;XP_015772238;XP_015772565/XP_015772564/XP_015772566;XP_015772563/XP_015772562	gi|1191053202|ref|XP_020904531.1|uncharacterized protein LOC110242834 [Exaiptasia pallida]	Exaiptasia pallida	3.9e-20											noIPR;noIPR	null;null	null;null	PTHR40743:SF2 (PANTHER);PTHR40743 (PANTHER)	;	;	;
EG_transcript_9532	1.51805	0.00786617	uncharacterized MFS-type transporter isoform X1	gi|345489422|ref|XP_003426134.1|PREDICTED: uncharacterized MFS-type transporter C09D4.1 isoform X1 [Nasonia vitripennis];gi|906464283|gb|KNC26140.1|hypothetical protein FF38_12227 [Lucilia cuprina];gi|195425403|ref|XP_002060998.1|uncharacterized protein Dwil_GK10709 [Drosophila willistoni]/gi|194157083|gb|EDW71984.1|uncharacterized protein Dwil_GK10709 [Drosophila willistoni];gi|1037113810|ref|XP…	Nasonia vitripennis;Lucilia cuprina;Drosophila willistoni/Drosophila willistoni;Drosophila elegans/Drosophila elegans;Trachymyrmex septentrionalis/Trachymyrmex septentrionalis/Trachymyrmex septentrionalis/Trachymyrmex septentrionalis/Trachymyrmex septentrionalis;Vollenhovia emeryi/Vollenhovia emeryi;Trachymyrmex septentrionalis;Drosophila ananassae/Drosophila ananassae/Drosophila ananassae/Drosop…	1.4E-45;1.6E-45;2.1E-43;1.6E-42;2.6E-41;7.4E-41;2.1E-40;2.3E-40;5.5E-40;7.2E-40;9.1E-40;3.8E-39;4.7E-39;7.8E-39;8.9E-39;9.6E-39;1.3E-38;1.6E-38;5.8E-38;1.5E-37	XP_003426134;KNC26140;XP_002060998/EDW71984;XP_017132833/XP_017132834;XP_018350371/XP_018350370/XP_018350373/XP_018350375/XP_018350374;XP_011878930/XP_011878929;XP_018350369;KPU76500/KPU76501/EDV36903/XP_014762854/XP_014762853/XP_014762852/XP_001960081/KPU76502;XP_012531942;KYN33693;XP_006562200/XP_006562201/XP_392360;XP_016910149/XP_016910150;XP_016910152/XP_016910151;XP_011504260;XP_006613988;X…	gi|345489422|ref|XP_003426134.1|PREDICTED: uncharacterized MFS-type transporter C09D4.1 isoform X1 [Nasonia vitripennis]	Nasonia vitripennis	1.4e-45											IPR011701;noIPR;noIPR;noIPR;noIPR;noIPR;noIPR;noIPR;noIPR;noIPR;noIPR;noIPR;noIPR;noIPR;noIPR;noIPR;noIPR;noIPR;noIPR;noIPR;noIPR;noIPR;noIPR;noIPR;noIPR;noIPR;noIPR;noIPR;noIPR;IPR020846;IPR020846;noIPR;noIPR;noIPR;noIPR;noIPR;noIPR;noIPR;noIPR;noIPR;noIPR;noIPR;noIPR	FAMILY;FAMILY;FAMILY;FAMILY;FAMILY;FAMILY;FAMILY;FAMILY;FAMILY;FAMILY;FAMILY;FAMILY;FAMILY;FAMILY;FAMILY;FAMILY;FAMILY;FAMILY;FAMILY;FAMILY;FAMILY;FAMILY;FAMILY;FAMILY;FAMILY;FAMILY;FAMILY;FAMILY;FAMILY;DOMAIN;DOMAIN;DOMAIN;DOMAIN;DOMAIN;DOMAIN;DOMAIN;DOMAIN;DOMAIN;DOMAIN;DOMAIN;DOMAIN;DOMAIN;DOMAIN	Major facilitator superfamily;Major facilitator superfamily;Major facilitator superfamily;Major facilitator superfamily;Major facilitator superfamily;Major facilitator superfamily;Major facilitator superfamily;Major facilitator superfamily;Major facilitator superfamily;Major facilitator superfamily;Major facilitator superfamily;Major facilitator superfamily;Major facilitator superfamily;Major fac…	PF07690 (PFAM);G3DSA:1.20.1250.20 (GENE3D);G3DSA:1.20.1250.20 (GENE3D);PTHR10924 (PANTHER);NON_CYTOPLASMIC_DOMAIN (PHOBIUS);TRANSMEMBRANE (PHOBIUS);TRANSMEMBRANE (PHOBIUS);NON_CYTOPLASMIC_DOMAIN (PHOBIUS);CYTOPLASMIC_DOMAIN (PHOBIUS);TRANSMEMBRANE (PHOBIUS);TRANSMEMBRANE (PHOBIUS);CYTOPLASMIC_DOMAIN (PHOBIUS);TRANSMEMBRANE (PHOBIUS);NON_CYTOPLASMIC_DOMAIN (PHOBIUS);TRANSMEMBRANE (PHOBIUS);CYTOPLA…	GO:0016021/GO:0055085;;;;;;;;;;;;;;;;;;;;;;;;;;;;;;;;;;;;;;;;;;	integral component of membrane/transmembrane transport;;;;;;;;;;;;;;;;;;;;;;;;;;;;;;;;;;;;;;;;;;	Cellular Component/Biological Process;;;;;;;;;;;;;;;;;;;;;;;;;;;;;;;;;;;;;;;;;;
EG_transcript_10149	1.69945	0.0437998	zinc finger	gi|955165928|emb|CUG90735.1|zinc finger protein, putative [Bodo saltans]	Bodo saltans	8.9e-12	CUG90735	gi|955165928|emb|CUG90735.1|zinc finger protein, putative [Bodo saltans]	Bodo saltans	8.9e-12											noIPR;noIPR;noIPR;noIPR;noIPR;noIPR;IPR001841;IPR001841;noIPR	null;null;null;null;null;null;DOMAIN;DOMAIN;DOMAIN	null;null;null;null;null;null;Zinc finger, RING-type;Zinc finger, RING-type;Zinc finger, RING-type	Coil (COILS);Coil (COILS);PF13920 (PFAM);G3DSA:1.10.1170.10 (GENE3D);mobidb-lite (MOBIDB_LITE);PTHR12183 (PANTHER);PS50089 (PROSITE_PROFILES);cd00162 (CDD);SSF57850 (SUPERFAMILY)	;;;;;;;;	;;;;;;;;	;;;;;;;;

## Sheet: 9dvs6d
Sequence Name	FC ([9 d] Vs [6 d])	p (Corr) ([9 d] Vs [6 d])	Sequence Description	Blast Hit Description (HSP)	Blast Hit Taxonomy Name	Blast Hit E-Value	Blast Hit Accession	Blast Top Hit Description (HSP)	Blast Top Hit Taxonomy Name	Blast Top Hit E-Value	Mapping Gene Name	Mapping GO ID	Mapping GO Term	Mapping GO Category	Annotation GO Count	Annotation GO ID	Annotation GO Term	Annotation GO Category	Enzyme Code	Enzyme Name	InterPro Accession	InterPro Type	InterPro Name	InterPro Signatures	InterPro GO ID	InterPro GO Term	InterPro GO Category
EG_transcript_22521	1.69735	0.0120217	callose synthase 7-like isoform X1	gi|1189131190|dbj|BAX37082.1|beta-1,3-glucan synthase [Euglena gracilis];gi|672135096|ref|XP_008791210.1|PREDICTED: callose synthase 7-like isoform X2 [Phoenix dactylifera];gi|672135092|ref|XP_008791208.1|PREDICTED: callose synthase 7-like isoform X1 [Phoenix dactylifera]/gi|672135094|ref|XP_008791209.1|PREDICTED: callose synthase 7-like isoform X1 [Phoenix dactylifera]	Euglena gracilis;Phoenix dactylifera;Phoenix dactylifera/Phoenix dactylifera	0.0E0;3.2E-11;3.3E-11	BAX37082;XP_008791210;XP_008791208/XP_008791209	gi|1189131190|dbj|BAX37082.1|beta-1,3-glucan synthase [Euglena gracilis]	Euglena gracilis	0	LOC103708176;LOC103708176;LOC103708176;LOC103708176;GSL1;LOC103708176;GSL1;LOC103708176;LOC103708176;GSL1;GSL1;LOC103708176;LOC103708176;LOC103708176;GSL1;LOC103708176;LOC103708176;GSL1;LOC103708176;LOC103708176;GSL1;LOC103708176;LOC103708176;LOC103708176;LOC103708176;LOC103708176;LOC103708176	GO:0003843-IEA;GO:0016020-IEA;GO:0016021-IEA;GO:0006075-IEA;GO:0000148-IEA;GO:0004553-IEA;GO:0005975-IEA	1,3-beta-D-glucan synthase activity-IEA;membrane-IEA;integral component of membrane-IEA;(1->3)-beta-D-glucan biosynthetic process-IEA;1,3-beta-D-glucan synthase complex-IEA;hydrolase activity, hydrolyzing O-glycosyl compounds-IEA;carbohydrate metabolic process-IEA	Molecular Function-IEA;Cellular Component-IEA;Cellular Component-IEA;Biological Process-IEA;Cellular Component-IEA;Molecular Function-IEA;Biological Process-IEA	5	GO:0000148;GO:0003843;GO:0004553;GO:0006075;GO:0016021	1,3-beta-D-glucan synthase complex;1,3-beta-D-glucan synthase activity;hydrolase activity, hydrolyzing O-glycosyl compounds;(1->3)-beta-D-glucan biosynthetic process;integral component of membrane	Cellular Component;Molecular Function;Molecular Function;Biological Process;Cellular Component	EC:2.4.1.34	1,3-beta-glucan synthase	IPR003440;noIPR;noIPR	FAMILY;FAMILY;FAMILY	Glycosyl transferase, family 48;Glycosyl transferase, family 48;Glycosyl transferase, family 48	PF02364 (PFAM);PTHR12741:SF40 (PANTHER);PTHR12741 (PANTHER)	GO:0000148/GO:0006075/GO:0016020/GO:0003843;;	1,3-beta-D-glucan synthase complex/(1->3)-beta-D-glucan biosynthetic process/membrane/1,3-beta-D-glucan synthase activity;;	Cellular Component/Biological Process/Cellular Component/Molecular Function;;
EG_transcript_14036	-1.6655	0.00525809	fatty acid synthase beta subunit	gi|754403610|ref|XP_011272203.1|fatty acid synthase [Wickerhamomyces ciferrii]/gi|406602492|emb|CCH45960.1|fatty acid synthase [Wickerhamomyces ciferrii];gi|1102216519|ref|XP_019041844.1|hypothetical protein WICANDRAFT_25634 [Wickerhamomyces anomalus NRRL Y-366-8]/gi|1063239706|gb|ODQ62637.1|hypothetical protein WICANDRAFT_25634 [Wickerhamomyces anomalus NRRL Y-366-8];gi|1091735221|emb|SCV04673.1…	Wickerhamomyces ciferrii/Wickerhamomyces ciferrii;Wickerhamomyces anomalus NRRL Y-366-8/Wickerhamomyces anomalus NRRL Y-366-8;Lachancea nothofagi CBS 11611;Zancudomyces culisetae;Tetrapisispora phaffii CBS 4417/Tetrapisispora phaffii CBS 4417;Lipomyces starkeyi NRRL Y-11557;Lachancea quebecensis;Ophiocordyceps unilateralis;Pachysolen tannophilus NRRL Y-2460;Claviceps purpurea 20.1;Kluyveromyces d…	8.8E-27;9.2E-26;1.1E-25;1.5E-25;5.7E-25;1.3E-24;2.8E-24;4.4E-24;7.4E-24;1.0E-23;1.6E-23;1.7E-23;1.9E-23;1.9E-23;2.2E-23;2.3E-23;3.1E-23;3.2E-23;3.5E-23;3.8E-23	CCH45960/XP_011272203;XP_019041844/ODQ62637;SCV04673;OMH81189;CCE61876/XP_003684310;ODQ70131;CUS20230;KOM22473;ODV94456;CCE31483;CDO92138;ONH67085;CRK41975;CDR43323;XP_002553365/CAR22927;XP_014580016/KIE01023;OTA05512;ETS02020/XP_006965974/EGR47893;KHN97913;ODA76692	gi|754403610|ref|XP_011272203.1|fatty acid synthase [Wickerhamomyces ciferrii]/gi|406602492|emb|CCH45960.1|fatty acid synthase [Wickerhamomyces ciferrii]	Wickerhamomyces ciferrii	8.8e-27	BON22_2984;BON22_2984;PACTADRAFT_45167;KLTH0D15070g;CPUR_05336;KLDO_g463;TRIREDRAFT_78591;TPHA0B02040;LAQU0_S01e01948g;LIPSTDRAFT_6225;KLTH0D15070g;MAM_04302;AX774_g5368;TPHA0B02040;MAM_04302;WICANDRAFT_25634;BON22_2984;WICANDRAFT_25634;LANO_0G11650G;TPHA0B02040;BON22_2984;LANO_0G11650G;BON22_2984;CYFA0S_11e04038g;MAJ_02880;BN1723_018934;KLDO_g463;WICANDRAFT_25634;MAM_04302;MAJ_02880;LIPSTDRAFT_6…	GO:0019171-IEA;GO:0005811-IEA;GO:0004318-IEA;GO:0005835-IEA;GO:0003824-IEA;GO:0004319-IEA;GO:0005829-IEA;GO:0055114-IEA;GO:0016740-IEA;GO:0008152-IEA;GO:0042759-IEA;GO:0016409-IEA;GO:0004312-IEA;GO:0004314-IEA;GO:0004313-IEA;GO:0006633-IEA	3-hydroxyacyl-[acyl-carrier-protein] dehydratase activity-IEA;lipid droplet-IEA;enoyl-[acyl-carrier-protein] reductase (NADH) activity-IEA;fatty acid synthase complex-IEA;catalytic activity-IEA;enoyl-[acyl-carrier-protein] reductase (NADPH, B-specific) activity-IEA;cytosol-IEA;oxidation-reduction process-IEA;transferase activity-IEA;metabolic process-IEA;long-chain fatty acid biosynthetic process…	Molecular Function-IEA;Cellular Component-IEA;Molecular Function-IEA;Cellular Component-IEA;Molecular Function-IEA;Molecular Function-IEA;Cellular Component-IEA;Biological Process-IEA;Molecular Function-IEA;Biological Process-IEA;Biological Process-IEA;Molecular Function-IEA;Molecular Function-IEA;Molecular Function-IEA;Molecular Function-IEA;Biological Process-IEA	1	GO:0004312	fatty acid synthase activity	Molecular Function	EC:2.3.1.85	Fatty-acid synthase	IPR029058;IPR032088;IPR009081;IPR001227;noIPR;noIPR;noIPR;IPR016035;IPR016036;IPR036736	HOMOLOGOUS_SUPERFAMILY;DOMAIN;DOMAIN;HOMOLOGOUS_SUPERFAMILY;HOMOLOGOUS_SUPERFAMILY;HOMOLOGOUS_SUPERFAMILY;HOMOLOGOUS_SUPERFAMILY;HOMOLOGOUS_SUPERFAMILY;HOMOLOGOUS_SUPERFAMILY;HOMOLOGOUS_SUPERFAMILY	Alpha/Beta hydrolase fold;Starter unit:ACP transacylase;Phosphopantetheine binding ACP domain;Acyl transferase domain superfamily;Acyl transferase domain superfamily;Acyl transferase domain superfamily;Acyl transferase domain superfamily;Acyl transferase/acyl hydrolase/lysophospholipase;Malonyl-CoA ACP transacylase, ACP-binding;ACP-like superfamily	G3DSA:3.40.50.1820 (GENE3D);PF16073 (PFAM);PF00550 (PFAM);G3DSA:3.40.366.10 (GENE3D);mobidb-lite (MOBIDB_LITE);PTHR10982 (PANTHER);PTHR10982:SF21 (PANTHER);SSF52151 (SUPERFAMILY);SSF55048 (SUPERFAMILY);SSF47336 (SUPERFAMILY)	;;;GO:0008152/GO:0016740;;;;GO:0008152;;	;;;metabolic process/transferase activity;;;;metabolic process;;	;;;Biological Process/Molecular Function;;;;Biological Process;;
EG_transcript_21358	-2.16757	0.00116922	Fatty acid synthase subunit beta	gi|754403610|ref|XP_011272203.1|fatty acid synthase [Wickerhamomyces ciferrii]/gi|406602492|emb|CCH45960.1|fatty acid synthase [Wickerhamomyces ciferrii];gi|1091735221|emb|SCV04673.1|LANO_0G11650g1_1 [Lachancea nothofagi CBS 11611];gi|1108394897|emb|SGZ39781.1|probable Fatty acid synthase subunit beta [Hanseniaspora guilliermondii];gi|1102216519|ref|XP_019041844.1|hypothetical protein WICANDRAFT_…	Wickerhamomyces ciferrii/Wickerhamomyces ciferrii;Lachancea nothofagi CBS 11611;Hanseniaspora guilliermondii;Wickerhamomyces anomalus NRRL Y-366-8/Wickerhamomyces anomalus NRRL Y-366-8;Lachancea quebecensis;Lachancea meyersii CBS 8951;Hanseniaspora opuntiae;Lachancea dasiensis CBS 10888;Lachancea lanzarotensis;Eremothecium sinecaudum/Eremothecium sinecaudum;Cyberlindnera fabianii;Cyberlindnera fa…	8.1E-34;1.9E-32;4.2E-32;7.8E-32;1.7E-30;2.0E-30;3.4E-30;8.4E-30;9.2E-30;9.5E-30;1.1E-29;1.3E-29;1.6E-29;2.7E-29;3.8E-29;7.2E-29;1.0E-28;1.1E-28;2.2E-28;2.5E-28	CCH45960/XP_011272203;SCV04673;SGZ39781;XP_019041844/ODQ62637;CUS20230;SCU90149;OEJ91176;SCU98436;CEP61603;XP_017986947/AMD19951;ONH67085;CDR43323;XP_002553365/CAR22927;ODV94456;XP_001524822/EDK45675;OEJ92782;KKA02689;CCX08325;CDS12520;SCU97468	gi|754403610|ref|XP_011272203.1|fatty acid synthase [Wickerhamomyces ciferrii]/gi|406602492|emb|CCH45960.1|fatty acid synthase [Wickerhamomyces ciferrii]	Wickerhamomyces ciferrii	8.1e-34	AW171_hschr31816;BON22_2984;BON22_2984;LAME_0E07250G;LELG_03854;PACTADRAFT_45167;AWRI3580_g238;KLTH0D15070g;LAFA_0G11584G;LALA0_S03e06634g;PCON_07918;LAME_0E07250G;AWRI3578_g473;LAQU0_S01e01948g;KLTH0D15070g;HuFAS1;LALA0_S03e06634g;HuFAS1;WICANDRAFT_25634;LRAMOSA04714;BON22_2984;HuFAS1;LANO_0G11650G;WICANDRAFT_25634;AWRI3578_g473;LRAMOSA04714;AWRI3578_g473;BON22_2984;HuFAS1;LANO_0G11650G;AWRI3578…	GO:0019171-IEA;GO:0005811-IEA;GO:0000287-IEA;GO:0004318-IEA;GO:0005835-IEA;GO:0003824-IEA;GO:0004319-IEA;GO:0005829-IEA;GO:0055114-IEA;GO:0016740-IEA;GO:0008152-IEA;GO:0042759-IEA;GO:0016409-IEA;GO:0008897-IEA;GO:0004312-IEA;GO:0004314-IEA;GO:0004313-IEA;GO:0006633-IEA	3-hydroxyacyl-[acyl-carrier-protein] dehydratase activity-IEA;lipid droplet-IEA;magnesium ion binding-IEA;enoyl-[acyl-carrier-protein] reductase (NADH) activity-IEA;fatty acid synthase complex-IEA;catalytic activity-IEA;enoyl-[acyl-carrier-protein] reductase (NADPH, B-specific) activity-IEA;cytosol-IEA;oxidation-reduction process-IEA;transferase activity-IEA;metabolic process-IEA;long-chain fatty…	Molecular Function-IEA;Cellular Component-IEA;Molecular Function-IEA;Molecular Function-IEA;Cellular Component-IEA;Molecular Function-IEA;Molecular Function-IEA;Cellular Component-IEA;Biological Process-IEA;Molecular Function-IEA;Biological Process-IEA;Biological Process-IEA;Molecular Function-IEA;Molecular Function-IEA;Molecular Function-IEA;Molecular Function-IEA;Molecular Function-IEA;Biologic…	1	GO:0004312	fatty acid synthase activity	Molecular Function	EC:2.3.1.85	Fatty-acid synthase	noIPR;IPR001227;IPR032088;noIPR;noIPR;noIPR;IPR016035;IPR016036	HOMOLOGOUS_SUPERFAMILY;HOMOLOGOUS_SUPERFAMILY;DOMAIN;DOMAIN;DOMAIN;DOMAIN;HOMOLOGOUS_SUPERFAMILY;HOMOLOGOUS_SUPERFAMILY	Protein-tyrosine phosphatase-like;Acyl transferase domain superfamily;Starter unit:ACP transacylase;Starter unit:ACP transacylase;Starter unit:ACP transacylase;Starter unit:ACP transacylase;Acyl transferase/acyl hydrolase/lysophospholipase;Malonyl-CoA ACP transacylase, ACP-binding	G3DSA:3.30.70.3320 (GENE3D);G3DSA:3.40.366.10 (GENE3D);PF16073 (PFAM);mobidb-lite (MOBIDB_LITE);PTHR10982 (PANTHER);PTHR10982:SF21 (PANTHER);SSF52151 (SUPERFAMILY);SSF55048 (SUPERFAMILY)	;GO:0016740/GO:0008152;;;;;GO:0008152;	;transferase activity/metabolic process;;;;;metabolic process;	;Molecular Function/Biological Process;;;;;Biological Process;
EG_transcript_39303	-1.6611	0.0399376	type I fatty acid	gi|909620405|ref|WP_049876026.1|type I polyketide synthase [Vibrio parahaemolyticus];gi|549085673|emb|CCN50809.1|putative (Acyl-carrier-protein) S-malonyltransferase [Vibrio nigripulchritudo MADA3020];gi|550237039|ref|WP_022593142.1|type I polyketide synthase [Vibrio nigripulchritudo]/gi|548999141|emb|CCN56667.1|putative (Acyl-carrier-protein) S-malonyltransferase [Vibrio nigripulchritudo MADA302…	Vibrio parahaemolyticus;Vibrio nigripulchritudo MADA3020;Vibrio nigripulchritudo/Vibrio nigripulchritudo MADA3021/Vibrio nigripulchritudo MADA3029;Vibrio nigripulchritudo/Vibrio nigripulchritudo FTn2;Vibrio nigripulchritudo/Vibrio nigripulchritudo SO65;Vibrio nigripulchritudo BLFn1/Vibrio nigripulchritudo ENn2/Vibrio nigripulchritudo SFn135/Vibrio nigripulchritudo SFn27/Vibrio nigripulchritudo Wn…	4.6E-25;1.2E-24;1.2E-24;1.7E-24;1.7E-24;1.7E-24;1.7E-24;1.8E-24;1.8E-24;1.9E-24;2.1E-24;2.1E-24;2.3E-24;2.3E-24;2.3E-24;2.4E-24;2.4E-24;2.5E-24;2.5E-24;2.7E-24	WP_049876026;CCN50809;CCN56667/WP_022593142/CCN62524;CCN44951/WP_022615134;CCN79706/WP_022610020;CCO56019/CCN97708/CCO43939/CCN91904/CCN85911;CCN38642/WP_022614595;CEL64265;CBJ93095/WP_013610236/YP_004250811;CBZ49681/XP_003879716;KFG37333;XP_008886813/KEP62607;KYK65837;KYF39683;CAJ20333;ESS29205/CEL71532/EPT32555/XP_002370251/EPR57716;OEH79035;KFH14264/KFG35318/KFG46680;KFH03395;KFG59567	gi|909620405|ref|WP_049876026.1|type I polyketide synthase [Vibrio parahaemolyticus]	Vibrio parahaemolyticus	4.6e-25	HHA_294820;BN1205_013030;VIBNI_0049;TGDOM2_294820A;TGARI_294820A;TGDOM2_294820A;BN1205_013030;TGRUB_432370;HHA_294820;cyc_07967;TGMAS_294820A;TGARI_294820A;TGMAS_294820A;TGMAS_294820A;cyc_07967;TGARI_294820A;TGARI_294820A;TGPRC2_294820A;TgIa.0800c;TGMAS_294820A;TGDOM2_294820A;BN1204_001690;BN1205_013030;HHA_294820;TGRUB_432370;TGARI_294820A;TGARI_294820A;TGMAS_294820A;VIBNI_0049;TGDOM2_294820A;VI…	GO:0004316-IEA;GO:0004315-IEA;GO:0003824-IEA;GO:0016491-IEA;GO:0050111-IEA;GO:0055114-IEA;GO:0031177-IEA;GO:0050637-IEA;GO:0016740-IEA;GO:0102131-IEA;GO:0016874-IEA;GO:0102132-IEA;GO:0008152-IEA;GO:0016746-IEA;GO:0016419-IEA;GO:0004312-IEA;GO:0008922-IEA;GO:0004314-IEA;GO:0047879-IEA	3-oxoacyl-[acyl-carrier-protein] reductase (NADPH) activity-IEA;3-oxoacyl-[acyl-carrier-protein] synthase activity-IEA;catalytic activity-IEA;oxidoreductase activity-IEA;mycocerosate synthase activity-IEA;oxidation-reduction process-IEA;phosphopantetheine binding-IEA;lovastatin nonaketide synthase activity-IEA;transferase activity-IEA;3-oxo-glutaryl-[acp] methyl ester reductase activity-IEA;ligas…	Molecular Function-IEA;Molecular Function-IEA;Molecular Function-IEA;Molecular Function-IEA;Molecular Function-IEA;Biological Process-IEA;Molecular Function-IEA;Molecular Function-IEA;Molecular Function-IEA;Molecular Function-IEA;Molecular Function-IEA;Molecular Function-IEA;Biological Process-IEA;Molecular Function-IEA;Molecular Function-IEA;Molecular Function-IEA;Molecular Function-IEA;Molecula…	2	GO:0004312;GO:0016491	fatty acid synthase activity;oxidoreductase activity	Molecular Function;Molecular Function	EC:2.3.1.85	Fatty-acid synthase	IPR016039;IPR014030;noIPR;noIPR;IPR016039	HOMOLOGOUS_SUPERFAMILY;DOMAIN;DOMAIN;DOMAIN;HOMOLOGOUS_SUPERFAMILY	Thiolase-like;Beta-ketoacyl synthase, N-terminal;Beta-ketoacyl synthase, N-terminal;Beta-ketoacyl synthase, N-terminal;Thiolase-like	G3DSA:3.40.47.10 (GENE3D);PF00109 (PFAM);PTHR43775 (PANTHER);cd00833 (CDD);SSF53901 (SUPERFAMILY)	GO:0003824/GO:0008152;;;;GO:0003824/GO:0008152	catalytic activity/metabolic process;;;;catalytic activity/metabolic process	Molecular Function/Biological Process;;;;Molecular Function/Biological Process
EG_transcript_16111	1.72528	0.0193034	type I fatty acid	gi|820688513|tpe|CEL64265.1|TPA: Short-chain dehydrogenase/reductase SDR, related [Neospora caninum Liverpool];gi|401395940|ref|XP_003879716.1|short-chain dehydrogenase/reductase SDR, related [Neospora caninum Liverpool]/gi|325114123|emb|CBZ49681.1|short-chain dehydrogenase/reductase SDR, related [Neospora caninum Liverpool];gi|915002259|ref|XP_013248728.1|hypothetical protein EAH_00062100, parti…	Neospora caninum Liverpool;Neospora caninum Liverpool/Neospora caninum Liverpool;Eimeria acervulina/Eimeria acervulina;Salpingoeca rosetta/Salpingoeca rosetta;Toxoplasma gondii RH;Toxoplasma gondii RUB;Toxoplasma gondii ME49/Toxoplasma gondii GT1/Toxoplasma gondii ME49/Toxoplasma gondii VEG/Toxoplasma gondii VEG;Gregarina niphandrodes/Gregarina niphandrodes;Serratia marcescens subsp. marcescens;V…	1.4E-48;1.5E-48;3.5E-45;5.2E-45;3.7E-44;3.7E-44;3.7E-44;6.8E-44;1.0E-43;1.4E-43;1.7E-43;2.0E-43;2.0E-43;2.7E-43;3.0E-43;3.1E-43;3.3E-43;3.5E-43;2.6E-42;4.8E-42	CEL64265;CBZ49681/XP_003879716;XP_013248728/CDI81597;XP_004997992/EGD79036;CAJ20333;KFG59574;ESS29205/CEL71532/EPT32555/XP_002370251/EPR57716;EZG44532/XP_011134165;OKP26492;CEM36439;CVH46188;OLQ06785;EDQ85743/XP_001749458;CDJ58266/XP_013334912;OLQ06784;OEH78593;CDJ53564;CDI87661;ADF88280;WP_057178786/KRH95833	gi|820688513|tpe|CEL64265.1|TPA: Short-chain dehydrogenase/reductase SDR, related [Neospora caninum Liverpool]	Neospora caninum Liverpool	1.4e-48	eryA;BN1205_013030;Vbra_23040;EMWEY_00049230;eryA;BN1205_013030;ASL19_09680;EPH_0028830;TGRUB_294820;EBH_0017680;cyrE;TGRUB_294820;TgIa.0800c;TGRUB_294820;BN1204_001690;BN1205_013030;EAH_00062100;EBH_0017680;28930;PTSG_02004;Vbra_23040;28930;TGRUB_294820;EMWEY_00049230;eryA;TgIa.0800c;BN1205_013030;GNI_146620;cyc_08108;BN1205_013030;BN1205_013030;BN1204_001690;NCLIV_001690;GNI_146620;AK812_SmicGe…	GO:0004316-IEA;GO:0004315-IEA;GO:0016491-IEA;GO:0003824-IEA;GO:0050111-IEA;GO:0055114-IEA;GO:0031177-IEA;GO:0050637-IEA;GO:0016740-IEA;GO:0102131-IEA;GO:0016874-IEA;GO:0016788-IEA;GO:0102132-IEA;GO:0008152-IEA;GO:0016746-IEA;GO:0016419-IEA;GO:0009058-IEA;GO:0008922-IEA;GO:0004314-IEA;GO:0047879-IEA	3-oxoacyl-[acyl-carrier-protein] reductase (NADPH) activity-IEA;3-oxoacyl-[acyl-carrier-protein] synthase activity-IEA;oxidoreductase activity-IEA;catalytic activity-IEA;mycocerosate synthase activity-IEA;oxidation-reduction process-IEA;phosphopantetheine binding-IEA;lovastatin nonaketide synthase activity-IEA;transferase activity-IEA;3-oxo-glutaryl-[acp] methyl ester reductase activity-IEA;ligas…	Molecular Function-IEA;Molecular Function-IEA;Molecular Function-IEA;Molecular Function-IEA;Molecular Function-IEA;Biological Process-IEA;Molecular Function-IEA;Molecular Function-IEA;Molecular Function-IEA;Molecular Function-IEA;Molecular Function-IEA;Molecular Function-IEA;Molecular Function-IEA;Biological Process-IEA;Molecular Function-IEA;Molecular Function-IEA;Biological Process-IEA;Molecula…	3	GO:0008152;GO:0016491;GO:0016747	metabolic process;oxidoreductase activity;transferase activity, transferring acyl groups other than amino-acyl groups	Biological Process;Molecular Function;Molecular Function			noIPR;IPR020807;IPR016039;IPR014031;noIPR;noIPR;IPR016039	HOMOLOGOUS_SUPERFAMILY;DOMAIN;HOMOLOGOUS_SUPERFAMILY;DOMAIN;DOMAIN;DOMAIN;HOMOLOGOUS_SUPERFAMILY	Nucleotide cyclase;Polyketide synthase, dehydratase domain;Thiolase-like;Beta-ketoacyl synthase, C-terminal;Beta-ketoacyl synthase, C-terminal;Beta-ketoacyl synthase, C-terminal;Thiolase-like	G3DSA:3.10.129.110 (GENE3D);PF14765 (PFAM);G3DSA:3.40.47.10 (GENE3D);PF02801 (PFAM);PTHR43775 (PANTHER);cd00833 (CDD);SSF53901 (SUPERFAMILY)	;;GO:0008152/GO:0003824;;;;GO:0008152/GO:0003824	;;metabolic process/catalytic activity;;;;metabolic process/catalytic activity	;;Biological Process/Molecular Function;;;;Biological Process/Molecular Function
EG_transcript_22286	-2.435	2.21412e-05	60S ribosomal L5	gi|255567154|ref|XP_002524558.1|PREDICTED: 60S ribosomal protein L5 [Ricinus communis]/gi|223536111|gb|EEF37766.1|ribosomal protein L5, putative [Ricinus communis];gi|1044554446|ref|XP_017413315.1|PREDICTED: 60S ribosomal protein L5 [Vigna angularis]/gi|920692220|gb|KOM35445.1|hypothetical protein LR48_Vigan02g159500 [Vigna angularis]/gi|965608651|dbj|BAT95142.1|hypothetical protein VIGAN_0818110…	Ricinus communis/Ricinus communis;Vigna angularis/Vigna angularis/Vigna angularis var. angularis;Ananas comosus;Helianthus annuus;Lotus japonicus;Musa acuminata subsp. malaccensis;Malus domestica;Malus domestica;Glycine max/Glycine soja/Glycine max;Hevea brasiliensis;Vigna radiata var. radiata;Pyrus x bretschneideri;Nicotiana attenuata;Ziziphus jujuba;Vigna radiata var. radiata;Conidiobolus coron…	5.9E-100;3.6E-99;5.4E-99;6.5E-99;6.9E-99;1.2E-98;2.3E-98;2.9E-98;3.2E-98;3.3E-98;3.6E-98;4.8E-98;6.4E-98;7.3E-98;8.1E-98;8.9E-98;9.9E-98;1.0E-97;1.1E-97;1.3E-97	XP_002524558/EEF37766;BAT95142/XP_017413315/KOM35445;XP_020106804;OTG09867;AFK34395;XP_009420140;XP_008339345;XP_008361660;KRH47975/XP_003528812/KHN27259;ADR71225;XP_014512050;XP_009358395;XP_019259554;XP_015869709;XP_014521999;KXN74832;XP_009366222;OIT39767;XP_008791818;GAQ88858	gi|223536111|gb|EEF37766.1|ribosomal protein L5, putative [Ricinus communis]/gi|255567154|ref|XP_002524558.1|PREDICTED: 60S ribosomal protein L5 [Ricinus communis]	Ricinus communis	5.9e-100	LR48_Vigan02g159500;KFL_004650030;glysoja_041817;LR48_Vigan02g159500;glysoja_041817;glysoja_041817;glysoja_041817;RCOM_1211400;LR48_Vigan02g159500;KFL_004650030;KFL_004650030;glysoja_041817;LOC103708588;RPL5A;glysoja_041817;HannXRQ_Chr10g0281211;HannXRQ_Chr10g0281211;HannXRQ_Chr10g0281211;I3S2A3;I3S2A3;RCOM_1211400;LOC103708588;RPL5A;glysoja_041817;glysoja_041817;CONCODRAFT_2164;LOC103708588;RCOM…	GO:0008097-IEA;GO:0008097-IBA;GO:0003735-IEA;GO:0003735-IBA;GO:0022625-IEA;GO:0022625-IBA;GO:0005840-IEA;GO:0000027-IEA;GO:0000027-IBA;GO:0006412-IEA;GO:0006412-IBA;GO:0005622-IEA	5S rRNA binding-IEA;5S rRNA binding-IBA;structural constituent of ribosome-IEA;structural constituent of ribosome-IBA;cytosolic large ribosomal subunit-IEA;cytosolic large ribosomal subunit-IBA;ribosome-IEA;ribosomal large subunit assembly-IEA;ribosomal large subunit assembly-IBA;translation-IEA;translation-IBA;intracellular-IEA	Molecular Function-IEA;Molecular Function-IBA;Molecular Function-IEA;Molecular Function-IBA;Cellular Component-IEA;Cellular Component-IBA;Cellular Component-IEA;Biological Process-IEA;Biological Process-IBA;Biological Process-IEA;Biological Process-IBA;Cellular Component-IEA	5	GO:0000027;GO:0003735;GO:0006412;GO:0008097;GO:0022625	ribosomal large subunit assembly;structural constituent of ribosome;translation;5S rRNA binding;cytosolic large ribosomal subunit	Biological Process;Molecular Function;Biological Process;Molecular Function;Cellular Component			IPR005485;noIPR;IPR005485;IPR025607;IPR005485;IPR005485;noIPR;noIPR	FAMILY;FAMILY;FAMILY;DOMAIN;FAMILY;FAMILY;FAMILY;FAMILY	Ribosomal protein L5 eukaryotic/L18 archaeal;Ribosomal protein L5 eukaryotic/L18 archaeal;Ribosomal protein L5 eukaryotic/L18 archaeal;Ribosomal protein L5 eukaryotic/L18 archaeal, C-terminal;Ribosomal protein L5 eukaryotic/L18 archaeal;Ribosomal protein L5 eukaryotic/L18 archaeal;Ribosomal protein L5 eukaryotic/L18 archaeal;Ribosomal protein L5 eukaryotic/L18 archaeal	PR00058 (PRINTS);G3DSA:3.30.420.550 (GENE3D);PF17144 (PFAM);PF14204 (PFAM);PTHR23410 (PANTHER);MF_01337_A (HAMAP);cd00432 (CDD);SSF53137 (SUPERFAMILY)	GO:0005840/GO:0005622/GO:0003735/GO:0006412/GO:0008097;;GO:0005840/GO:0005622/GO:0003735/GO:0006412/GO:0008097;;GO:0005840/GO:0005622/GO:0003735/GO:0006412/GO:0008097;GO:0005840/GO:0005622/GO:0003735/GO:0006412/GO:0008097;;	ribosome/intracellular/structural constituent of ribosome/translation/5S rRNA binding;;ribosome/intracellular/structural constituent of ribosome/translation/5S rRNA binding;;ribosome/intracellular/structural constituent of ribosome/translation/5S rRNA binding;ribosome/intracellular/structural constituent of ribosome/translation/5S rRNA binding;;	Cellular Component/Cellular Component/Molecular Function/Biological Process/Molecular Function;;Cellular Component/Cellular Component/Molecular Function/Biological Process/Molecular Function;;Cellular Component/Cellular Component/Molecular Function/Biological Process/Molecular Function;Cellular Component/Cellular Component/Molecular Function/Biological Process/Molecular Function;;
EG_transcript_25848	-2.06968	0.000287757	gelation factor, putative	gi|470468898|ref|XP_004341947.1|gelation factor, putative [Acanthamoeba castellanii str. Neff]/gi|440798782|gb|ELR19847.1|gelation factor, putative [Acanthamoeba castellanii str. Neff]	Acanthamoeba castellanii str. Neff/Acanthamoeba castellanii str. Neff	1.7e-11	ELR19847/XP_004341947	gi|470468898|ref|XP_004341947.1|gelation factor, putative [Acanthamoeba castellanii str. Neff]/gi|440798782|gb|ELR19847.1|gelation factor, putative [Acanthamoeba castellanii str. Neff]	Acanthamoeba castellanii str. Neff	1.7e-11	ACA1_133600	GO:0003779-IEA	actin binding-IEA	Molecular Function-IEA							IPR013783;IPR017868;IPR013783;IPR013783;noIPR;IPR017868;IPR017868;IPR014756;IPR014756	HOMOLOGOUS_SUPERFAMILY;REPEAT;HOMOLOGOUS_SUPERFAMILY;HOMOLOGOUS_SUPERFAMILY;HOMOLOGOUS_SUPERFAMILY;REPEAT;REPEAT;HOMOLOGOUS_SUPERFAMILY;HOMOLOGOUS_SUPERFAMILY	Immunoglobulin-like fold;Filamin/ABP280 repeat-like;Immunoglobulin-like fold;Immunoglobulin-like fold;Immunoglobulin-like fold;Filamin/ABP280 repeat-like;Filamin/ABP280 repeat-like;Immunoglobulin E-set;Immunoglobulin E-set	G3DSA:2.60.40.10 (GENE3D);PF00630 (PFAM);G3DSA:2.60.40.10 (GENE3D);G3DSA:2.60.40.10 (GENE3D);PTHR43998 (PANTHER);PS50194 (PROSITE_PROFILES);PS50194 (PROSITE_PROFILES);SSF81296 (SUPERFAMILY);SSF81296 (SUPERFAMILY)	;;;;;;;;	;;;;;;;;	;;;;;;;;
EG_transcript_8495	-1.83894	0.00578883	formin 5	gi|1179533817|ref|XP_020688000.1|putative formin-like protein 15b isoform X2 [Dendrobium catenatum];gi|1179533815|ref|XP_020687999.1|putative formin-like protein 15b isoform X1 [Dendrobium catenatum];gi|1175879930|ref|XP_020593570.1|LOW QUALITY PROTEIN: formin-like protein 20 [Phalaenopsis equestris];gi|1130633358|ref|XP_019706887.1|PREDICTED: LOW QUALITY PROTEIN: formin-like protein 18 [Elaeis g…	Dendrobium catenatum;Dendrobium catenatum;Phalaenopsis equestris;Elaeis guineensis;Ipomoea nil;Ipomoea nil;Ipomoea nil/Ipomoea nil;Ipomoea nil;Elaeis guineensis;Stomoxys calcitrans;Stomoxys calcitrans;Stomoxys calcitrans/Stomoxys calcitrans;Stomoxys calcitrans;Stomoxys calcitrans;Stomoxys calcitrans;Elaeis guineensis;Ananas comosus;Ricinus communis;Ricinus communis;Ananas comosus	3.4E-30;1.5E-29;1.8E-29;2.0E-28;3.3E-28;3.4E-28;3.5E-28;3.5E-28;4.0E-28;4.7E-28;4.8E-28;5.0E-28;5.8E-28;6.1E-28;6.4E-28;8.2E-28;1.1E-27;1.7E-27;1.8E-27;1.8E-27	XP_020688000;XP_020687999;XP_020593570;XP_019706887;XP_019199937;XP_019199935;XP_019199934/XP_019199933;XP_019199932;XP_019710649;XP_013116721;XP_013116717;XP_013116723/XP_013116722;XP_013116720;XP_013116718;XP_013116719;XP_010936508;OAY74248;EEF29427;XP_015583170;XP_020096859	gi|1179533817|ref|XP_020688000.1|putative formin-like protein 15b isoform X2 [Dendrobium catenatum]	Dendrobium catenatum	3.4e-30	106094087;106094087;106094087;106094087;106094087;106094087;106094087;106094087;106094087;106094087;106094087;106094087;106094087;106094087;106094087;106094087;106094087;106094087;106094087;106094087	GO:0003779-IEA;GO:0016043-IEA;GO:0030036-IEA;GO:0017048-IEA	actin binding-IEA;cellular component organization-IEA;actin cytoskeleton organization-IEA;Rho GTPase binding-IEA	Molecular Function-IEA;Biological Process-IEA;Biological Process-IEA;Molecular Function-IEA							noIPR;IPR015425;noIPR;noIPR;noIPR;IPR015425;noIPR	DOMAIN;DOMAIN;DOMAIN;DOMAIN;DOMAIN;DOMAIN;DOMAIN	LIS1 homology motif;Formin, FH2 domain;Formin, FH2 domain;Formin, FH2 domain;Formin, FH2 domain;Formin, FH2 domain;Formin, FH2 domain	G3DSA:1.20.58.2220 (GENE3D);PF02181 (PFAM);mobidb-lite (MOBIDB_LITE);mobidb-lite (MOBIDB_LITE);PTHR23213 (PANTHER);PS51444 (PROSITE_PROFILES);SSF101447 (SUPERFAMILY)	;;;;;;	;;;;;;	;;;;;;
EG_transcript_22888	-2.10128	0.00118186	actin binding	gi|167395560|ref|XP_001741635.1|actin binding protein [Entamoeba dispar SAW760]/gi|165893759|gb|EDR21894.1|actin binding protein, putative [Entamoeba dispar SAW760];gi|1160553783|ref|XP_020436833.1|gelation factor [Polysphondylium pallidum PN500]/gi|281210555|gb|EFA84721.1|gelation factor [Polysphondylium pallidum PN500];gi|449709709|gb|EMD48923.1|actin binding protein, putative [Entamoeba histol…	Entamoeba dispar SAW760/Entamoeba dispar SAW760;Polysphondylium pallidum PN500/Polysphondylium pallidum PN500;Entamoeba histolytica KU27;Entamoeba histolytica HM-1:IMSS/Entamoeba histolytica HM-1:IMSS/Entamoeba histolytica;Entamoeba histolytica;Dictyostelium purpureum/Dictyostelium purpureum;Entamoeba dispar SAW760/Entamoeba dispar SAW760;Dictyostelium fasciculatum/Dictyostelium fasciculatum;Acyt…	4.9E-22;4.5E-21;5.2E-21;7.7E-21;7.9E-21;2.6E-20;3.3E-20;1.0E-19;2.4E-19;3.3E-19;5.3E-19;5.5E-19;1.7E-18;3.9E-18;4.0E-18;5.3E-18;1.4E-17;1.7E-17;4.4E-17;1.1E-16	XP_001741635/EDR21894;XP_020436833/EFA84721;EMD48923;XP_655017/EAL49631/GAT94123;AAC31934;EGC39028/XP_003284481;EDR24190/XP_001739430;XP_004359438/EGG21588;GAM22613/XP_012754733;XP_001738474/EDR25199;KYQ96878;ELR19847/XP_004341947;P13466/XP_646669/EAL71899/CAA33471;GAM19523/XP_012757450;1WLH;EMS16408;XP_001913587/EDS89635/GAT93892;XP_012748371/GAM28593;XP_020777732;XP_004182964/ELP83618	gi|165893759|gb|EDR21894.1|actin binding protein, putative [Entamoeba dispar SAW760]/gi|167395560|ref|XP_001741635.1|actin binding protein [Entamoeba dispar SAW760]	Entamoeba dispar SAW760	4.9e-22	abpC;abpC;DLAC_04189;abpC;abpC;abpC;abpC;abpC;DICPUDRAFT_91322;abpC;EDI_309790;abpC;abpC;DICPUDRAFT_91322;abpC;abpC;EDI_309790;abpC;abpC;abpC;DICPUDRAFT_91322;abpC;DICPUDRAFT_91322;DICPUDRAFT_91322;abpC;abpC;abpC;DICPUDRAFT_91322;abpC;DICPUDRAFT_91322;EDI_309790;DICPUDRAFT_91322;abpC;abpC;DICPUDRAFT_91322;abpC;abpC;abpC;abpC;DICPUDRAFT_91322;DICPUDRAFT_91322;abpC;abpC;DICPUDRAFT_91322;abpC;DICPUD…	GO:0051764-IEA;GO:0051764-IMP;GO:0048870-IEA;GO:0048870-IGI;GO:0070685-IEA;GO:0070685-IDA;GO:0015629-IEA;GO:0015629-IDA;GO:0030587-IEA;GO:0030587-IGI;GO:0030587-N/A;GO:0016787-IEA;GO:0030864-IEA;GO:0030864-IDA;GO:0008152-IEA;GO:0031252-IEA;GO:0031252-IDA;GO:0042331-IEA;GO:0042331-IMP;GO:0006972-IEA;GO:0006972-IEP;GO:0006972-IGI;GO:0005884-IEA;GO:0005884-IDA;GO:0043327-IEA;GO:0043327-IMP;GO:000588…	actin crosslink formation-IEA;actin crosslink formation-IMP;cell motility-IEA;cell motility-IGI;macropinocytic cup-IEA;macropinocytic cup-IDA;actin cytoskeleton-IEA;actin cytoskeleton-IDA;sorocarp development-IEA;sorocarp development-IGI;sorocarp development-N/A;hydrolase activity-IEA;cortical actin cytoskeleton-IEA;cortical actin cytoskeleton-IDA;metabolic process-IEA;cell leading edge-IEA;cell …	Biological Process-IEA;Biological Process-IMP;Biological Process-IEA;Biological Process-IGI;Cellular Component-IEA;Cellular Component-IDA;Cellular Component-IEA;Cellular Component-IDA;Biological Process-IEA;Biological Process-IGI;Biological Process-N/A;Molecular Function-IEA;Cellular Component-IEA;Cellular Component-IDA;Biological Process-IEA;Cellular Component-IEA;Cellular Component-IDA;Biologic…	7	GO:0005515;GO:0009628;GO:0009987;GO:0015629;GO:0042330;GO:0051179;GO:0099738	protein binding;response to abiotic stimulus;cellular process;actin cytoskeleton;taxis;localization;cell cortex region	Molecular Function;Biological Process;Biological Process;Cellular Component;Biological Process;Biological Process;Cellular Component			IPR017868;IPR013783;IPR013783;noIPR;IPR017868;IPR017868;IPR014756;IPR014756	REPEAT;HOMOLOGOUS_SUPERFAMILY;HOMOLOGOUS_SUPERFAMILY;HOMOLOGOUS_SUPERFAMILY;REPEAT;REPEAT;HOMOLOGOUS_SUPERFAMILY;HOMOLOGOUS_SUPERFAMILY	Filamin/ABP280 repeat-like;Immunoglobulin-like fold;Immunoglobulin-like fold;Immunoglobulin-like fold;Filamin/ABP280 repeat-like;Filamin/ABP280 repeat-like;Immunoglobulin E-set;Immunoglobulin E-set	PF00630 (PFAM);G3DSA:2.60.40.10 (GENE3D);G3DSA:2.60.40.10 (GENE3D);PTHR43998 (PANTHER);PS50194 (PROSITE_PROFILES);PS50194 (PROSITE_PROFILES);SSF81296 (SUPERFAMILY);SSF81296 (SUPERFAMILY)	;;;;;;;	;;;;;;;	;;;;;;;
EG_transcript_38243	-2.00576	1.257e-05	embryogenesis-associated EMB8	gi|971514863|dbj|GAQ83317.1|alpha/beta-Hydrolases superfamily protein [Klebsormidium nitens];gi|637380487|ref|XP_008123687.1|PREDICTED: protein ABHD1 [Anolis carolinensis];gi|953556595|ref|WP_058028471.1|hydrolase [Pseudoalteromonas phenolica]/gi|953010968|gb|ALO40678.1|Alpha/beta hydrolase [Pseudoalteromonas phenolica];gi|961126807|ref|XP_014784511.1|PREDICTED: phospholipase ABHD3-like [Octopus …	Klebsormidium nitens;Anolis carolinensis;Pseudoalteromonas phenolica/Pseudoalteromonas phenolica;Octopus bimaculoides/Octopus bimaculoides;Beggiatoa sp. 4572_84;Chitinimonas koreensis;Helianthus annuus;Musa acuminata subsp. malaccensis;Lupinus angustifolius/Lupinus angustifolius;Arabidopsis lyrata subsp. lyrata/Arabidopsis lyrata subsp. lyrata;Arabidopsis thaliana;Arabidopsis thaliana/Arabidopsis…	6.3E-20;3.8E-18;2.4E-17;4.0E-17;3.6E-16;6.9E-16;1.2E-15;1.2E-15;3.3E-15;5.0E-13;5.3E-13;5.3E-13;5.5E-13;6.7E-13;1.2E-12;1.3E-12;1.3E-12;1.6E-12;1.6E-12;1.8E-12	GAQ83317;XP_008123687;WP_058028471/ALO40678;XP_014784511/KOF71460;OQY44834;WP_028446368;OTF84913;XP_009397854;OIW05566/XP_019451070;XP_020881606/EFH54030;BAD43666;NP_190648/CAB42908/ANM64028/AEE78710/NP_001326079;OAP06789;EEE57479;AAM65108;XP_020173934;BAF09497/BAD25578;EEC73699;XP_015623815;EMS54940	gi|971514863|dbj|GAQ83317.1|alpha/beta-Hydrolases superfamily protein [Klebsormidium nitens]	Klebsormidium nitens	6.3e-20	F18B3.70;KFL_001440050;F18B3.70;KFL_001440050;Os02g0649400;PP2015_150;Os02g0649400;B6247_29750;Os02g0649400;KFL_001440050;Os02g0649400;F18B3.70;F18B3.70	GO:0047372-IBA;GO:0051793-IBA;GO:0016020-IEA;GO:0016021-IEA;GO:0051792-IBA;GO:0016787-IEA;GO:0034338-IBA	acylglycerol lipase activity-IBA;medium-chain fatty acid catabolic process-IBA;membrane-IEA;integral component of membrane-IEA;medium-chain fatty acid biosynthetic process-IBA;hydrolase activity-IEA;short-chain carboxylesterase activity-IBA	Molecular Function-IBA;Biological Process-IBA;Cellular Component-IEA;Cellular Component-IEA;Biological Process-IBA;Molecular Function-IEA;Molecular Function-IBA	2	GO:0051791;GO:0052689	medium-chain fatty acid metabolic process;carboxylic ester hydrolase activity	Biological Process;Molecular Function	EC:3.1.1.1	Carboxylesterase	IPR029058;noIPR;IPR029058	HOMOLOGOUS_SUPERFAMILY;HOMOLOGOUS_SUPERFAMILY;HOMOLOGOUS_SUPERFAMILY	Alpha/Beta hydrolase fold;Alpha/Beta hydrolase fold;Alpha/Beta hydrolase fold	G3DSA:3.40.50.1820 (GENE3D);PTHR10794 (PANTHER);SSF53474 (SUPERFAMILY)	;;	;;	;;
EG_transcript_13792	-1.50081	8.9354e-05	manganese-dependent ADP-ribose CDP-alcohol diphosphatase	gi|922371139|ref|XP_013457731.1|manganese-dependent ADP-ribose/CDP-alcohol diphosphatase [Medicago truncatula]/gi|657390196|gb|KEH31762.1|manganese-dependent ADP-ribose/CDP-alcohol diphosphatase [Medicago truncatula];gi|1147568669|ref|XP_020087937.1|manganese-dependent ADP-ribose/CDP-alcohol diphosphatase isoform X1 [Ananas comosus]/gi|1147568671|ref|XP_020087938.1|manganese-dependent ADP-ribose/…	Medicago truncatula/Medicago truncatula;Ananas comosus/Ananas comosus/Ananas comosus;Phaseolus vulgaris/Phaseolus vulgaris;Spinacia oleracea;Asparagus officinalis/Asparagus officinalis/Asparagus officinalis;Populus trichocarpa/Populus trichocarpa;Vigna angularis/Vigna angularis;Vigna radiata var. radiata;Physcomitrella patens/Physcomitrella patens;Elaeis guineensis;Glycine soja;Glycine max/Glycin…	8.7E-47;8.9E-47;4.7E-45;5.9E-45;6.9E-45;1.5E-44;1.9E-44;3.1E-44;3.4E-44;4.9E-44;5.4E-44;7.0E-44;7.4E-44;1.2E-43;2.5E-43;2.8E-43;2.8E-43;3.2E-43;3.3E-43;3.7E-43	XP_013457731/KEH31762;XP_020087939/XP_020087938/XP_020087937;XP_007155491/ESW27485;KNA16951;XP_020252808/XP_020252807/ONK77169;XP_002318685/EEE96905;KOM32747/XP_017425931;XP_014490570;EDQ81499/XP_001753747;XP_010932252;KHN34362;XP_003525520/KRH57153;XP_015067702/XP_015067701;XP_006581898/KRH54299/KRH54298/KHN07979;XP_008807467;XP_007138002/ESW09996;XP_004236274;XP_011015286;XP_011040462;KRH54300/…	gi|657390196|gb|KEH31762.1|manganese-dependent ADP-ribose/CDP-alcohol diphosphatase [Medicago truncatula]/gi|922371139|ref|XP_013457731.1|manganese-dependent ADP-ribose/CDP-alcohol diphosphatase [Medicago truncatula]	Medicago truncatula	8.7e-47	SOVF_084280;25493698;100792911;LR48_Vigan01g230300;101246124;100815255;100815255;100780293;100792911;100815255;LOC103719827;100792911;POPTR_0012s09120g;PHYPADRAFT_114607;PHAVU_003G206000g;LOC106753290;PHAVU_009G172800g	GO:0047631-IEA;GO:0047734-IEA;GO:0016787-IEA	ADP-ribose diphosphatase activity-IEA;CDP-glycerol diphosphatase activity-IEA;hydrolase activity-IEA	Molecular Function-IEA;Molecular Function-IEA;Molecular Function-IEA							IPR004843;IPR029052;noIPR;noIPR	DOMAIN;HOMOLOGOUS_SUPERFAMILY;HOMOLOGOUS_SUPERFAMILY;HOMOLOGOUS_SUPERFAMILY	Calcineurin-like phosphoesterase domain, ApaH type;Metallo-dependent phosphatase-like;Metallo-dependent phosphatase-like;Metallo-dependent phosphatase-like	PF00149 (PFAM);G3DSA:3.60.21.10 (GENE3D);PTHR16509 (PANTHER);SSF56300 (SUPERFAMILY)	GO:0016787;;;	hydrolase activity;;;	Molecular Function;;;
EG_transcript_1083	-1.5414	0.00351796	alanine--tRNA ligase	gi|585108838|gb|EWM26750.1|alanyl-trna synthetase [Nannochloropsis gaditana];gi|298708166|emb|CBJ30506.1|Alanyl-tRNA Synthetase [Ectocarpus siliculosus];gi|397634541|gb|EJK71470.1|hypothetical protein THAOC_07085 [Thalassiosira oceanica];gi|224001280|ref|XP_002290312.1|alanine-trna ligase [Thalassiosira pseudonana CCMP1335]/gi|220973734|gb|EED92064.1|alanine-trna ligase [Thalassiosira pseudonana …	Nannochloropsis gaditana;Ectocarpus siliculosus;Thalassiosira oceanica;Thalassiosira pseudonana CCMP1335/Thalassiosira pseudonana CCMP1335;Phaeodactylum tricornutum CCAP 1055/1/Phaeodactylum tricornutum CCAP 1055/1;Fragilariopsis cylindrus CCMP1102;Manihot esculenta;Ricinus communis;Porphyra umbilicalis;Medicago truncatula/Medicago truncatula;Cucumis sativus/Cucumis sativus;Vitis vinifera;Ricinus…	0.0E0;0.0E0;0.0E0;0.0E0;0.0E0;0.0E0;0.0E0;0.0E0;0.0E0;0.0E0;0.0E0;0.0E0;0.0E0;0.0E0;0.0E0;0.0E0;0.0E0;0.0E0;0.0E0;0.0E0	EWM26750;CBJ30506;EJK71470;XP_002290312/EED92064;XP_002182439/EEC46340;OEU13746;OAY52220;XP_015582068;OSX75016;XP_003607217/AES89414;XP_004148575/KGN58521;XP_002277341;EEF31254;XP_019184213;XP_014493751;OTG08088;XP_004297751;XP_012858247;XP_010273668;XP_013640873	gi|585108838|gb|EWM26750.1|alanyl-trna synthetase [Nannochloropsis gaditana]	Nannochloropsis gaditana	0	BU14_0258s0021;MANES_04G066500;ALATS;ALATS;BU14_0258s0021;RCOM_0036070;ALARS;LOC106756026;11441602;Csa_3G656490;FRACYDRAFT_171176;BU14_0258s0021;ALATS;ALARS;RCOM_0036070;ALATS;LOC106756026;RCOM_0036070;LOC106756026;BU14_0258s0021;ALARS;LOC106756026;Csa_3G656490;ALATS;FRACYDRAFT_171176;11441602;ALATS;ALATS2;BU14_0258s0021;FRACYDRAFT_171176;ALATS;RCOM_0036070;MANES_04G066500;BU14_0258s0021;11441602…	GO:0006419-IEA;GO:0006419-IBA;GO:0000166-IEA;GO:0003723-IEA;GO:0004813-IEA;GO:0004813-IBA;GO:0005737-IEA;GO:0004812-IEA;GO:0046872-IEA;GO:0005739-IEA;GO:0070143-IEA;GO:0016597-IBA;GO:0016874-IEA;GO:0008270-IEA;GO:0006400-IBA;GO:0000049-IEA;GO:0000049-IBA;GO:0043039-IEA;GO:0006412-IEA;GO:0005524-IEA;GO:0003676-IEA	alanyl-tRNA aminoacylation-IEA;alanyl-tRNA aminoacylation-IBA;nucleotide binding-IEA;RNA binding-IEA;alanine-tRNA ligase activity-IEA;alanine-tRNA ligase activity-IBA;cytoplasm-IEA;aminoacyl-tRNA ligase activity-IEA;metal ion binding-IEA;mitochondrion-IEA;mitochondrial alanyl-tRNA aminoacylation-IEA;amino acid binding-IBA;ligase activity-IEA;zinc ion binding-IEA;tRNA modification-IBA;tRNA binding…	Biological Process-IEA;Biological Process-IBA;Molecular Function-IEA;Molecular Function-IEA;Molecular Function-IEA;Molecular Function-IBA;Cellular Component-IEA;Molecular Function-IEA;Molecular Function-IEA;Cellular Component-IEA;Biological Process-IEA;Molecular Function-IBA;Molecular Function-IEA;Molecular Function-IEA;Biological Process-IBA;Molecular Function-IEA;Molecular Function-IBA;Biologic…	5	GO:0000049;GO:0004813;GO:0006400;GO:0006419;GO:0016597	tRNA binding;alanine-tRNA ligase activity;tRNA modification;alanyl-tRNA aminoacylation;amino acid binding	Molecular Function;Molecular Function;Biological Process;Biological Process;Molecular Function	EC:6.1.1.7	Alanine--tRNA ligase	IPR002318;IPR012947;noIPR;IPR018164;IPR012947;IPR002318;noIPR;noIPR;noIPR;noIPR;noIPR;noIPR;noIPR;noIPR;noIPR;noIPR;IPR018165;IPR023033;noIPR;noIPR;IPR009000;IPR018163;IPR018162	FAMILY;DOMAIN;DOMAIN;DOMAIN;DOMAIN;FAMILY;FAMILY;FAMILY;FAMILY;FAMILY;FAMILY;FAMILY;FAMILY;FAMILY;FAMILY;FAMILY;DOMAIN;FAMILY;FAMILY;FAMILY;DOMAIN;DOMAIN;DOMAIN	Alanine-tRNA ligase, class IIc;Threonyl/alanyl tRNA synthetase, SAD;Threonyl/alanyl tRNA synthetase, SAD;Alanyl-tRNA synthetase, class IIc, N-terminal;Threonyl/alanyl tRNA synthetase, SAD;Alanine-tRNA ligase, class IIc;Alanine-tRNA ligase, class IIc;Alanine-tRNA ligase, class IIc;Alanine-tRNA ligase, class IIc;Alanine-tRNA ligase, class IIc;Alanine-tRNA ligase, class IIc;Alanine-tRNA ligase, clas…	PR00980 (PRINTS);SM00863 (SMART);G3DSA:3.30.980.10 (GENE3D);PF01411 (PFAM);PF07973 (PFAM);TIGR00344 (TIGRFAM);G3DSA:3.30.930.10 (GENE3D);mobidb-lite (MOBIDB_LITE);mobidb-lite (MOBIDB_LITE);PTHR11777:SF23 (PANTHER);PTHR11777 (PANTHER);TRANSMEMBRANE (PHOBIUS);TRANSMEMBRANE (PHOBIUS);NON_CYTOPLASMIC_DOMAIN (PHOBIUS);NON_CYTOPLASMIC_DOMAIN (PHOBIUS);CYTOPLASMIC_DOMAIN (PHOBIUS);PS50860 (PROSITE_PROFI…	GO:0000166/GO:0005737;GO:0043039/GO:0005524/GO:0016876;;GO:0006419/GO:0004813/GO:0000166/GO:0005524;GO:0043039/GO:0005524/GO:0016876;GO:0000166/GO:0005737;;;;;;;;;;;GO:0004813/GO:0005524/GO:0003676/GO:0006419;GO:0004813;;;;GO:0000166;GO:0000166/GO:0006419/GO:0004813/GO:0005737/GO:0005524	nucleotide binding/cytoplasm;tRNA aminoacylation/ATP binding/aminoacyl-tRNA ligase activity;;alanyl-tRNA aminoacylation/alanine-tRNA ligase activity/nucleotide binding/ATP binding;tRNA aminoacylation/ATP binding/aminoacyl-tRNA ligase activity;nucleotide binding/cytoplasm;;;;;;;;;;;alanine-tRNA ligase activity/ATP binding/nucleic acid binding/alanyl-tRNA aminoacylation;alanine-tRNA ligase activity…	Molecular Function/Cellular Component;Biological Process/Molecular Function/Molecular Function;;Biological Process/Molecular Function/Molecular Function/Molecular Function;Biological Process/Molecular Function/Molecular Function;Molecular Function/Cellular Component;;;;;;;;;;;Molecular Function/Molecular Function/Molecular Function/Biological Process;Molecular Function;;;;Molecular Function;Molec…
EG_transcript_13625	1.53413	0.00170799	alpha-galactosidase 3	gi|551661138|ref|XP_005833336.1|hypothetical protein GUITHDRAFT_70739 [Guillardia theta CCMP2712]/gi|428177476|gb|EKX46356.1|hypothetical protein GUITHDRAFT_70739 [Guillardia theta CCMP2712];gi|1129184626|gb|OLP91171.1|putative alpha-galactosidase [Symbiodinium microadriaticum];gi|922861427|gb|KOO29181.1|alpha-galactosidase [Chrysochromulina sp. CCMP291];gi|514688717|ref|XP_004991934.1|hypothetic…	Guillardia theta CCMP2712/Guillardia theta CCMP2712;Symbiodinium microadriaticum;Chrysochromulina sp. CCMP291;Salpingoeca rosetta/Salpingoeca rosetta;Symbiodinium microadriaticum;Emiliania huxleyi CCMP1516/Emiliania huxleyi CCMP1516;Solanum pennellii;Solanum lycopersicum;Aureococcus anophagefferens/Aureococcus anophagefferens;Juglans regia;Jatropha curcas/Jatropha curcas;Nicotiana tomentosiformis…	1.8E-92;2.9E-81;1.3E-77;3.7E-71;6.9E-71;7.1E-65;2.0E-63;2.1E-62;2.4E-62;1.9E-61;5.2E-61;5.2E-61;7.2E-61;9.5E-61;1.1E-60;2.1E-60;2.4E-60;2.9E-60;3.7E-60;5.4E-60	EKX46356/XP_005833336;OLP91171;KOO29181;EGD75477/XP_004991934;OLP95730;XP_005775955/EOD23526;XP_015077396;XP_010322133;XP_009037907/EGB07274;XP_018821818;KDP21665/XP_012091162;XP_018627947;BAF22553/BAT03227/BAC79549/BAD31216/BAG94006/XP_015646774;EEC82687;ONM60639/NP_001130661/ACF88218/ACN34719/ACF78970;XP_016575586;XP_016444122/XP_016444121;XP_009606913/XP_009606912;XP_011010658;XP_002461216/EER…	gi|428177476|gb|EKX46356.1|hypothetical protein GUITHDRAFT_70739 [Guillardia theta CCMP2712]/gi|551661138|ref|XP_005833336.1|hypothetical protein GUITHDRAFT_70739 [Guillardia theta CCMP2712]	Guillardia theta CCMP2712	1.8e-92	PTSG_06551;LOC107769425;LOC108991875;melA;OsI_27343;SORBI_3002G417800;Os07g0679300;OsI_27343;Ctob_007970;melA;Os07g0679300;LOC107769425;melA;LOC108991875;EMIHUDRAFT_239510;Os07g0679300;melA;OsI_27343;Ctob_007970;melA;EMIHUDRAFT_239510;melA;SORBI_3002G417800;PTSG_06551;melA;JCGZ_03336;LOC107873305;SORBI_3002G417800;OsI_27343;melA;LOC108991875;SORBI_3002G417800;JCGZ_03336;Os07g0679300;SORBI_3002G41…	GO:0004557-IEA;GO:0003824-IEA;GO:0016020-IEA;GO:0016021-IEA;GO:0031047-IEA;GO:0016798-IEA;GO:0016787-IEA;GO:0008152-IEA;GO:0052692-IEA;GO:0004672-IEA;GO:0004553-IEA;GO:0009505-IBA;GO:0005975-IEA;GO:0005524-IEA;GO:0003676-IEA;GO:0006468-IEA	alpha-galactosidase activity-IEA;catalytic activity-IEA;membrane-IEA;integral component of membrane-IEA;gene silencing by RNA-IEA;hydrolase activity, acting on glycosyl bonds-IEA;hydrolase activity-IEA;metabolic process-IEA;raffinose alpha-galactosidase activity-IEA;protein kinase activity-IEA;hydrolase activity, hydrolyzing O-glycosyl compounds-IEA;plant-type cell wall-IBA;carbohydrate metabolic…	Molecular Function-IEA;Molecular Function-IEA;Cellular Component-IEA;Cellular Component-IEA;Biological Process-IEA;Molecular Function-IEA;Molecular Function-IEA;Biological Process-IEA;Molecular Function-IEA;Molecular Function-IEA;Molecular Function-IEA;Cellular Component-IBA;Biological Process-IEA;Molecular Function-IEA;Molecular Function-IEA;Biological Process-IEA	3	GO:0004553;GO:0044238;GO:0071704	hydrolase activity, hydrolyzing O-glycosyl compounds;primary metabolic process;organic substance metabolic process	Molecular Function;Biological Process;Biological Process			IPR002241;IPR002241;IPR013785;IPR013780;noIPR;IPR002241;IPR017853;noIPR	FAMILY;FAMILY;HOMOLOGOUS_SUPERFAMILY;HOMOLOGOUS_SUPERFAMILY;HOMOLOGOUS_SUPERFAMILY;FAMILY;HOMOLOGOUS_SUPERFAMILY;HOMOLOGOUS_SUPERFAMILY	Glycoside hydrolase, family 27;Glycoside hydrolase, family 27;Aldolase-type TIM barrel;Glycosyl hydrolase, all-beta;Glycosyl hydrolase, all-beta;Glycoside hydrolase, family 27;Glycoside hydrolase superfamily;Glycoside hydrolase superfamily	PR00740 (PRINTS);PF16499 (PFAM);G3DSA:3.20.20.70 (GENE3D);G3DSA:2.60.40.1180 (GENE3D);PTHR11452 (PANTHER);cd14792 (CDD);SSF51445 (SUPERFAMILY);SSF51011 (SUPERFAMILY)	GO:0005975/GO:0004553;GO:0005975/GO:0004553;GO:0003824;;;GO:0005975/GO:0004553;;	carbohydrate metabolic process/hydrolase activity, hydrolyzing O-glycosyl compounds;carbohydrate metabolic process/hydrolase activity, hydrolyzing O-glycosyl compounds;catalytic activity;;;carbohydrate metabolic process/hydrolase activity, hydrolyzing O-glycosyl compounds;;	Biological Process/Molecular Function;Biological Process/Molecular Function;Molecular Function;;;Biological Process/Molecular Function;;
EG_transcript_22050	-1.63573	0.0231697	alternative oxidase	gi|551578513|ref|XP_005774844.1|hypothetical protein EMIHUDRAFT_444285 [Emiliania huxleyi CCMP1516]/gi|485626729|gb|EOD22415.1|hypothetical protein EMIHUDRAFT_444285 [Emiliania huxleyi CCMP1516];gi|551620184|ref|XP_005790675.1|putative alternative oxidase [Emiliania huxleyi CCMP1516]/gi|485644288|gb|EOD38246.1|putative alternative oxidase [Emiliania huxleyi CCMP1516];gi|922855415|gb|KOO23867.1|al…	Emiliania huxleyi CCMP1516/Emiliania huxleyi CCMP1516;Emiliania huxleyi CCMP1516/Emiliania huxleyi CCMP1516;Chrysochromulina sp. CCMP291	9.9E-15;1.1E-14;2.9E-12	XP_005774844/EOD22415;XP_005790675/EOD38246;KOO23867	gi|485626729|gb|EOD22415.1|hypothetical protein EMIHUDRAFT_444285 [Emiliania huxleyi CCMP1516]/gi|551578513|ref|XP_005774844.1|hypothetical protein EMIHUDRAFT_444285 [Emiliania huxleyi CCMP1516]	Emiliania huxleyi CCMP1516	9.9e-15	Ctob_007254;EMIHUDRAFT_433665;Ctob_007254;EMIHUDRAFT_444285;Ctob_007254;EMIHUDRAFT_433665;EMIHUDRAFT_444285;Ctob_007254	GO:0009916-IEA;GO:0055114-IEA	alternative oxidase activity-IEA;oxidation-reduction process-IEA	Molecular Function-IEA;Biological Process-IEA							IPR002680;noIPR;noIPR	FAMILY;FAMILY;FAMILY	Alternative oxidase;Alternative oxidase;Alternative oxidase	PF01786 (PFAM);PTHR31803:SF14 (PANTHER);PTHR31803 (PANTHER)	GO:0055114/GO:0009916;;	oxidation-reduction process/alternative oxidase activity;;	Biological Process/Molecular Function;;
EG_transcript_33334	1.59711	0.000448923	alternative oxidase	gi|551578513|ref|XP_005774844.1|hypothetical protein EMIHUDRAFT_444285 [Emiliania huxleyi CCMP1516]/gi|485626729|gb|EOD22415.1|hypothetical protein EMIHUDRAFT_444285 [Emiliania huxleyi CCMP1516];gi|551620184|ref|XP_005790675.1|putative alternative oxidase [Emiliania huxleyi CCMP1516]/gi|485644288|gb|EOD38246.1|putative alternative oxidase [Emiliania huxleyi CCMP1516];gi|922855415|gb|KOO23867.1|al…	Emiliania huxleyi CCMP1516/Emiliania huxleyi CCMP1516;Emiliania huxleyi CCMP1516/Emiliania huxleyi CCMP1516;Chrysochromulina sp. CCMP291;Aureococcus anophagefferens/Aureococcus anophagefferens;Emiliania huxleyi CCMP1516/Emiliania huxleyi CCMP1516/Emiliania huxleyi CCMP1516/Emiliania huxleyi CCMP1516;Pycnoporus coccineus BRFM310;Vitrella brassicaformis CCMP3155;Trametes cinnabarina;Amphimedon quee…	1.1E-41;1.3E-41;5.5E-40;2.5E-33;2.7E-29;1.4E-23;3.8E-23;3.3E-22;3.5E-22;4.7E-22;6.4E-22;6.4E-22;6.5E-22;1.9E-21;2.2E-21;2.2E-21;3.0E-21;3.5E-21;3.8E-21;5.1E-21	XP_005774844/EOD22415;XP_005790675/EOD38246;KOO23867;XP_009032991/EGB11874;EOD25295/XP_005777724/XP_005788017/EOD35588;OSD07210;CEL93314;CDO71473;XP_003385247;XP_016604872/KNC96832;EGG11365/XP_007405000;EFI99551/XP_003034454;KDQ62279;ELU14203;EIW70611/XP_007003224;XP_007879624/EPQ28607;NP_001292289/ACL31211;XP_008865597/ETW05820;CCF53016;KZT17491	gi|485626729|gb|EOD22415.1|hypothetical protein EMIHUDRAFT_444285 [Emiliania huxleyi CCMP1516]/gi|551578513|ref|XP_005774844.1|hypothetical protein EMIHUDRAFT_444285 [Emiliania huxleyi CCMP1516]	Emiliania huxleyi CCMP1516	1.1e-41	JAAARDRAFT_189621;EMIHUDRAFT_433665;SCHCODRAFT_14899;CAPTEDRAFT_151460;SCHCODRAFT_14899;PFL1_03910;JAAARDRAFT_189621;Vbra_7072;JAAARDRAFT_189621;AOX;AURANDRAFT_70672;A0A1X7VAB9;PFL1_03910;SPPG_07666;AURANDRAFT_70672;MELLADRAFT_74045;PYCCODRAFT_1430454;Vbra_7072;PFL1_03910;PYCCODRAFT_1430454;Ctob_007254;SPPG_07666;SCHCODRAFT_14899;PFL1_03910;PFL1_03910;SCHCODRAFT_14899;SCHCODRAFT_14899;SPPG_07666;…	GO:0009916-IEA;GO:0016491-IEA;GO:0046872-IEA;GO:0016020-IEA;GO:0016021-IEA;GO:0070469-IEA;GO:0055114-IEA;GO:0008168-IEA;GO:0006535-IEA;GO:0032259-IEA;GO:0005524-IEA	alternative oxidase activity-IEA;oxidoreductase activity-IEA;metal ion binding-IEA;membrane-IEA;integral component of membrane-IEA;respiratory chain-IEA;oxidation-reduction process-IEA;methyltransferase activity-IEA;cysteine biosynthetic process from serine-IEA;methylation-IEA;ATP binding-IEA	Molecular Function-IEA;Molecular Function-IEA;Molecular Function-IEA;Cellular Component-IEA;Cellular Component-IEA;Cellular Component-IEA;Biological Process-IEA;Molecular Function-IEA;Biological Process-IEA;Biological Process-IEA;Molecular Function-IEA	4	GO:0008152;GO:0016020;GO:0016491;GO:0043167	metabolic process;membrane;oxidoreductase activity;ion binding	Biological Process;Cellular Component;Molecular Function;Molecular Function			IPR002680;noIPR;noIPR	FAMILY;FAMILY;FAMILY	Alternative oxidase;Alternative oxidase;Alternative oxidase	PF01786 (PFAM);PTHR31803:SF14 (PANTHER);PTHR31803 (PANTHER)	GO:0055114/GO:0009916;;	oxidation-reduction process/alternative oxidase activity;;	Biological Process/Molecular Function;;
EG_transcript_2718	1.65398	0.00163176	ABC transporter substrate-binding	gi|1176013110|gb|OQX19495.1|leucine/isoleucine/valine-binding protein [Desulfobulbaceae bacterium A2];gi|655018559|ref|WP_028467517.1|ABC transporter substrate-binding protein [Nisaea denitrificans];gi|700405177|gb|KGO35312.1|leucine/isoleucine/valine-binding protein [Desulfobulbus sp. Tol-SR];gi|494944573|ref|WP_007670601.1|ABC transporter substrate-binding protein [alpha proteobacterium BAL199]…	Desulfobulbaceae bacterium A2;Nisaea denitrificans;Desulfobulbus sp. Tol-SR;alpha proteobacterium BAL199/alpha proteobacterium BAL199;Phaeobacter gallaeciensis;Phaeobacter gallaeciensis;Tistlia consotensis/Tistlia consotensis USBA 355;Oceanibaculum sp. L54-1-50;Desulfobacterales bacterium GWB2_56_26;Desulfobulbaceae bacterium A2;Desulfotalea psychrophila/Desulfotalea psychrophila LSv54;Oceanibacu…	2.6E-43;1.5E-40;3.0E-40;7.4E-40;8.3E-40;9.6E-40;2.3E-39;2.6E-39;3.1E-39;3.9E-39;5.0E-39;1.0E-38;2.8E-38;4.0E-38;5.3E-38;6.5E-38;6.9E-38;1.8E-37;3.2E-37;3.2E-37	OQX19495;WP_028467517;KGO35312;WP_007670601/EDP65717;WP_065271496;ANP36534;WP_085121960/SMF09696;WP_086464407;OGR19232;OQX18065;WP_011189188/CAG36676;WP_008944935/EKE74801;WP_029587727;WP_011189016/CAG36504;EFI52652/WP_009337638/CEG06758;OJY08542;OQX26899;EKD36625;WP_079566565/SHG53224;SFI86965	gi|1176013110|gb|OQX19495.1|leucine/isoleucine/valine-binding protein [Desulfobulbaceae bacterium A2]	Desulfobulbaceae bacterium A2	2.6e-43	JL2886_01625;BWK80_08050;BWK76_04155;SAMN05428998_104265;BWK76_08655;JL2886_01625;BWK76_04155;AfiDRAFT_0639;SAMN04487925_10479;livJ;BGP05_06720;livJ;SAMN05444169_2915;BAL199_02794;BGP05_06720;BWK80_08050;AfiDRAFT_0639;SAMN05444169_2915;BWK76_08655;BAL199_02794	GO:0006865-IEA	amino acid transport-IEA	Biological Process-IEA							IPR001054;noIPR;IPR001054;IPR028081;noIPR;noIPR;noIPR;noIPR;noIPR;noIPR;noIPR;noIPR;noIPR;IPR001054;noIPR;noIPR;IPR029787;IPR028082;IPR028082;noIPR	DOMAIN;DOMAIN;DOMAIN;DOMAIN;DOMAIN;DOMAIN;DOMAIN;DOMAIN;DOMAIN;DOMAIN;DOMAIN;DOMAIN;DOMAIN;DOMAIN;DOMAIN;DOMAIN;DOMAIN;DOMAIN;DOMAIN;DOMAIN	Adenylyl cyclase class-3/4/guanylyl cyclase;Adenylyl cyclase class-3/4/guanylyl cyclase;Adenylyl cyclase class-3/4/guanylyl cyclase;Leucine-binding protein domain;Leucine-binding protein domain;Leucine-binding protein domain;Leucine-binding protein domain;Leucine-binding protein domain;Leucine-binding protein domain;Leucine-binding protein domain;Leucine-binding protein domain;Leucine-binding pro…	G3DSA:3.30.70.1230 (GENE3D);G3DSA:3.40.50.2300 (GENE3D);PF00211 (PFAM);PF13458 (PFAM);G3DSA:3.40.50.2300 (GENE3D);G3DSA:1.20.5.100 (GENE3D);PTHR30483 (PANTHER);PTHR30483:SF29 (PANTHER);CYTOPLASMIC_DOMAIN (PHOBIUS);TRANSMEMBRANE (PHOBIUS);TRANSMEMBRANE (PHOBIUS);CYTOPLASMIC_DOMAIN (PHOBIUS);NON_CYTOPLASMIC_DOMAIN (PHOBIUS);PS50125 (PROSITE_PROFILES);cd06326 (CDD);SignalP-noTM (SIGNALP_EUK);SSF5507…	GO:0035556/GO:0016849/GO:0009190;;GO:0035556/GO:0016849/GO:0009190;;;;;;;;;;;GO:0035556/GO:0016849/GO:0009190;;;;;;	intracellular signal transduction/phosphorus-oxygen lyase activity/cyclic nucleotide biosynthetic process;;intracellular signal transduction/phosphorus-oxygen lyase activity/cyclic nucleotide biosynthetic process;;;;;;;;;;;intracellular signal transduction/phosphorus-oxygen lyase activity/cyclic nucleotide biosynthetic process;;;;;;	Biological Process/Molecular Function/Biological Process;;Biological Process/Molecular Function/Biological Process;;;;;;;;;;;Biological Process/Molecular Function/Biological Process;;;;;;
EG_transcript_2529	2.28535	0.00758179	leucine isoleucine valine-binding	gi|1056029229|ref|WP_067557489.1|ABC transporter substrate-binding protein [Oceanibaculum pacificum]/gi|1016461068|gb|KZD06404.1|ABC transporter substrate-binding protein [Oceanibaculum pacificum];gi|1176021205|gb|OQX26899.1|hypothetical protein BWK80_08050 [Desulfobacteraceae bacterium IS3];gi|700405177|gb|KGO35312.1|leucine/isoleucine/valine-binding protein [Desulfobulbus sp. Tol-SR];gi|1197213…	Oceanibaculum pacificum/Oceanibaculum pacificum;Desulfobacteraceae bacterium IS3;Desulfobulbus sp. Tol-SR;Oceanibaculum sp. L54-1-50;Desulfofustis glycolicus/Desulfofustis glycolicus DSM 9705;Tistlia consotensis/Tistlia consotensis USBA 355;Bradyrhizobium sp. cf659;Desulfobulbaceae bacterium S5133MH15;uncultured bacterium;Desulfobulbaceae bacterium C00003063;Desulfobulbaceae bacterium A2;Desulfoc…	2.7E-33;4.0E-33;4.7E-33;3.5E-32;4.0E-32;4.0E-32;8.3E-32;1.6E-31;1.9E-31;1.9E-31;3.3E-31;4.7E-31;5.2E-31;8.3E-31;8.4E-31;1.0E-30;1.2E-30;1.2E-30;2.9E-30;1.2E-29	WP_067557489/KZD06404;OQX26899;KGO35312;WP_086464407;SHH85252/WP_073376128;WP_085121960/SMF09696;SFI86965;OEU47320;EKD36625;OEU84262;OQX18065;WP_015403543/AGF77851;WP_051271424;OQX19495;WP_008944935/EKE74801;WP_028467517;OGR19232;WP_073613709/SHO48655;ESQ10058;WP_029587727	gi|1056029229|ref|WP_067557489.1|ABC transporter substrate-binding protein [Oceanibaculum pacificum]/gi|1016461068|gb|KZD06404.1|ABC transporter substrate-binding protein [Oceanibaculum pacificum]	Oceanibaculum pacificum	2.7e-33	BA873_05920;BWK80_08050;BWK76_04155;SAMN05428998_104265;BWK76_08655;BWK76_04155;AUP43_10800;SAMN04487925_10479;N839_00880;N839_00880;BA866_07125;BA866_07125;BA873_05920;BWK80_08050;AUP43_10800;BWK76_08655	GO:0006865-IEA	amino acid transport-IEA	Biological Process-IEA							noIPR;IPR001054;noIPR;noIPR;IPR001054;IPR028081;noIPR;noIPR;noIPR;noIPR;noIPR;IPR001054;noIPR;IPR028082;IPR029787;noIPR	null;DOMAIN;DOMAIN;DOMAIN;DOMAIN;DOMAIN;DOMAIN;DOMAIN;DOMAIN;DOMAIN;DOMAIN;DOMAIN;DOMAIN;DOMAIN;DOMAIN;DOMAIN	null;Adenylyl cyclase class-3/4/guanylyl cyclase;Adenylyl cyclase class-3/4/guanylyl cyclase;Adenylyl cyclase class-3/4/guanylyl cyclase;Adenylyl cyclase class-3/4/guanylyl cyclase;Leucine-binding protein domain;Leucine-binding protein domain;Leucine-binding protein domain;Leucine-binding protein domain;Leucine-binding protein domain;Leucine-binding protein domain;Adenylyl cyclase class-3/4/guany…	G3DSA:3.40.50.2300 (GENE3D);PF00211 (PFAM);G3DSA:3.40.50.2300 (GENE3D);G3DSA:3.40.50.2300 (GENE3D);G3DSA:3.30.70.1230 (GENE3D);PF13458 (PFAM);PTHR30483 (PANTHER);PTHR30483:SF29 (PANTHER);NON_CYTOPLASMIC_DOMAIN (PHOBIUS);TRANSMEMBRANE (PHOBIUS);CYTOPLASMIC_DOMAIN (PHOBIUS);PS50125 (PROSITE_PROFILES);cd07302 (CDD);SSF53822 (SUPERFAMILY);SSF55073 (SUPERFAMILY);TMhelix (TMHMM)	;GO:0009190/GO:0016849/GO:0035556;;;GO:0009190/GO:0016849/GO:0035556;;;;;;;GO:0009190/GO:0016849/GO:0035556;;;;	;cyclic nucleotide biosynthetic process/phosphorus-oxygen lyase activity/intracellular signal transduction;;;cyclic nucleotide biosynthetic process/phosphorus-oxygen lyase activity/intracellular signal transduction;;;;;;;cyclic nucleotide biosynthetic process/phosphorus-oxygen lyase activity/intracellular signal transduction;;;;	;Biological Process/Molecular Function/Biological Process;;;Biological Process/Molecular Function/Biological Process;;;;;;;Biological Process/Molecular Function/Biological Process;;;;
EG_transcript_18189	1.56386	0.0254236	ammonia channel	gi|1000265228|gb|KXK27771.1|ammonium transporter [Bacteroidetes bacterium OLB12];gi|746977451|gb|KIF34087.1|ammonia channel protein [Hassallia byssoidea VB512170];gi|1120219203|ref|WP_073086543.1|ammonia channel protein [Winogradskyella jejuensis]/gi|1109792898|emb|SHH55297.1|ammonium transporter [Winogradskyella jejuensis];gi|149355315|gb|EDM43875.1|ammonium transporter [unidentified eubacterium…	Bacteroidetes bacterium OLB12;Hassallia byssoidea VB512170;Winogradskyella sp. CP32/Winogradskyella sp. CP32;unidentified eubacterium SCB49;Bacteroidetes bacterium MedPE-SWsnd-G2;Nonlabens spongiae/Nonlabens spongiae;Winogradskyella sp. PC-19/Winogradskyella sp. PC-19;Owenweeksia hongkongensis/Owenweeksia hongkongensis DSM 17368;Ignavibacteria bacterium GWA2_36_19/Ignavibacteria bacterium GWC2_35…	2.1E-105;2.6E-104;6.5E-104;5.2E-102;2.1E-101;3.6E-100;2.7E-99;2.9E-99;3.2E-99;8.7E-99;2.5E-98;6.6E-98;2.7E-97;8.4E-97;9.8E-97;1.4E-96;1.6E-96;2.0E-96;6.0E-96;7.8E-96	KXK27771;KIF34087;WP_073086543/SHH55297;EDM43875;OIQ30866;WP_085765961/ARN77155;ARV08630/WP_087491209;AEV33480/WP_014202829;OGU48996/OGU82107/OGU57641/OGV02425/OGU95286/OGU40435/OGU98869/OGU86637/OGU84461/OGV30828;ODT55834/ODU60221/OJX91419;WP_061985183/AHM59042;SFU44273/SCM59277/WP_071137593;OGU85349/OGV11446/OGV82112/OGV27159/OGV07920/OGV12964;WP_013938166/AEI65013;KJF45483/WP_045029054;WP_0625…	gi|1000265228|gb|KXK27771.1|ammonium transporter [Bacteroidetes bacterium OLB12]	Bacteroidetes bacterium OLB12	2.1e-105	LH29_09030;BM564_01245;SAMN05444148_2296;Oweho_2510;BST97_03655;D770_03875;UZ12_BCD005001223;MB14_02850;nrgA;BFP71_03470;BGP01_12555;nrgA;Ctha_0693;SCB49_09795;Oweho_2510;LILAB_15550;A2523_11125;UZ12_BCD005001223;ABT12_01000;nrgA;A2X65_13550;PI95_23100;D770_03875;LILAB_15550;A2299_06860;LILAB_15550;Oweho_2510;BM564_01245;A2299_06860;Oweho_2510;SAMN05444148_2296;SAMN05444148_2296;BGP01_12555;Ctha_…	GO:0008519-IEA;GO:0015696-IEA;GO:0072488-IEA;GO:0016020-IEA;GO:0016021-IEA	ammonium transmembrane transporter activity-IEA;ammonium transport-IEA;ammonium transmembrane transport-IEA;membrane-IEA;integral component of membrane-IEA	Molecular Function-IEA;Biological Process-IEA;Biological Process-IEA;Cellular Component-IEA;Cellular Component-IEA	2	GO:0015696;GO:0016020	ammonium transport;membrane	Biological Process;Cellular Component			noIPR;IPR024041;IPR001905;noIPR;noIPR;IPR018047;noIPR;noIPR;noIPR;noIPR;noIPR;noIPR;noIPR;noIPR;noIPR;noIPR;noIPR;noIPR;noIPR;noIPR;noIPR;noIPR;noIPR;noIPR;noIPR;IPR024041;noIPR;noIPR;noIPR;noIPR;noIPR;noIPR;noIPR;noIPR;noIPR	null;DOMAIN;FAMILY;FAMILY;FAMILY;CONSERVED_SITE;CONSERVED_SITE;CONSERVED_SITE;CONSERVED_SITE;CONSERVED_SITE;CONSERVED_SITE;CONSERVED_SITE;CONSERVED_SITE;CONSERVED_SITE;CONSERVED_SITE;CONSERVED_SITE;CONSERVED_SITE;CONSERVED_SITE;CONSERVED_SITE;CONSERVED_SITE;CONSERVED_SITE;CONSERVED_SITE;CONSERVED_SITE;CONSERVED_SITE;CONSERVED_SITE;DOMAIN;DOMAIN;DOMAIN;DOMAIN;DOMAIN;DOMAIN;DOMAIN;DOMAIN;DOMAIN;DOM…	null;Ammonium transporter AmtB-like domain;Ammonium transporter;Ammonium transporter;Ammonium transporter;Ammonium transporter, conserved site;Ammonium transporter, conserved site;Ammonium transporter, conserved site;Ammonium transporter, conserved site;Ammonium transporter, conserved site;Ammonium transporter, conserved site;Ammonium transporter, conserved site;Ammonium transporter, conserved si…	G3DSA:1.10.3430.10 (GENE3D);PF00909 (PFAM);TIGR00836 (TIGRFAM);PTHR43029:SF11 (PANTHER);PTHR43029 (PANTHER);PS01219 (PROSITE_PATTERNS);CYTOPLASMIC_DOMAIN (PHOBIUS);NON_CYTOPLASMIC_DOMAIN (PHOBIUS);CYTOPLASMIC_DOMAIN (PHOBIUS);TRANSMEMBRANE (PHOBIUS);NON_CYTOPLASMIC_DOMAIN (PHOBIUS);TRANSMEMBRANE (PHOBIUS);TRANSMEMBRANE (PHOBIUS);NON_CYTOPLASMIC_DOMAIN (PHOBIUS);CYTOPLASMIC_DOMAIN (PHOBIUS);TRANSM…	;GO:0016020/GO:0015696/GO:0008519;GO:0008519/GO:0016020/GO:0072488;;;GO:0008519/GO:0072488/GO:0016020;;;;;;;;;;;;;;;;;;;;GO:0016020/GO:0015696/GO:0008519;;;;;;;;;	;membrane/ammonium transport/ammonium transmembrane transporter activity;ammonium transmembrane transporter activity/membrane/ammonium transmembrane transport;;;ammonium transmembrane transporter activity/ammonium transmembrane transport/membrane;;;;;;;;;;;;;;;;;;;;membrane/ammonium transport/ammonium transmembrane transporter activity;;;;;;;;;	;Cellular Component/Biological Process/Molecular Function;Molecular Function/Cellular Component/Biological Process;;;Molecular Function/Biological Process/Cellular Component;;;;;;;;;;;;;;;;;;;;Cellular Component/Biological Process/Molecular Function;;;;;;;;;
EG_transcript_1186	1.52091	0.000170547	camk camkl ampk kinase	gi|919015961|ref|XP_013392325.1|PREDICTED: testis-specific serine/threonine-protein kinase 3-like [Lingula anatina];gi|532008503|ref|XP_005348073.1|PREDICTED: serine/threonine-protein kinase DCLK3 [Microtus ochrogaster];gi|919021082|ref|XP_013394429.1|PREDICTED: testis-specific serine/threonine-protein kinase 1-like [Lingula anatina];gi|1035965144|gb|OAY85453.1|putative CBL-interacting protein ki…	Lingula anatina;Microtus ochrogaster;Lingula anatina;Ananas comosus;Acytostelium subglobosum LB1/Acytostelium subglobosum LB1;Paramecium tetraurelia strain d4-2/Paramecium tetraurelia;Paramecium tetraurelia strain d4-2/Paramecium tetraurelia;Vitrella brassicaformis CCMP3155;Tritrichomonas foetus;Sanghuangporus baumii;Blastocystis sp. subtype 4/Blastocystis sp. subtype 4;Polysphondylium pallidum P…	8.1E-26;2.9E-25;1.0E-24;5.5E-24;2.1E-23;1.0E-22;1.3E-22;1.3E-22;1.5E-22;2.4E-22;3.7E-22;4.2E-22;4.7E-22;5.1E-22;6.8E-22;6.8E-22;7.4E-22;1.0E-21;1.4E-21;1.8E-21	XP_013392325;XP_005348073;XP_013394429;OAY85453;XP_012750052/GAM27172;CAK80366/XP_001447763;CAK79172/XP_001446569;CEM13189;OHS99133;OCB89398;XP_014529188/KNB45745;EFA83477/XP_020435594;EFC44099/XP_002676843;OAP10734;XP_013735659/XP_009134631;XP_007794887/EMR66038;XP_009134633;OCH89053;EON63262/XP_007778579;OTB15157	gi|919015961|ref|XP_013392325.1|PREDICTED: testis-specific serine/threonine-protein kinase 3-like [Lingula anatina]	Lingula anatina	8.1e-26	UCREL1_7000;LOC106160318;K445DRAFT_75509;TRFO_34485;ACMD2_24906;snfA;snfA;UCREL1_7000;GSPATT00015261001;TRFO_34485;K445DRAFT_75509;Vbra_5894;LOC106160318;UCREL1_7000;Vbra_5894;GSPATT00015261001;ACMD2_24906;W97_02489;W97_02489;UCREL1_7000;ACMD2_24906;UCREL1_7000;GSPATT00015261001;LOC106161901;TRFO_34485;W97_02489;UCREL1_7000;LOC106160318;ACMD2_24906;Vbra_5894;LOC106161901;snfA;K445DRAFT_75509;GSPA…	GO:0004679-IEA;GO:0000132-IEA;GO:0016020-IEA;GO:0005509-IEA;GO:0016021-IEA;GO:0016740-IEA;GO:0016301-IEA;GO:0090606-IEA;GO:0007165-IEA;GO:0005086-IEA;GO:0045722-IEA;GO:0005641-IEA;GO:0004672-IEA;GO:0001403-IEA;GO:0004674-IEA;GO:0005524-IEA;GO:0001302-IEA;GO:0006995-IEA;GO:0000166-IEA;GO:0000144-IEA;GO:0005737-IEA;GO:0016310-IEA;GO:0071940-IEA;GO:2000222-IEA;GO:1904262-IEA;GO:0017148-IEA;GO:003158…	AMP-activated protein kinase activity-IEA;establishment of mitotic spindle orientation-IEA;membrane-IEA;calcium ion binding-IEA;integral component of membrane-IEA;transferase activity-IEA;kinase activity-IEA;single-species surface biofilm formation-IEA;signal transduction-IEA;ARF guanyl-nucleotide exchange factor activity-IEA;positive regulation of gluconeogenesis-IEA;nuclear envelope lumen-IEA;p…	Molecular Function-IEA;Biological Process-IEA;Cellular Component-IEA;Molecular Function-IEA;Cellular Component-IEA;Molecular Function-IEA;Molecular Function-IEA;Biological Process-IEA;Biological Process-IEA;Molecular Function-IEA;Biological Process-IEA;Cellular Component-IEA;Molecular Function-IEA;Biological Process-IEA;Molecular Function-IEA;Molecular Function-IEA;Biological Process-IEA;Biologic…	6	GO:0005488;GO:0016301;GO:0043229;GO:0048518;GO:0050794;GO:0050896	binding;kinase activity;intracellular organelle;positive regulation of biological process;regulation of cellular process;response to stimulus	Molecular Function;Molecular Function;Cellular Component;Biological Process;Biological Process;Biological Process			IPR000719;noIPR;noIPR;IPR013083;noIPR;noIPR;noIPR;noIPR;noIPR;noIPR;IPR000719;IPR017455;IPR011011;IPR011009;IPR011011	DOMAIN;DOMAIN;DOMAIN;HOMOLOGOUS_SUPERFAMILY;HOMOLOGOUS_SUPERFAMILY;HOMOLOGOUS_SUPERFAMILY;HOMOLOGOUS_SUPERFAMILY;HOMOLOGOUS_SUPERFAMILY;HOMOLOGOUS_SUPERFAMILY;HOMOLOGOUS_SUPERFAMILY;DOMAIN;DOMAIN;HOMOLOGOUS_SUPERFAMILY;HOMOLOGOUS_SUPERFAMILY;HOMOLOGOUS_SUPERFAMILY	Protein kinase domain;Protein kinase domain;Protein kinase domain;Zinc finger, RING/FYVE/PHD-type;Zinc finger, RING/FYVE/PHD-type;Zinc finger, RING/FYVE/PHD-type;Zinc finger, RING/FYVE/PHD-type;Zinc finger, RING/FYVE/PHD-type;Zinc finger, RING/FYVE/PHD-type;Zinc finger, RING/FYVE/PHD-type;Protein kinase domain;Zinc finger, FYVE-related;Zinc finger, FYVE/PHD-type;Protein kinase-like domain superfa…	PF00069 (PFAM);G3DSA:1.10.510.10 (GENE3D);G3DSA:1.10.510.10 (GENE3D);G3DSA:3.30.40.10 (GENE3D);mobidb-lite (MOBIDB_LITE);mobidb-lite (MOBIDB_LITE);mobidb-lite (MOBIDB_LITE);mobidb-lite (MOBIDB_LITE);mobidb-lite (MOBIDB_LITE);PTHR24349 (PANTHER);PS50011 (PROSITE_PROFILES);PS50178 (PROSITE_PROFILES);SSF57903 (SUPERFAMILY);SSF56112 (SUPERFAMILY);SSF57903 (SUPERFAMILY)	GO:0005524/GO:0006468/GO:0004672;;;;;;;;;;GO:0005524/GO:0006468/GO:0004672;;;;	ATP binding/protein phosphorylation/protein kinase activity;;;;;;;;;;ATP binding/protein phosphorylation/protein kinase activity;;;;	Molecular Function/Biological Process/Molecular Function;;;;;;;;;;Molecular Function/Biological Process/Molecular Function;;;;
EG_transcript_8664	-1.70173	0.000619338	CAMK CAMKL AMPK kinase Ssp2	gi|290988267|ref|XP_002676843.1|predicted protein [Naegleria gruberi] [Naegleria gruberi strain NEG-M]/gi|284090447|gb|EFC44099.1|predicted protein, partial [Naegleria gruberi];gi|1028575429|gb|OAJ43733.1|hypothetical protein BDEG_27062 [Batrachochytrium dendrobatidis JEL423];gi|575482682|ref|XP_006680635.1|hypothetical protein BATDEDRAFT_13121 [Batrachochytrium dendrobatidis JAM81]/gi|328768506|…	Naegleria gruberi strain NEG-M/Naegleria gruberi;Batrachochytrium dendrobatidis JEL423;Batrachochytrium dendrobatidis JAM81/Batrachochytrium dendrobatidis JAM81;Schizosaccharomyces octosporus yFS286/Schizosaccharomyces octosporus yFS286;Phycomyces blakesleeanus NRRL 1555(-)/Phycomyces blakesleeanus NRRL 1555(-);Spizellomyces punctatus DAOM BR117/Spizellomyces punctatus DAOM BR117;Rhizophagus irre…	3.5E-121;5.3E-121;6.7E-119;1.3E-118;1.6E-118;2.4E-118;4.9E-118;1.1E-117;1.1E-117;1.3E-117;1.5E-117;1.9E-117;2.8E-117;3.9E-117;7.3E-117;1.6E-116;2.8E-116;2.9E-116;3.6E-116;6.7E-116	EFC44099/XP_002676843;OAJ43733;XP_006680635/EGF78552;EPX73545/XP_013016711;OAD73636/XP_018291676;XP_016609404/KND01365;EXX78033;OSS43967;EME29628/XP_005706148;XP_013023760/EPY51187;OAC99841;OON07018;EAT86559/XP_001795900;ORE23321;EPB83750;XP_013383308;GAN07463;XP_013383307;CEG63905;XP_018497290	gi|290988267|ref|XP_002676843.1|predicted protein [Naegleria gruberi] [Naegleria gruberi strain NEG-M]/gi|284090447|gb|EFC44099.1|predicted protein, partial [Naegleria gruberi]	Naegleria gruberi/Naegleria gruberi strain NEG-M	3.5e-121	BCV71DRAFT_208161;Gasu_30650;RMATCC62417_00972;LOC106153756;SPOG_02364;SOCG_02767;MUCCIDRAFT_180465;SNOG_05495;SPOG_02364;HMPREF1544_09491;SOCG_02767;SPOG_02364;BSLG_03438;RirG_018440;PHYBLDRAFT_112518;SPOG_02364;SPOG_02364;HMPREF1544_09491;B5807_11450;LOC106153756;BATDEDRAFT_13121;SOCG_02767;SPOG_02364;SOCG_02767;SPOG_02364;SOCG_02767;LOC106153756;SOCG_02767;SOCG_02767;SPOG_02364;BDEG_27062;LOC1…	GO:0004679-IEA;GO:0000132-IEA;GO:0016740-IEA;GO:0016301-IEA;GO:0090606-IEA;GO:0035556-IBA;GO:0005086-IEA;GO:0045722-IEA;GO:0005641-IEA;GO:0004672-IEA;GO:0001403-IEA;GO:0004674-IEA;GO:0004674-IBA;GO:0005524-IEA;GO:0001302-IEA;GO:0006995-IEA;GO:0000278-IBA;GO:0000166-IEA;GO:0005737-IEA;GO:0005737-IBA;GO:0016310-IEA;GO:2000222-IEA;GO:0071940-IEA;GO:1904262-IEA;GO:0017148-IEA;GO:0031588-IEA;GO:001623…	AMP-activated protein kinase activity-IEA;establishment of mitotic spindle orientation-IEA;transferase activity-IEA;kinase activity-IEA;single-species surface biofilm formation-IEA;intracellular signal transduction-IBA;ARF guanyl-nucleotide exchange factor activity-IEA;positive regulation of gluconeogenesis-IEA;nuclear envelope lumen-IEA;protein kinase activity-IEA;invasive growth in response to …	Molecular Function-IEA;Biological Process-IEA;Molecular Function-IEA;Molecular Function-IEA;Biological Process-IEA;Biological Process-IBA;Molecular Function-IEA;Biological Process-IEA;Cellular Component-IEA;Molecular Function-IEA;Biological Process-IEA;Molecular Function-IEA;Molecular Function-IBA;Molecular Function-IEA;Biological Process-IEA;Biological Process-IEA;Biological Process-IBA;Molecula…	16	GO:0000166;GO:0000278;GO:0004674;GO:0005515;GO:0005634;GO:0005737;GO:0006468;GO:0009267;GO:0016043;GO:0031325;GO:0031326;GO:0035556;GO:0048523;GO:0048583;GO:0080090;GO:1900430	nucleotide binding;mitotic cell cycle;protein serine/threonine kinase activity;protein binding;nucleus;cytoplasm;protein phosphorylation;cellular response to starvation;cellular component organization;positive regulation of cellular metabolic process;regulation of cellular biosynthetic process;intracellular signal transduction;negative regulation of cellular process;regulation of response to stim…	Molecular Function;Biological Process;Molecular Function;Molecular Function;Cellular Component;Cellular Component;Biological Process;Biological Process;Biological Process;Biological Process;Biological Process;Biological Process;Biological Process;Biological Process;Biological Process;Biological Process	EC:2.7.11	Transferring phosphorus-containing groups	noIPR;IPR000719;noIPR;noIPR;noIPR;noIPR;IPR000719;IPR011009	DOMAIN;DOMAIN;DOMAIN;DOMAIN;DOMAIN;DOMAIN;DOMAIN;HOMOLOGOUS_SUPERFAMILY	Poly(ADP-ribose) polymerase, catalytic domain;Protein kinase domain;Protein kinase domain;Protein kinase domain;Protein kinase domain;Protein kinase domain;Protein kinase domain;Protein kinase-like domain superfamily	G3DSA:1.10.510.10 (GENE3D);PF00069 (PFAM);mobidb-lite (MOBIDB_LITE);mobidb-lite (MOBIDB_LITE);PTHR24343 (PANTHER);PTHR24343:SF312 (PANTHER);PS50011 (PROSITE_PROFILES);SSF56112 (SUPERFAMILY)	;GO:0004672/GO:0006468/GO:0005524;;;;;GO:0004672/GO:0006468/GO:0005524;	;protein kinase activity/protein phosphorylation/ATP binding;;;;;protein kinase activity/protein phosphorylation/ATP binding;	;Molecular Function/Biological Process/Molecular Function;;;;;Molecular Function/Biological Process/Molecular Function;
EG_transcript_1932	2.21371	0.000776187	Methionine synthase reductase	gi|673041969|ref|XP_008874945.1|hypothetical protein H310_10357 [Aphanomyces invadans]/gi|574469668|gb|ETV96682.1|hypothetical protein H310_10357 [Aphanomyces invadans];gi|698800144|ref|XP_009833101.1|hypothetical protein H257_08761 [Aphanomyces astaci]/gi|574111820|gb|ETV77314.1|hypothetical protein H257_08761 [Aphanomyces astaci];gi|673041971|ref|XP_008874946.1|hypothetical protein, variant 1 […	Aphanomyces invadans/Aphanomyces invadans;Aphanomyces astaci/Aphanomyces astaci;Aphanomyces invadans/Aphanomyces invadans;Aphanomyces astaci/Aphanomyces astaci;Phytophthora infestans T30-4/Phytophthora infestans T30-4;Achlya hypogyna;Thraustotheca clavata;Saprolegnia diclina VS20/Saprolegnia diclina VS20;Klebsormidium flaccidum;Hydra vulgaris;Saprolegnia parasitica CBS 223.65/Saprolegnia parasiti…	7.4E-123;2.6E-118;5.3E-105;4.4E-96;4.8E-91;2.8E-89;5.6E-88;1.9E-86;2.8E-86;5.5E-80;8.0E-80;2.8E-78;1.4E-77;3.9E-77;2.7E-75;3.9E-75;5.4E-75;2.4E-74;2.9E-74;3.4E-74	XP_008874945/ETV96682;XP_009833101/ETV77314;ETV96683/XP_008874946;XP_009833102/ETV77315;XP_002904931/EEY53313;OQR93784;OQR81495;XP_008611354/EQC35070;GAQ83041;XP_002170345;XP_012197689/KDO31809;ESP01628/XP_009047712;ELW70164;XP_006143380;XP_007090686;XP_004625252;XP_005356746;XP_008160018;XP_019306357/XP_019306355;XP_006928173	gi|673041969|ref|XP_008874945.1|hypothetical protein H310_10357 [Aphanomyces invadans]/gi|574469668|gb|ETV96682.1|hypothetical protein H310_10357 [Aphanomyces invadans]	Aphanomyces invadans	7.4e-123	H257_08761;ACHHYP_02273;MTRR;MTRR;LOTGIDRAFT_225295;MTRR;SDRG_07307;MTRR;THRCLA_11680;PITG_06954;ACHHYP_02273;MTRR;H257_08761;MTRR;H310_10357;SDRG_07307;H257_08761;MTRR;H310_10357;ACHHYP_02273;H257_08761;PITG_06954;MTRR;MTRR;PITG_06954;H310_10357;LOTGIDRAFT_225295;SDRG_07307;H257_08761;MTRR;SPRG_03729;MTRR;LOTGIDRAFT_225295;MTRR;THRCLA_11680;H310_10357;SPRG_03729;KFL_001330240;H257_08761;H310_103…	GO:0050444-IEA;GO:0016491-IEA;GO:0050660-IEA;GO:0003958-IEA;GO:0070402-IEA;GO:0055114-IEA;GO:0030586-IEA;GO:1904042-IEA;GO:0016723-IEA;GO:0043418-IEA;GO:0009086-IEA;GO:0071949-IEA;GO:0010181-IEA;GO:0046655-IEA	aquacobalamin reductase (NADPH) activity-IEA;oxidoreductase activity-IEA;flavin adenine dinucleotide binding-IEA;NADPH-hemoprotein reductase activity-IEA;NADPH binding-IEA;oxidation-reduction process-IEA;[methionine synthase] reductase activity-IEA;negative regulation of cystathionine beta-synthase activity-IEA;oxidoreductase activity, oxidizing metal ions, NAD or NADP as acceptor-IEA;homocystein…	Molecular Function-IEA;Molecular Function-IEA;Molecular Function-IEA;Molecular Function-IEA;Molecular Function-IEA;Biological Process-IEA;Molecular Function-IEA;Biological Process-IEA;Molecular Function-IEA;Biological Process-IEA;Biological Process-IEA;Molecular Function-IEA;Molecular Function-IEA;Biological Process-IEA	1	GO:0016491	oxidoreductase activity	Molecular Function			IPR001709;IPR001094;IPR029039;IPR023173;noIPR;IPR029039;IPR003097;IPR008254;IPR001433;noIPR;noIPR;IPR017927;IPR008254;IPR008254;IPR029039;IPR017938;IPR029039;noIPR	DOMAIN;FAMILY;HOMOLOGOUS_SUPERFAMILY;HOMOLOGOUS_SUPERFAMILY;HOMOLOGOUS_SUPERFAMILY;HOMOLOGOUS_SUPERFAMILY;DOMAIN;DOMAIN;DOMAIN;DOMAIN;DOMAIN;DOMAIN;DOMAIN;DOMAIN;HOMOLOGOUS_SUPERFAMILY;HOMOLOGOUS_SUPERFAMILY;HOMOLOGOUS_SUPERFAMILY;HOMOLOGOUS_SUPERFAMILY	Flavoprotein pyridine nucleotide cytochrome reductase;Flavodoxin-like;Flavoprotein-like superfamily;NADPH-cytochrome p450 reductase, FAD-binding, alpha-helical domain superfamily;NADPH-cytochrome p450 reductase, FAD-binding, alpha-helical domain superfamily;Flavoprotein-like superfamily;FAD-binding, type 1;Flavodoxin/nitric oxide synthase;Oxidoreductase FAD/NAD(P)-binding;Oxidoreductase FAD/NAD(P…	PR00371 (PRINTS);PR00369 (PRINTS);G3DSA:3.40.50.360 (GENE3D);G3DSA:1.20.990.10 (GENE3D);G3DSA:2.40.30.10 (GENE3D);G3DSA:3.40.50.360 (GENE3D);PF00667 (PFAM);PF00258 (PFAM);PF00175 (PFAM);mobidb-lite (MOBIDB_LITE);mobidb-lite (MOBIDB_LITE);PS51384 (PROSITE_PROFILES);PS50902 (PROSITE_PROFILES);PS50902 (PROSITE_PROFILES);SSF52218 (SUPERFAMILY);SSF63380 (SUPERFAMILY);SSF52218 (SUPERFAMILY);SSF52343 (S…	GO:0016491/GO:0055114;GO:0055114/GO:0010181;;GO:0055114/GO:0016491;;;GO:0016491/GO:0055114;GO:0010181;GO:0055114/GO:0016491;;;GO:0016491/GO:0055114;GO:0010181;GO:0010181;;;;	oxidoreductase activity/oxidation-reduction process;oxidation-reduction process/FMN binding;;oxidation-reduction process/oxidoreductase activity;;;oxidoreductase activity/oxidation-reduction process;FMN binding;oxidation-reduction process/oxidoreductase activity;;;oxidoreductase activity/oxidation-reduction process;FMN binding;FMN binding;;;;	Molecular Function/Biological Process;Biological Process/Molecular Function;;Biological Process/Molecular Function;;;Molecular Function/Biological Process;Molecular Function;Biological Process/Molecular Function;;;Molecular Function/Biological Process;Molecular Function;Molecular Function;;;;
EG_transcript_790	1.587	0.000359467	pyruvate:ferredoxin (flavodoxin) oxidoreductase	gi|9909124|dbj|BAB12024.1|pyruvate: NADP+ oxidoreductase [Euglena gracilis];gi|33112418|sp|Q94IN5.1|PNO_EUGGRRecName: Full=Pyruvate dehydrogenase [NADP(+)], mitochondrial AltName: Full=Aquacobalamin reductase [NADPH] AltName: Full=EgPNOmt AltName: Full=Pyruvate:NADP(+) oxidoreductase Flags: Precursor/gi|13872738|emb|CAC37628.1|pyruvate:NADP+ oxidoreductase [Euglena gracilis];gi|506231700|ref|WP_0…	Euglena gracilis;Euglena gracilis/Euglena gracilis;Desulfohalobium retbaense/Desulfohalobium retbaense DSM 5692;Vitrella brassicaformis CCMP3155;Desulfovermiculus halophilus;Moorella thermoacetica/Moorella thermoacetica;Moorella thermoacetica/Moorella thermoacetica ATCC 39073/Moorella thermoacetica ATCC 39073/Moorella thermoacetica Y72/Moorella thermoacetica/Moorella thermoacetica/Moorella thermo…	0.0E0;0.0E0;0.0E0;0.0E0;0.0E0;0.0E0;0.0E0;0.0E0;0.0E0;0.0E0;0.0E0;0.0E0;0.0E0;0.0E0;0.0E0;0.0E0;0.0E0;0.0E0;0.0E0;0.0E0	BAB12024;Q94IN5/CAC37628;ACV68324/WP_015751475;CEM14662;WP_027371514;WP_053094534/AKX92893;OIQ56901/OIQ10249/AOQ22563/AKX95446/OIQ11930/APC07258/OIQ62291/OIQ52983/WP_011391612/GAF25829/YP_428946/ABC18403;WP_027176600;ANM86867/ANM86883;AMD93593/WP_066607424;CBX30157;OIQ59311/WP_075516805;WP_028576050;WP_087351805/OUO53831;GAU07639/WP_069857149;WP_020881263/EPR39885;BAH75498/WP_015860689;WP_0271847…	gi|9909124|dbj|BAB12024.1|pyruvate: NADP+ oxidoreductase [Euglena gracilis]	Euglena gracilis	0	PNO;MTY_1166;nifJ;nifJ;nifJ;PNO;N47_D29660;nifJ;B5F76_04740;DPF_0334;nifJ;nifJ;N47_D29660;Moth_0064;PNO;nifJ;nifJ;nifJ;Moth_0064;PNO;nifJ;PNO;Vbra_21448;PNO;DPF_0334;N47_D29660;DPF_0334;N47_D29660;B5F76_04740;PNO;Dbac_1044;dsx2_0459;nifJ;PNO;Dret_1036;B5F76_04740;Dret_1036;SAMN06295933_0214;dsx2_0459;PNO;B5F76_04740;Dbac_1044;AXF15_11095;dsx2_0459;Vbra_21448;Moth_0064;PNO;nifJ;Dret_1036;PNO;nifJ;…	GO:0050444-IEA;GO:0030976-IEA;GO:0005506-IEA;GO:0016491-IEA;GO:0016491-IDA;GO:0003824-IEA;GO:0046872-IEA;GO:0005739-IEA;GO:0005739-IDA;GO:0045333-IDA;GO:0019164-IEA;GO:0050243-IEA;GO:0055114-IEA;GO:0051539-IEA;GO:0006090-IDA;GO:0034603-IEA;GO:0051536-IEA;GO:0008152-IEA;GO:0016903-IEA;GO:0010181-IEA;GO:0006086-IEA;GO:0022900-IEA	aquacobalamin reductase (NADPH) activity-IEA;thiamine pyrophosphate binding-IEA;iron ion binding-IEA;oxidoreductase activity-IEA;oxidoreductase activity-IDA;catalytic activity-IEA;metal ion binding-IEA;mitochondrion-IEA;mitochondrion-IDA;cellular respiration-IDA;pyruvate synthase activity-IEA;pyruvate dehydrogenase (NADP+) activity-IEA;oxidation-reduction process-IEA;4 iron, 4 sulfur cluster bind…	Molecular Function-IEA;Molecular Function-IEA;Molecular Function-IEA;Molecular Function-IEA;Molecular Function-IDA;Molecular Function-IEA;Molecular Function-IEA;Cellular Component-IEA;Cellular Component-IDA;Biological Process-IDA;Molecular Function-IEA;Molecular Function-IEA;Biological Process-IEA;Molecular Function-IEA;Biological Process-IDA;Molecular Function-IEA;Molecular Function-IEA;Biologic…	10	GO:0005506;GO:0005739;GO:0006090;GO:0010181;GO:0022900;GO:0030976;GO:0045333;GO:0050243;GO:0050444;GO:0051539	iron ion binding;mitochondrion;pyruvate metabolic process;FMN binding;electron transport chain;thiamine pyrophosphate binding;cellular respiration;pyruvate dehydrogenase (NADP+) activity;aquacobalamin reductase (NADPH) activity;4 iron, 4 sulfur cluster binding	Molecular Function;Cellular Component;Biological Process;Molecular Function;Biological Process;Molecular Function;Biological Process;Molecular Function;Molecular Function;Molecular Function	EC:1.16.1;EC:1.2.1.51;EC:1.16.1.5	Oxidizing metal ions;Pyruvate dehydrogenase (NADP(+));Aquacobalamin reductase (NADPH)	IPR019456;IPR019752;IPR019456;IPR033412;noIPR;IPR011766;noIPR;IPR017896;IPR019456;IPR002880;IPR011895;IPR019752;IPR009014;IPR011895;noIPR;noIPR;noIPR;IPR017900;IPR017900;IPR017896;IPR017896;noIPR;IPR029061;noIPR;IPR009014;IPR029061;IPR002869	DOMAIN;DOMAIN;DOMAIN;DOMAIN;DOMAIN;DOMAIN;DOMAIN;DOMAIN;DOMAIN;DOMAIN;FAMILY;DOMAIN;DOMAIN;FAMILY;FAMILY;FAMILY;FAMILY;CONSERVED_SITE;CONSERVED_SITE;DOMAIN;DOMAIN;DOMAIN;DOMAIN;DOMAIN;DOMAIN;DOMAIN;DOMAIN	Pyruvate-flavodoxin oxidoreductase, EKR domain;Pyruvate/ketoisovalerate oxidoreductase, catalytic domain;Pyruvate-flavodoxin oxidoreductase, EKR domain;Pyruvate:ferredoxin oxidoreductase, core domain II;Pyruvate:ferredoxin oxidoreductase, core domain II;Thiamine pyrophosphate enzyme, C-terminal TPP-binding;Thiamine pyrophosphate enzyme, C-terminal TPP-binding;4Fe-4S ferredoxin-type, iron-sulphur …	SM00890 (SMART);PF01558 (PFAM);PF10371 (PFAM);PF17147 (PFAM);G3DSA:3.40.50.970 (GENE3D);PF02775 (PFAM);G3DSA:3.30.70.20 (GENE3D);PF12838 (PFAM);G3DSA:4.10.780.10 (GENE3D);PF01855 (PFAM);TIGR02176 (TIGRFAM);G3DSA:3.40.920.10 (GENE3D);G3DSA:3.40.50.920 (GENE3D);PIRSF000159 (PIRSF);G3DSA:3.40.50.970 (GENE3D);PTHR32154 (PANTHER);PTHR32154:SF23 (PANTHER);PS00198 (PROSITE_PATTERNS);PS00198 (PROSITE_PAT…	GO:0016903/GO:0055114;GO:0055114/GO:0016903;GO:0016903/GO:0055114;;;GO:0030976/GO:0003824;;;GO:0016903/GO:0055114;GO:0055114/GO:0016491;GO:0022900/GO:0005506/GO:0055114/GO:0016903;GO:0055114/GO:0016903;GO:0008152/GO:0003824;GO:0022900/GO:0005506/GO:0055114/GO:0016903;;;;;;;;;;;GO:0008152/GO:0003824;;GO:0016491/GO:0055114	oxidoreductase activity, acting on the aldehyde or oxo group of donors/oxidation-reduction process;oxidation-reduction process/oxidoreductase activity, acting on the aldehyde or oxo group of donors;oxidoreductase activity, acting on the aldehyde or oxo group of donors/oxidation-reduction process;;;thiamine pyrophosphate binding/catalytic activity;;;oxidoreductase activity, acting on the aldehyde …	Molecular Function/Biological Process;Biological Process/Molecular Function;Molecular Function/Biological Process;;;Molecular Function/Molecular Function;;;Molecular Function/Biological Process;Biological Process/Molecular Function;Biological Process/Molecular Function/Biological Process/Molecular Function;Biological Process/Molecular Function;Biological Process/Molecular Function;Biological Proc…
EG_transcript_45239	-1.63373	0.000339424	Transposon Tf2-6 poly	gi|527197770|gb|EPS66158.1|hypothetical protein M569_08619 [Genlisea aurea];gi|1005483863|ref|XP_015778588.1|PREDICTED: uncharacterized protein LOC107356494 [Acropora digitifera];gi|999972392|gb|KXJ11566.1|hypothetical protein AC249_AIPGENE23588 [Exaiptasia pallida];gi|999988818|gb|KXJ27886.1|Transposon Tf2-6 polyprotein [Exaiptasia pallida];gi|1005491714|ref|XP_015748529.1|PREDICTED: uncharacter…	Genlisea aurea;Acropora digitifera;Exaiptasia pallida;Exaiptasia pallida;Acropora digitifera;Acropora digitifera	1.2E-13;2.4E-13;1.1E-12;5.2E-11;6.5E-11;7.8E-11	EPS66158;XP_015778588;KXJ11566;KXJ27886;XP_015748529;XP_015780180	gi|527197770|gb|EPS66158.1|hypothetical protein M569_08619 [Genlisea aurea]	Genlisea aurea	1.2e-13	M569_08619;M569_08619	GO:0004190-IEA;GO:0006508-IEA	aspartic-type endopeptidase activity-IEA;proteolysis-IEA	Molecular Function-IEA;Biological Process-IEA
EG_transcript_27322	-3.00638	8.49079e-05	gypsy retrotransposon integrase 1	gi|560118891|emb|CDJ96480.1|RNA-directed DNA polymerase (reverse transcriptase) domain containing protein [Haemonchus contortus];gi|923881045|ref|XP_013763405.1|PREDICTED: uncharacterized protein LOC102193952 [Pundamilia nyererei];gi|1130203759|ref|XP_019772783.1|PREDICTED: uncharacterized protein LOC109546305, partial [Dendroctonus ponderosae];gi|1024959738|ref|XP_016300864.1|PREDICTED: uncharac…	Haemonchus contortus;Pundamilia nyererei;Dendroctonus ponderosae;Sinocyclocheilus anshuiensis;Trichinella sp. T6;Haemonchus contortus;Trichinella nelsoni;Ancylostoma ceylanicum;Ancylostoma ceylanicum;Ancylostoma ceylanicum;Photinus pyralis/Photinus pyralis/Photinus pyralis/Photinus pyralis/Photinus pyralis;Danio rerio/Danio rerio/Danio rerio;Ancylostoma ceylanicum;Maylandia zebra;Bactrocera dorsa…	2.5E-24;4.8E-24;4.9E-23;1.2E-22;1.6E-22;2.8E-22;3.1E-22;8.3E-22;8.9E-22;9.3E-22;1.3E-21;1.3E-21;2.2E-21;2.3E-21;2.4E-21;2.7E-21;3.1E-21;3.3E-21;4.1E-21;4.6E-21	CDJ96480;XP_013763405;XP_019772783;XP_016300864;KRX73465;CDJ92452;KRX17311;EYC05400;EYC05399;EYC05401;JAV67153/JAV67149/JAV67152/JAV67148/JAV67150;XP_017211834/XP_017211835/XP_017211836;EYC09496;XP_014264631;XP_019848227;EYC10200;JAQ16779;XP_016983702;EYB86579;KMQ83921	gi|560118891|emb|CDJ96480.1|RNA-directed DNA polymerase (reverse transcriptase) domain containing protein [Haemonchus contortus]	Haemonchus contortus	2.5e-24	TY3B-G;TY3B-I_4;Acey_s0057.g2817;Acey_s0082.g1560;Acey_s0082.g1560;Acey_s0082.g1560;Acey_s0057.g2817;TY3B-G;A0A1Y1L2Y9;Acey_s0057.g2817;TY3B-G;Acey_s0082.g1560;Acey_s0082.g1560;A0A1Y1L2Y9;TY3B-G;Acey_s0082.g1560;HCOI_02026000;HCOI_01410900;HCOI_02026000;Acey_s0082.g1560;HCOI_01410900;TY3B-G;TY3B-G;HCOI_01410900;TY3B-I_4;Acey_s0057.g2817;HCOI_01410900;TY3B-G;TY3B-I_4;Acey_s0082.g1560;HCOI_01410900…	GO:0004190-IEA;GO:0003964-IEA;GO:0008270-IEA;GO:0006508-IEA;GO:0006278-IEA;GO:0015074-IEA;GO:0003676-IEA	aspartic-type endopeptidase activity-IEA;RNA-directed DNA polymerase activity-IEA;zinc ion binding-IEA;proteolysis-IEA;RNA-dependent DNA biosynthetic process-IEA;DNA integration-IEA;nucleic acid binding-IEA	Molecular Function-IEA;Molecular Function-IEA;Molecular Function-IEA;Biological Process-IEA;Biological Process-IEA;Biological Process-IEA;Molecular Function-IEA							IPR000477;noIPR;noIPR;noIPR;noIPR;noIPR	DOMAIN;DOMAIN;DOMAIN;DOMAIN;DOMAIN;DOMAIN	Reverse transcriptase domain;Reverse transcriptase domain;Reverse transcriptase domain;Reverse transcriptase domain;Reverse transcriptase domain;Reverse transcriptase domain	PF00078 (PFAM);G3DSA:3.30.70.270 (GENE3D);G3DSA:3.10.10.10 (GENE3D);PTHR24559 (PANTHER);cd01647 (CDD);SSF56672 (SUPERFAMILY)	;;;;;	;;;;;	;;;;;
EG_transcript_26936	-3.46072	0.00123079	retrotransposon unclassified	gi|527205074|gb|EPS71058.1|hypothetical protein M569_03701 [Genlisea aurea];gi|799239922|gb|KJZ69507.1|hypothetical protein HIM_11104 [Hirsutella minnesotensis 3608];gi|799239794|gb|KJZ69411.1|hypothetical protein HIM_11184 [Hirsutella minnesotensis 3608];gi|799240280|gb|KJZ69777.1|hypothetical protein HIM_10836 [Hirsutella minnesotensis 3608];gi|799239993|gb|KJZ69556.1|hypothetical protein HIM_1…	Genlisea aurea;Hirsutella minnesotensis 3608;Hirsutella minnesotensis 3608;Hirsutella minnesotensis 3608;Hirsutella minnesotensis 3608;Cajanus cajan;Oryza sativa Japonica Group/Oryza sativa Japonica Group;Lichtheimia ramosa;Absidia glauca;Moniliophthora roreri;Xenopus tropicalis;Moniliophthora roreri MCA 2997/Moniliophthora roreri MCA 2997;Danio rerio;Cajanus cajan;Oryza sativa Japonica Group;Ory…	4.1E-23;1.1E-16;1.3E-16;1.9E-16;6.6E-16;2.4E-15;8.9E-15;9.5E-15;1.0E-14;1.2E-14;1.3E-14;1.9E-14;1.9E-14;2.0E-14;2.6E-14;2.9E-14;3.1E-14;3.4E-14;3.4E-14;4.4E-14	EPS71058;KJZ69507;KJZ69411;KJZ69777;KJZ69556;KYP41448;AAP54986/AAK55448;CDS12583;SAL94817;KTB32127;OCA45188;XP_007851185/ESK89509;XP_021331692;KYP37411;ABA91843;AAX95226;XP_016111087;KFL87509;WP_043553752;KTB43821	gi|527205074|gb|EPS71058.1|hypothetical protein M569_03701 [Genlisea aurea]	Genlisea aurea	4.1e-23	HIM_11049;M569_03701;HIM_10836;AmDm5_3101;AmDm5_3101;LOC_Os11g08610;HIM_10836;LRAMOSA11503;LRAMOSA11503;HIM_11104;HIM_10836;HIM_11104;LOC_Os11g08610;KK1_041390;M569_03701;LOC_Os10g40890;HIM_11049;KK1_037175;LOC_Os10g40890;LOC_Os11g08610;KK1_041390;LOC_Os11g08610	GO:0004190-IEA;GO:0008270-IEA;GO:0006508-IEA;GO:0015074-IEA;GO:0003676-IEA	aspartic-type endopeptidase activity-IEA;zinc ion binding-IEA;proteolysis-IEA;DNA integration-IEA;nucleic acid binding-IEA	Molecular Function-IEA;Molecular Function-IEA;Biological Process-IEA;Biological Process-IEA;Molecular Function-IEA							noIPR;noIPR;noIPR;noIPR;noIPR	FAMILY;FAMILY;FAMILY;FAMILY;FAMILY	Pectinacetylesterase/NOTUM;Pectinacetylesterase/NOTUM;Pectinacetylesterase/NOTUM;Pectinacetylesterase/NOTUM;Pectinacetylesterase/NOTUM	G3DSA:3.10.20.370 (GENE3D);G3DSA:3.30.70.270 (GENE3D);PTHR24559:SF248 (PANTHER);PTHR24559 (PANTHER);SSF56672 (SUPERFAMILY)	;;;;	;;;;	;;;;
EG_transcript_330	-2.79576	0.0026837	Ribonuclease H-like domain	gi|527205074|gb|EPS71058.1|hypothetical protein M569_03701 [Genlisea aurea];gi|384502132|gb|EIE92623.1|hypothetical protein RO3G_17334 [Rhizopus delemar RA 99-880];gi|727132876|emb|CEG83652.1|hypothetical protein RMATCC62417_17534 [Rhizopus microsporus];gi|729702013|emb|CEJ01151.1|hypothetical protein RMCBS344292_15187 [Rhizopus microsporus];gi|527198618|gb|EPS66700.1|hypothetical protein M569_08…	Genlisea aurea;Rhizopus delemar RA 99-880;Rhizopus microsporus;Rhizopus microsporus;Genlisea aurea;Salpingoeca rosetta/Salpingoeca rosetta;Rhizopus microsporus;Rhizopus microsporus;Rhizopus delemar RA 99-880;Rhizopus delemar RA 99-880;Rhizopus delemar RA 99-880;Oreochromis niloticus;Rhagoletis zephyria;Oreochromis niloticus;Salpingoeca rosetta/Salpingoeca rosetta;Rhizopus delemar RA 99-880;Salpin…	3.8E-132;3.6E-50;5.8E-50;1.0E-49;1.4E-49;1.5E-49;4.9E-49;1.3E-48;1.5E-47;1.0E-46;2.3E-46;4.4E-46;5.8E-46;6.2E-46;2.7E-45;3.4E-45;3.9E-45;9.3E-45;9.5E-45;9.6E-45	EPS71058;EIE92623;CEG83652;CEJ01151;EPS66700;XP_004992232/EGD75179;CEJ05275;CEG84463;EIE90449;EIE83165;EIE92562;XP_019204294;XP_017488587;XP_019204289;EGD73763/XP_004993326;EIE78396;EGD81417/XP_004996621;CDS12583;SLM41112;EDN07428/XP_001541861	gi|527205074|gb|EPS71058.1|hypothetical protein M569_03701 [Genlisea aurea]	Genlisea aurea	3.8e-132	M569_08075;M569_03701;PTSG_11841;HCAG_03959;PTSG_11841;LRAMOSA11503;A0A1W5DDW0;M569_08075;RO3G_03100;PTSG_12494;LRAMOSA11503;PTSG_12494;PTSG_12319;RO3G_03100;PTSG_12494;M569_03701;PTSG_12494;HCAG_03959;A0A1W5DDW0;PTSG_11841	GO:0004190-IEA;GO:0008270-IEA;GO:0006508-IEA;GO:0015074-IEA;GO:0005634-IEA;GO:0003676-IEA	aspartic-type endopeptidase activity-IEA;zinc ion binding-IEA;proteolysis-IEA;DNA integration-IEA;nucleus-IEA;nucleic acid binding-IEA	Molecular Function-IEA;Molecular Function-IEA;Biological Process-IEA;Biological Process-IEA;Cellular Component-IEA;Molecular Function-IEA							noIPR;noIPR;noIPR;IPR000477;IPR036397;noIPR;IPR023780;noIPR;noIPR;IPR001584;noIPR;noIPR;IPR000953;IPR001584;IPR000477;IPR000953;noIPR;noIPR;IPR016197;IPR029063;IPR012337;noIPR	HOMOLOGOUS_SUPERFAMILY;HOMOLOGOUS_SUPERFAMILY;HOMOLOGOUS_SUPERFAMILY;DOMAIN;HOMOLOGOUS_SUPERFAMILY;HOMOLOGOUS_SUPERFAMILY;DOMAIN;DOMAIN;DOMAIN;DOMAIN;DOMAIN;DOMAIN;DOMAIN;DOMAIN;DOMAIN;DOMAIN;DOMAIN;DOMAIN;HOMOLOGOUS_SUPERFAMILY;HOMOLOGOUS_SUPERFAMILY;HOMOLOGOUS_SUPERFAMILY;HOMOLOGOUS_SUPERFAMILY	Sodium/solute symporter superfamily;Sodium/solute symporter superfamily;Sodium/solute symporter superfamily;Reverse transcriptase domain;Ribonuclease H superfamily;Ribonuclease H superfamily;Chromo domain;Chromo domain;Chromo domain;Integrase, catalytic core;Integrase, catalytic core;Integrase, catalytic core;Chromo/chromo shadow domain;Integrase, catalytic core;Reverse transcriptase domain;Chrom…	G3DSA:3.40.50.150 (GENE3D);G3DSA:3.30.70.270 (GENE3D);G3DSA:3.10.10.10 (GENE3D);PF00078 (PFAM);G3DSA:3.30.420.10 (GENE3D);G3DSA:3.30.70.270 (GENE3D);PF00385 (PFAM);G3DSA:3.10.20.370 (GENE3D);G3DSA:2.40.50.40 (GENE3D);PF00665 (PFAM);mobidb-lite (MOBIDB_LITE);PTHR24559 (PANTHER);PS50013 (PROSITE_PROFILES);PS50994 (PROSITE_PROFILES);PS50878 (PROSITE_PROFILES);cd00024 (CDD);cd01647 (CDD);cd09274 (CDD…	;;;;GO:0003676;;;;;GO:0015074;;;;GO:0015074;;;;;;;;	;;;;nucleic acid binding;;;;;DNA integration;;;;DNA integration;;;;;;;;	;;;;Molecular Function;;;;;Biological Process;;;;Biological Process;;;;;;;;
EG_transcript_10044	-2.40399	0.00052466	Transposon Tf2-7 poly	gi|527205074|gb|EPS71058.1|hypothetical protein M569_03701 [Genlisea aurea];gi|685953734|ref|XP_009270530.1|Retrotransposable element Tf2 kDa protein type 1 [Wallemia ichthyophaga EXF-994]/gi|505754184|gb|EOQ98629.1|Retrotransposable element Tf2 kDa protein type 1 [Wallemia ichthyophaga EXF-994];gi|527198619|gb|EPS66701.1|hypothetical protein M569_08076, partial [Genlisea aurea];gi|1078655708|gb|…	Genlisea aurea;Wallemia ichthyophaga EXF-994/Wallemia ichthyophaga EXF-994;Genlisea aurea;Yarrowia lipolytica;Candidatus Entotheonella sp. TSY2;Thelohanellus kitauei;Moniliophthora roreri MCA 2997/Moniliophthora roreri MCA 2997;Rhizoctonia solani;Rhizoctonia solani;Umbilicaria pustulata;Endocarpon pusillum Z07020/Endocarpon pusillum Z07020;Rhizoctonia solani AG-1 IB/Rhizoctonia solani AG-1 IB;Yar…	4.1E-56;9.1E-30;6.1E-29;3.3E-28;3.4E-27;4.7E-27;8.8E-26;8.9E-26;1.4E-25;2.2E-25;2.5E-25;2.5E-25;2.6E-25;3.1E-25;3.5E-25;5.4E-25;5.8E-25;7.3E-25;7.4E-25;7.9E-25	EPS71058;EOQ98629/XP_009270530;EPS66701;AOW02822;ETW93809;KII60784;XP_007851185/ESK89509;CUA75312;CUA75294;SLM35926;XP_007804385/ERF69956;CCO37103/CEL56816;XP_021220086/CAR64332;CAG34127;CUA68638;CUA72545;CEJ92880;CUA71631;CCO33577;CEL62425	gi|527205074|gb|EPS71058.1|hypothetical protein M569_03701 [Genlisea aurea]	Genlisea aurea	4.1e-56	RSOLAG22IIIB_04944;BN14_07661;BN14_07661;RSOLAG22IIIB_04944;pol;M569_03701;RSOLAG22IIIB_05833;VHEMI08508;RSOLAG22IIIB_09732;A0A1W5CYL2;YALI0_E14388g2;RSOLAG22IIIB_08016;RSOLAG22IIIB_05833;RSOLAG22IIIB_04944;VHEMI08508;YALI1_C18948t;RSOLAG22IIIB_05833;BN14_07661;pol;YALI0_E14388g2;RSOLAG22IIIB_08016;RSOLAG22IIIB_08016;RSOLAG22IIIB_08016;RSOLAG22IIIB_11639;YALI0_E14388g2;YALI1_C18948t;M569_03701;A0…	GO:0004190-IEA;GO:0008270-IEA;GO:0006508-IEA;GO:0015074-IEA;GO:0005634-IEA;GO:0003676-IEA	aspartic-type endopeptidase activity-IEA;zinc ion binding-IEA;proteolysis-IEA;DNA integration-IEA;nucleus-IEA;nucleic acid binding-IEA	Molecular Function-IEA;Molecular Function-IEA;Biological Process-IEA;Biological Process-IEA;Cellular Component-IEA;Molecular Function-IEA							noIPR;noIPR;noIPR;noIPR;noIPR;noIPR	HOMOLOGOUS_SUPERFAMILY;HOMOLOGOUS_SUPERFAMILY;HOMOLOGOUS_SUPERFAMILY;HOMOLOGOUS_SUPERFAMILY;HOMOLOGOUS_SUPERFAMILY;HOMOLOGOUS_SUPERFAMILY	Nucleotide-diphospho-sugar transferases;Nucleotide-diphospho-sugar transferases;Nucleotide-diphospho-sugar transferases;Nucleotide-diphospho-sugar transferases;Nucleotide-diphospho-sugar transferases;Nucleotide-diphospho-sugar transferases	G3DSA:3.10.20.370 (GENE3D);G3DSA:3.30.70.270 (GENE3D);mobidb-lite (MOBIDB_LITE);PTHR24559 (PANTHER);cd09274 (CDD);SSF56672 (SUPERFAMILY)	;;;;;	;;;;;	;;;;;
EG_transcript_37342	-1.80746	0.0145439	Retrotransposable element Tf2 kDa type 1	gi|527205074|gb|EPS71058.1|hypothetical protein M569_03701 [Genlisea aurea];gi|527198619|gb|EPS66701.1|hypothetical protein M569_08076, partial [Genlisea aurea];gi|1200783923|ref|XP_021220086.1|LOW QUALITY PROTEIN: YALI0E14388p2 [Yarrowia lipolytica CLIB122]/gi|199426919|emb|CAR64332.1|YALI0E14388p2 [Yarrowia lipolytica CLIB122];gi|49256739|emb|CAG34127.1|polyprotein, partial [Yarrowia lipolytica…	Genlisea aurea;Genlisea aurea;Yarrowia lipolytica CLIB122/Yarrowia lipolytica CLIB122;Yarrowia lipolytica;Wallemia ichthyophaga EXF-994/Wallemia ichthyophaga EXF-994;Clavispora lusitaniae ATCC 42720/Clavispora lusitaniae ATCC 42720;Candida] boidinii;Trichosporon asahii var. asahii CBS 8904;Trichuris suis;Trichuris suis;Trichuris suis;Trichuris suis;Trichuris suis;Salpingoeca rosetta/Salpingoeca r…	7.6E-50;7.4E-23;2.6E-22;2.9E-22;4.8E-22;2.4E-21;1.3E-20;1.6E-20;3.4E-20;3.4E-20;3.9E-20;4.0E-20;4.2E-20;4.8E-20;5.0E-20;5.7E-20;1.1E-19;1.1E-19;1.4E-19;1.5E-19	EPS71058;EPS66701;XP_021220086/CAR64332;CAG34127;EOQ98629/XP_009270530;EEQ39983/XP_002615229;OWB85843;EKD05684;KFD47113;KFD59517;KFD66862;KFD47456;KFD60777;EGD83709/XP_004987517;KFD53932;KFD45703;KII63648;KMQ89100;GAQ89856;KII60784	gi|527205074|gb|EPS71058.1|hypothetical protein M569_03701 [Genlisea aurea]	Genlisea aurea	7.6e-50	PTSG_13210;pol;M514_28304;PTSG_13210;RF55_11305;RF55_11305;M513_11681;YALI0_E14388g2;M513_13425;M513_11681;KFL_005690100;RF11_06184;YALI0_E14388g2;PTSG_13210;YALI0_E14388g2;M569_03701;PTSG_13210;CLUG_04111;M514_05199;M513_05199;M513_12023;M513_12023;RF11_06184;M514_05199;M569_03701;KFL_005690100;RF11_06184;M514_21006;M513_05199;PTSG_13210;CLUG_04111;M514_21006;PTSG_13210;M514_28304;pol;M513_13425…	GO:0004190-IEA;GO:0008270-IEA;GO:0007165-IEA;GO:0006508-IEA;GO:0015074-IEA;GO:0005634-IEA;GO:0003676-IEA	aspartic-type endopeptidase activity-IEA;zinc ion binding-IEA;signal transduction-IEA;proteolysis-IEA;DNA integration-IEA;nucleus-IEA;nucleic acid binding-IEA	Molecular Function-IEA;Molecular Function-IEA;Biological Process-IEA;Biological Process-IEA;Biological Process-IEA;Cellular Component-IEA;Molecular Function-IEA							noIPR;noIPR;noIPR;noIPR;noIPR	HOMOLOGOUS_SUPERFAMILY;HOMOLOGOUS_SUPERFAMILY;HOMOLOGOUS_SUPERFAMILY;HOMOLOGOUS_SUPERFAMILY;HOMOLOGOUS_SUPERFAMILY	KA1 domain/Ssp2, C-terminal;KA1 domain/Ssp2, C-terminal;KA1 domain/Ssp2, C-terminal;KA1 domain/Ssp2, C-terminal;KA1 domain/Ssp2, C-terminal	G3DSA:3.30.70.270 (GENE3D);G3DSA:3.10.20.370 (GENE3D);PTHR24559 (PANTHER);cd09274 (CDD);SSF56672 (SUPERFAMILY)	;;;;	;;;;	;;;;
EG_transcript_7516	1.78371	0.0013693	multidrug resistance-associated 1-like	gi|1004396442|gb|KYB25511.1|putative multidrug resistance-associated protein lethal(2)03659-like Protein [Tribolium castaneum];gi|939661858|ref|XP_014278691.1|PREDICTED: multidrug resistance-associated protein 1-like isoform X1 [Halyomorpha halys]/gi|939661860|ref|XP_014278692.1|PREDICTED: multidrug resistance-associated protein 1-like isoform X1 [Halyomorpha halys]/gi|939661863|ref|XP_014278693.…	Tribolium castaneum;Halyomorpha halys/Halyomorpha halys/Halyomorpha halys/Halyomorpha halys/Halyomorpha halys;Halyomorpha halys;Tribolium castaneum;Cimex lectularius/Cimex lectularius/Cimex lectularius/Cimex lectularius/Cimex lectularius/Cimex lectularius;Tribolium castaneum;Tribolium castaneum;Tribolium castaneum;Tribolium castaneum;Tribolium castaneum;Tribolium castaneum;Tribolium castaneum;Tri…	1.6E-70;7.4E-70;1.1E-69;1.7E-69;1.6E-67;1.8E-67;3.1E-67;7.4E-67;7.6E-67;7.6E-67;8.1E-67;8.3E-67;8.3E-67;2.3E-65;3.5E-65;3.6E-65;9.8E-65;1.3E-63;1.5E-63;1.6E-63	KYB25511;XP_014278691/XP_014278695/XP_014278694/XP_014278693/XP_014278692;XP_014278696;XP_008197328;XP_014250197/XP_014250196/XP_014250195/XP_014250194/XP_014250193/XP_014250192;EFA10077;KYB25510;XP_015838719;KYB25508;XP_008197311;XP_008197317;XP_008197323;XP_008197283/XP_008197292;XP_018335870;XP_018335867;XP_018335869;KZS17365;XP_012546133;EFX72783;XP_012546136	gi|1004396442|gb|KYB25511.1|putative multidrug resistance-associated protein lethal(2)03659-like Protein [Tribolium castaneum]	Tribolium castaneum	1.6e-70	TcasGA2_TC012253;DAPPUDRAFT_347281;TcasGA2_TC012253;DAPPUDRAFT_347281;APZ42_016990;TcasGA2_TC012253;TcasGA2_TC012253;DAPPUDRAFT_347281;TcasGA2_TC012253;LOC108744544;TcasGA2_TC012253;TcasGA2_TC012253;TcasGA2_TC012253;LOC108744544;LOC108744544;DAPPUDRAFT_347281;APZ42_016990;TcasGA2_TC012253;TcasGA2_TC012253;LOC108744544;LOC108744544;DAPPUDRAFT_347281;DAPPUDRAFT_347281;LOC108744544;DAPPUDRAFT_347281…	GO:0042626-IEA;GO:0042626-IBA;GO:0000166-IEA;GO:0055085-IEA;GO:0055085-IBA;GO:0016020-IEA;GO:0016021-IEA;GO:0022857-IEA;GO:0005887-IEA;GO:0005887-IBA;GO:0005524-IEA;GO:0008514-IEA;GO:0015711-IEA;GO:0016887-IEA	ATPase activity, coupled to transmembrane movement of substances-IEA;ATPase activity, coupled to transmembrane movement of substances-IBA;nucleotide binding-IEA;transmembrane transport-IEA;transmembrane transport-IBA;membrane-IEA;integral component of membrane-IEA;transmembrane transporter activity-IEA;integral component of plasma membrane-IEA;integral component of plasma membrane-IBA;ATP binding…	Molecular Function-IEA;Molecular Function-IBA;Molecular Function-IEA;Biological Process-IEA;Biological Process-IBA;Cellular Component-IEA;Cellular Component-IEA;Molecular Function-IEA;Cellular Component-IEA;Cellular Component-IBA;Molecular Function-IEA;Molecular Function-IEA;Biological Process-IEA;Molecular Function-IEA							noIPR;IPR011527;IPR003439;noIPR;noIPR;noIPR;noIPR;noIPR;noIPR;noIPR;noIPR;noIPR;noIPR;noIPR;noIPR;noIPR;noIPR;noIPR;noIPR;noIPR;noIPR;IPR011527;IPR011527;IPR027417;noIPR;noIPR;noIPR;noIPR;noIPR	null;DOMAIN;DOMAIN;DOMAIN;DOMAIN;DOMAIN;DOMAIN;DOMAIN;DOMAIN;DOMAIN;DOMAIN;DOMAIN;DOMAIN;DOMAIN;DOMAIN;DOMAIN;DOMAIN;DOMAIN;DOMAIN;DOMAIN;DOMAIN;DOMAIN;DOMAIN;DOMAIN;DOMAIN;DOMAIN;DOMAIN;DOMAIN;DOMAIN	null;ABC transporter type 1, transmembrane domain;ABC transporter-like;ABC transporter-like;ABC transporter-like;ABC transporter-like;ABC transporter-like;ABC transporter-like;ABC transporter-like;ABC transporter-like;ABC transporter-like;ABC transporter-like;ABC transporter-like;ABC transporter-like;ABC transporter-like;ABC transporter-like;ABC transporter-like;ABC transporter-like;ABC transport…	G3DSA:1.20.1560.10 (GENE3D);PF00664 (PFAM);PF00005 (PFAM);G3DSA:3.40.50.300 (GENE3D);mobidb-lite (MOBIDB_LITE);mobidb-lite (MOBIDB_LITE);PTHR24223 (PANTHER);PTHR24223:SF262 (PANTHER);TRANSMEMBRANE (PHOBIUS);TRANSMEMBRANE (PHOBIUS);NON_CYTOPLASMIC_DOMAIN (PHOBIUS);CYTOPLASMIC_DOMAIN (PHOBIUS);NON_CYTOPLASMIC_DOMAIN (PHOBIUS);CYTOPLASMIC_DOMAIN (PHOBIUS);TRANSMEMBRANE (PHOBIUS);CYTOPLASMIC_DOMAIN (…	;GO:0055085/GO:0006810/GO:0005524/GO:0042626/GO:0016021;GO:0005524/GO:0016887;;;;;;;;;;;;;;;;;;;GO:0055085/GO:0006810/GO:0005524/GO:0042626/GO:0016021;GO:0055085/GO:0006810/GO:0005524/GO:0042626/GO:0016021;;;;;;	;transmembrane transport/transport/ATP binding/ATPase activity, coupled to transmembrane movement of substances/integral component of membrane;ATP binding/ATPase activity;;;;;;;;;;;;;;;;;;;transmembrane transport/transport/ATP binding/ATPase activity, coupled to transmembrane movement of substances/integral component of membrane;transmembrane transport/transport/ATP binding/ATPase activity, coupl…	;Biological Process/Biological Process/Molecular Function/Molecular Function/Cellular Component;Molecular Function/Molecular Function;;;;;;;;;;;;;;;;;;;Biological Process/Biological Process/Molecular Function/Molecular Function/Cellular Component;Biological Process/Biological Process/Molecular Function/Molecular Function/Cellular Component;;;;;;
EG_transcript_24239	2.00213	0.00317141	multidrug resistance-associated 1-like	gi|939260652|ref|XP_014250192.1|PREDICTED: multidrug resistance-associated protein 1-like [Cimex lectularius]/gi|939260654|ref|XP_014250193.1|PREDICTED: multidrug resistance-associated protein 1-like [Cimex lectularius]/gi|939260656|ref|XP_014250194.1|PREDICTED: multidrug resistance-associated protein 1-like [Cimex lectularius]/gi|939260658|ref|XP_014250195.1|PREDICTED: multidrug resistance-assoc…	Cimex lectularius/Cimex lectularius/Cimex lectularius/Cimex lectularius/Cimex lectularius/Cimex lectularius;Helicoverpa armigera;Helicoverpa armigera;Helicoverpa armigera;Helicoverpa armigera;Papilio xuthus;Wasmannia auropunctata;Papilio xuthus;Wasmannia auropunctata;Wasmannia auropunctata;Wasmannia auropunctata;Wasmannia auropunctata;Wasmannia auropunctata;Wasmannia auropunctata;Wasmannia auropu…	5.3E-26;2.7E-25;2.8E-25;2.8E-25;3.0E-25;1.5E-24;1.6E-24;1.6E-24;1.7E-24;1.7E-24;1.7E-24;1.7E-24;1.7E-24;1.7E-24;1.7E-24;1.7E-24;1.8E-24;2.6E-24;2.7E-24;2.8E-24	XP_014250197/XP_014250196/XP_014250195/XP_014250194/XP_014250193/XP_014250192;XP_021201314;XP_021201313;XP_021201311;XP_021201312;KPI96774;XP_011699215;XP_013177998;XP_011699213;XP_011699219;XP_011699218;XP_011699214;XP_011699220;XP_011699216;XP_011699217;XP_011699221;XP_013178006;XP_006612231;XP_016921450/XP_016921451/XP_016921452;XP_006558751	gi|939260652|ref|XP_014250192.1|PREDICTED: multidrug resistance-associated protein 1-like [Cimex lectularius]/gi|939260662|ref|XP_014250197.1|PREDICTED: multidrug resistance-associated protein 1-like [Cimex lectularius]/gi|939260656|ref|XP_014250194.1|PREDICTED: multidrug resistance-associated protein 1-like [Cimex lectularius]/gi|939260654|ref|XP_014250193.1|PREDICTED: multidrug resistance-assoc…	Cimex lectularius	5.3e-26	RR46_04899;RR46_04899;RR46_04899;RR46_04899;RR46_04899;RR46_04899;RR46_04899;RR46_04899;RR46_04899;RR46_04899;RR46_04899;RR46_04899;RR46_04899;RR46_04899	GO:0042626-IEA;GO:0000166-IEA;GO:0055085-IEA;GO:0016020-IEA;GO:0016021-IEA;GO:0005524-IEA;GO:0016887-IEA	ATPase activity, coupled to transmembrane movement of substances-IEA;nucleotide binding-IEA;transmembrane transport-IEA;membrane-IEA;integral component of membrane-IEA;ATP binding-IEA;ATPase activity-IEA	Molecular Function-IEA;Molecular Function-IEA;Biological Process-IEA;Cellular Component-IEA;Cellular Component-IEA;Molecular Function-IEA;Molecular Function-IEA							IPR011527;noIPR;noIPR;noIPR;noIPR;noIPR;noIPR;noIPR;noIPR;noIPR;noIPR;IPR011527;IPR011527;noIPR;noIPR;noIPR	DOMAIN;DOMAIN;DOMAIN;DOMAIN;DOMAIN;DOMAIN;DOMAIN;DOMAIN;DOMAIN;DOMAIN;DOMAIN;DOMAIN;DOMAIN;DOMAIN;DOMAIN;DOMAIN	ABC transporter type 1, transmembrane domain;ABC transporter type 1, transmembrane domain;ABC transporter type 1, transmembrane domain;ABC transporter type 1, transmembrane domain;ABC transporter type 1, transmembrane domain;ABC transporter type 1, transmembrane domain;ABC transporter type 1, transmembrane domain;ABC transporter type 1, transmembrane domain;ABC transporter type 1, transmembrane d…	PF00664 (PFAM);G3DSA:1.20.1560.10 (GENE3D);PTHR24223:SF262 (PANTHER);PTHR24223 (PANTHER);TRANSMEMBRANE (PHOBIUS);NON_CYTOPLASMIC_DOMAIN (PHOBIUS);TRANSMEMBRANE (PHOBIUS);NON_CYTOPLASMIC_DOMAIN (PHOBIUS);CYTOPLASMIC_DOMAIN (PHOBIUS);CYTOPLASMIC_DOMAIN (PHOBIUS);TRANSMEMBRANE (PHOBIUS);PS50929 (PROSITE_PROFILES);SSF90123 (SUPERFAMILY);TMhelix (TMHMM);TMhelix (TMHMM);TMhelix (TMHMM)	GO:0055085/GO:0005524/GO:0042626/GO:0016021/GO:0006810;;;;;;;;;;;GO:0055085/GO:0005524/GO:0042626/GO:0016021/GO:0006810;GO:0055085/GO:0005524/GO:0042626/GO:0016021/GO:0006810;;;	transmembrane transport/ATP binding/ATPase activity, coupled to transmembrane movement of substances/integral component of membrane/transport;;;;;;;;;;;transmembrane transport/ATP binding/ATPase activity, coupled to transmembrane movement of substances/integral component of membrane/transport;transmembrane transport/ATP binding/ATPase activity, coupled to transmembrane movement of substances/inte…	Biological Process/Molecular Function/Molecular Function/Cellular Component/Biological Process;;;;;;;;;;;Biological Process/Molecular Function/Molecular Function/Cellular Component/Biological Process;Biological Process/Molecular Function/Molecular Function/Cellular Component/Biological Process;;;
EG_transcript_3935	1.5408	0.0204548	ABC transporter ATP-binding	gi|971519145|dbj|GAQ79029.1|ATP-binding cassette transporter [Klebsormidium nitens];gi|1026758472|gb|OAE20539.1|hypothetical protein AXG93_948s1470 [Marchantia polymorpha subsp. ruderalis];gi|515871631|ref|WP_017302214.1|hypothetical protein [Nodosilinea nodulosa];gi|302759062|ref|XP_002962954.1|ATP-binding cassette transporter, subfamily D, member 9, SmABCD9 [Selaginella moellendorffii]/gi|30016…	Klebsormidium nitens;Marchantia polymorpha subsp. ruderalis;Nodosilinea nodulosa;Selaginella moellendorffii/Selaginella moellendorffii;Candidatus Accumulibacter phosphatis/Candidatus Accumulibacter phosphatis clade IIA str. UW-1;Acidovorax sp. NA2/Acidovorax sp. NA2;Kamptonema/Oscillatoria sp. PCC 6506;Duganella sp. CF458;Massilia niastensis;Acidovorax soli;Planktothrix sp. PCC 11201;Planktothrix…	4.6E-138;2.5E-118;1.9E-115;1.5E-113;4.1E-111;7.1E-109;1.4E-108;5.7E-107;1.9E-106;5.8E-106;8.1E-106;8.2E-106;8.5E-106;1.0E-105;1.8E-105;2.2E-105;2.7E-105;4.7E-104;8.7E-103;1.3E-102	GAQ79029;OAE20539;WP_017302214;XP_002962954/EFJ36417;ACV35713/WP_015766899;ART47696/WP_086911786;CBN58955/WP_007358126;SFG67747;WP_084677118;SEA44590;SKB13494;KEI68534;WP_042157805;WP_079679953;WP_083622599;SFD02962;CUR20338;WP_082565487;EIM64355/WP_004073884;XP_002962324/EFJ35787	gi|971519145|dbj|GAQ79029.1|ATP-binding cassette transporter [Klebsormidium nitens]	Klebsormidium nitens	4.6e-138	SmABCD9;CBP33_05780;SAMN05518865_1162;SmABCD8;A19Y_3800;CBP33_05780;CAP2UW1_2424;A19Y_3800;DespoDRAFT_02507;PL11201_520015;PL11201_520015;OSCI_3960001;AXG93_948s1470;AXG93_948s1470;CAP2UW1_2424;DespoDRAFT_02507;SAMN05518865_1162;CBP33_05780;OSCI_3960001;SmABCD8;CBP33_05780;SmABCD9;DespoDRAFT_02507;DespoDRAFT_02507;AXG93_948s1470;OSCI_3960001;OSCI_3960001;PL11201_520015;SmABCD8;PL9631910002;CAP2UW…	GO:0042626-IEA;GO:0000166-IEA;GO:0055085-IEA;GO:0016020-IEA;GO:0016021-IEA;GO:0016787-IEA;GO:0005524-IEA;GO:0016887-IEA	ATPase activity, coupled to transmembrane movement of substances-IEA;nucleotide binding-IEA;transmembrane transport-IEA;membrane-IEA;integral component of membrane-IEA;hydrolase activity-IEA;ATP binding-IEA;ATPase activity-IEA	Molecular Function-IEA;Molecular Function-IEA;Biological Process-IEA;Cellular Component-IEA;Cellular Component-IEA;Molecular Function-IEA;Molecular Function-IEA;Molecular Function-IEA							noIPR;IPR011527;IPR036640;IPR003439;noIPR;noIPR;noIPR;noIPR;IPR011527;IPR003439;noIPR;IPR027417;IPR036640	DOMAIN;DOMAIN;HOMOLOGOUS_SUPERFAMILY;DOMAIN;DOMAIN;DOMAIN;DOMAIN;DOMAIN;DOMAIN;DOMAIN;DOMAIN;HOMOLOGOUS_SUPERFAMILY;HOMOLOGOUS_SUPERFAMILY	Glycosyltransferase family 28, N-terminal domain;ABC transporter type 1, transmembrane domain;ABC transporter type 1, transmembrane domain superfamily;ABC transporter-like;ABC transporter-like;ABC transporter-like;ABC transporter-like;ABC transporter-like;ABC transporter type 1, transmembrane domain;ABC transporter-like;ABC transporter-like;P-loop containing nucleoside triphosphate hydrolase;ABC …	G3DSA:3.40.50.300 (GENE3D);PF06472 (PFAM);G3DSA:1.20.1560.10 (GENE3D);PF00005 (PFAM);mobidb-lite (MOBIDB_LITE);mobidb-lite (MOBIDB_LITE);PTHR11384 (PANTHER);PTHR11384:SF3 (PANTHER);PS50929 (PROSITE_PROFILES);PS50893 (PROSITE_PROFILES);cd03223 (CDD);SSF52540 (SUPERFAMILY);SSF90123 (SUPERFAMILY)	;GO:0055085/GO:0005524/GO:0042626/GO:0016021;GO:0005524/GO:0016021;GO:0016887/GO:0005524;;;;;GO:0055085/GO:0005524/GO:0042626/GO:0016021;GO:0016887/GO:0005524;;;GO:0005524/GO:0016021	;transmembrane transport/ATP binding/ATPase activity, coupled to transmembrane movement of substances/integral component of membrane;ATP binding/integral component of membrane;ATPase activity/ATP binding;;;;;transmembrane transport/ATP binding/ATPase activity, coupled to transmembrane movement of substances/integral component of membrane;ATPase activity/ATP binding;;;ATP binding/integral componen…	;Biological Process/Molecular Function/Molecular Function/Cellular Component;Molecular Function/Cellular Component;Molecular Function/Molecular Function;;;;;Biological Process/Molecular Function/Molecular Function/Cellular Component;Molecular Function/Molecular Function;;;Molecular Function/Cellular Component
EG_transcript_3166	-1.5048	0.00134117	cysteine protease ATG4D	gi|803263469|ref|XP_011991432.1|PREDICTED: cysteine protease ATG4D isoform X3 [Ovis aries musimon];gi|1062986736|ref|XP_017906546.1|PREDICTED: cysteine protease ATG4D isoform X2 [Capra hircus];gi|1183503903|gb|ORZ27501.1|hypothetical protein BCR41DRAFT_367824 [Lobosporangium transversale];gi|954569779|ref|XP_014609031.1|PREDICTED: cysteine protease ATG4D [Polistes canadensis];gi|1183425641|gb|ORY…	Ovis aries musimon;Capra hircus;Lobosporangium transversale;Polistes canadensis;Rhizoclosmatium globosum;Polistes dominula;Bison bison bison;Bos indicus/Bos taurus;Bubalus bubalis;Bos taurus/Bos taurus;Oryctolagus cuniculus;Octodon degus;Capra hircus;Panthera tigris altaica;Equus asinus;Canis lupus familiaris;Vicugna pacos;Mortierella elongata AG-77;Papio anubis;Felis catus	7.7E-38;1.0E-37;4.7E-37;6.0E-37;1.2E-36;2.4E-36;5.0E-36;9.9E-36;1.1E-35;1.1E-35;1.3E-35;2.6E-35;5.7E-35;7.2E-35;7.7E-35;1.0E-34;1.1E-34;1.2E-34;1.2E-34;1.3E-34	XP_011991432;XP_017906546;ORZ27501;XP_014609031;ORY49948;XP_015191282;XP_010826804;DAA27947/XP_019819717;XP_006068421;NP_001092616/AAI42400;XP_008249765;XP_012371007;XP_017906547;XP_015391772;XP_014721023;XP_542069;XP_006206341;OAQ32403;XP_003914939;XP_003981918	gi|803263469|ref|XP_011991432.1|PREDICTED: cysteine protease ATG4D isoform X3 [Ovis aries musimon]	Ovis aries musimon	7.7e-38	BCR33DRAFT_676867;BCR41DRAFT_367824;ATG4D;K457DRAFT_70761;BCR33DRAFT_676867;K457DRAFT_70761;ATG4D;K457DRAFT_70761;ATG4D;K457DRAFT_70761;K457DRAFT_70761;ATG4D;BCR33DRAFT_676867;K457DRAFT_70761;ATG4D;BCR33DRAFT_676867;ATG4D;K457DRAFT_70761;BCR41DRAFT_367824;ATG4D;BCR33DRAFT_676867;BCR33DRAFT_676867;K457DRAFT_70761;ATG4D;BCR41DRAFT_367824;BCR33DRAFT_676867;BCR41DRAFT_367824;BCR41DRAFT_367824;ATG4D;B…	GO:0006914-IEA;GO:0000045-IBA;GO:0005737-IEA;GO:0051697-IBA;GO:0006508-IEA;GO:0005829-IBA;GO:0016787-IEA;GO:0044804-IBA;GO:0008233-IEA;GO:0015031-IEA;GO:0004197-IBA;GO:0008234-IEA;GO:0006612-IBA;GO:0005634-IEA;GO:0000422-IBA;GO:0006501-IBA	autophagy-IEA;autophagosome assembly-IBA;cytoplasm-IEA;protein delipidation-IBA;proteolysis-IEA;cytosol-IBA;hydrolase activity-IEA;autophagy of nucleus-IBA;peptidase activity-IEA;protein transport-IEA;cysteine-type endopeptidase activity-IBA;cysteine-type peptidase activity-IEA;protein targeting to membrane-IBA;nucleus-IEA;autophagy of mitochondrion-IBA;C-terminal protein lipidation-IBA	Biological Process-IEA;Biological Process-IBA;Cellular Component-IEA;Biological Process-IBA;Biological Process-IEA;Cellular Component-IBA;Molecular Function-IEA;Biological Process-IBA;Molecular Function-IEA;Biological Process-IEA;Molecular Function-IBA;Molecular Function-IEA;Biological Process-IBA;Cellular Component-IEA;Biological Process-IBA;Biological Process-IBA	1	GO:0044237	cellular metabolic process	Biological Process			IPR005078;IPR015943;IPR005078;noIPR;IPR017986;noIPR	FAMILY;DOMAIN;FAMILY;FAMILY;DOMAIN;DOMAIN	Peptidase C54;WD40/YVTN repeat-like-containing domain;Peptidase C54;Peptidase C54;WD40-repeat-containing domain;WD40-repeat-containing domain	PF03416 (PFAM);G3DSA:2.130.10.10 (GENE3D);PTHR22624 (PANTHER);PTHR22624:SF46 (PANTHER);SSF50978 (SUPERFAMILY);SSF54001 (SUPERFAMILY)	;GO:0005515;;;GO:0005515;	;protein binding;;;protein binding;	;Molecular Function;;;Molecular Function;
EG_transcript_16804	1.55172	0.000764218	Adenylate cyclase type 1	gi|1192752298|ref|XP_021000025.1|adenylate cyclase type 2 [Parasteatoda tepidariorum];gi|431909953|gb|ELK13049.1|Adenylate cyclase type 1 [Pteropus alecto];gi|1042365100|ref|XP_017326633.1|PREDICTED: adenylate cyclase type 1 [Ictalurus punctatus];gi|340374006|ref|XP_003385530.1|PREDICTED: adenylate cyclase type 7-like [Amphimedon queenslandica];gi|90078320|dbj|BAE88840.1|unnamed protein product […	Parasteatoda tepidariorum;Pteropus alecto;Ictalurus punctatus;Amphimedon queenslandica;Macaca fascicularis;Danio rerio/Danio rerio;Macaca mulatta;Rhinopithecus bieti;Macaca nemestrina/Macaca nemestrina/Macaca nemestrina;Colobus angolensis palliatus/Cercocebus atys/Macaca fascicularis;Rhinopithecus roxellana;Chlorocebus sabaeus;Macaca mulatta;Cupriavidus sp. UYPR2.512;Pteropus alecto;Amphimedon qu…	6.8E-15;1.6E-14;2.0E-14;2.3E-14;2.3E-14;2.7E-14;3.1E-14;3.2E-14;3.2E-14;3.2E-14;3.2E-14;3.2E-14;3.3E-14;3.8E-14;3.9E-14;4.0E-14;4.0E-14;6.4E-14;7.6E-14;8.1E-14	XP_021000025;ELK13049;XP_017326633;XP_003385530;BAE88840;NP_001161822/ACZ48695;EHH17329;XP_017735796;XP_011760836/XP_011760838/XP_011760837;XP_011802183/XP_005551359/XP_011920917;XP_010372898;XP_007979582;XP_014989077;WP_018309081;XP_015444516;XP_019850469;XP_003896060;XP_015302937;XP_005108248;XP_011382491	gi|1192752298|ref|XP_021000025.1|adenylate cyclase type 2 [Parasteatoda tepidariorum]	Parasteatoda tepidariorum	6.8e-15	ADCY1;EGK_13715;ADCY1;PAL_GLEAN10002296;adcy1;ADCY1;ADCY1;PAL_GLEAN10002296;adcy1;ADCY1;ADCY1;ADCY1;PAL_GLEAN10002296;adcy1;ADCY1;adcy1b;adcy1b;adcy1b;adcy1;ADCY1;PAL_GLEAN10002296;EGK_13715;ADCY1;ADCY1;ADCY1;adcy1;adcy1;EGK_13715;EGK_13715;ADCY1;ADCY1;adcy1b;adcy1b;ADCY1;ADCY1;adcy1;adcy1b;adcy1;ADCY1;ADCY1;EGK_13715;adcy1;adcy1b;PAL_GLEAN10002296;adcy1b;EGK_13715;adcy1b;adcy1;PAL_GLEAN10002296;…	GO:0007409-IEA;GO:0000166-IEA;GO:0005737-IEA;GO:0007605-IMP;GO:0007616-IEA;GO:0046872-IEA;GO:0016020-IEA;GO:0016021-IEA;GO:0016199-IGI;GO:0035556-IEA;GO:0009190-IEA;GO:0006171-IEA;GO:0031290-IGI;GO:0016849-IEA;GO:0016829-IEA;GO:0042752-IEA;GO:0005524-IEA;GO:0004016-IEA;GO:0005622-IEA;GO:0005886-IEA	axonogenesis-IEA;nucleotide binding-IEA;cytoplasm-IEA;sensory perception of sound-IMP;long-term memory-IEA;metal ion binding-IEA;membrane-IEA;integral component of membrane-IEA;axon midline choice point recognition-IGI;intracellular signal transduction-IEA;cyclic nucleotide biosynthetic process-IEA;cAMP biosynthetic process-IEA;retinal ganglion cell axon guidance-IGI;phosphorus-oxygen lyase activ…	Biological Process-IEA;Molecular Function-IEA;Cellular Component-IEA;Biological Process-IMP;Biological Process-IEA;Molecular Function-IEA;Cellular Component-IEA;Cellular Component-IEA;Biological Process-IGI;Biological Process-IEA;Biological Process-IEA;Biological Process-IEA;Biological Process-IGI;Molecular Function-IEA;Molecular Function-IEA;Biological Process-IEA;Molecular Function-IEA;Molecula…	3	GO:0007605;GO:0016199;GO:0031290	sensory perception of sound;axon midline choice point recognition;retinal ganglion cell axon guidance	Biological Process;Biological Process;Biological Process			IPR001054;IPR029787;noIPR;noIPR;noIPR;noIPR;IPR001054;noIPR;IPR029787	DOMAIN;HOMOLOGOUS_SUPERFAMILY;HOMOLOGOUS_SUPERFAMILY;HOMOLOGOUS_SUPERFAMILY;HOMOLOGOUS_SUPERFAMILY;HOMOLOGOUS_SUPERFAMILY;DOMAIN;DOMAIN;HOMOLOGOUS_SUPERFAMILY	Adenylyl cyclase class-3/4/guanylyl cyclase;Nucleotide cyclase;Nucleotide cyclase;Nucleotide cyclase;Nucleotide cyclase;Nucleotide cyclase;Adenylyl cyclase class-3/4/guanylyl cyclase;Adenylyl cyclase class-3/4/guanylyl cyclase;Nucleotide cyclase	PF00211 (PFAM);G3DSA:3.30.70.1230 (GENE3D);mobidb-lite (MOBIDB_LITE);mobidb-lite (MOBIDB_LITE);PTHR11920 (PANTHER);PTHR11920:SF299 (PANTHER);PS50125 (PROSITE_PROFILES);cd07302 (CDD);SSF55073 (SUPERFAMILY)	GO:0009190/GO:0035556/GO:0016849;;;;;;GO:0009190/GO:0035556/GO:0016849;;	cyclic nucleotide biosynthetic process/intracellular signal transduction/phosphorus-oxygen lyase activity;;;;;;cyclic nucleotide biosynthetic process/intracellular signal transduction/phosphorus-oxygen lyase activity;;	Biological Process/Biological Process/Molecular Function;;;;;;Biological Process/Biological Process/Molecular Function;;
EG_transcript_6422	-1.55081	0.00207317	Activating signal cointegrator 1 complex subunit 1	gi|470474346|ref|XP_004342062.1|KH domain containing protein [Acanthamoeba castellanii str. Neff]/gi|440798892|gb|ELR19953.1|KH domain containing protein [Acanthamoeba castellanii str. Neff];gi|1191061106|ref|XP_020908824.1|activating signal cointegrator 1 complex subunit 1-like isoform X1 [Exaiptasia pallida]/gi|999985845|gb|KXJ24986.1|Activating signal cointegrator 1 complex subunit 1 [Exaiptas…	Acanthamoeba castellanii str. Neff/Acanthamoeba castellanii str. Neff;Exaiptasia pallida/Exaiptasia pallida;Exaiptasia pallida;Poecilia mexicana/Poecilia mexicana;Sinocyclocheilus grahami;Xiphophorus maculatus;Lepisosteus oculatus;Lepisosteus oculatus;Poecilia formosa/Poecilia formosa;Lepisosteus oculatus/Lepisosteus oculatus/Lepisosteus oculatus/Lepisosteus oculatus/Lepisosteus oculatus;Poecilia…	2.6E-42;1.2E-38;1.4E-38;1.3E-37;9.2E-37;1.3E-36;1.8E-36;2.2E-36;2.3E-36;2.3E-36;3.5E-36;4.6E-36;7.9E-36;3.5E-35;6.0E-35;6.1E-35;6.3E-35;9.3E-35;1.0E-34;1.1E-34	ELR19953/XP_004342062;KXJ24986/XP_020908824;XP_020908825;XP_014859015/XP_014859014;XP_016144440;XP_005794638;XP_015201766;XP_015201760;XP_007558346/XP_016529910;XP_015201765/XP_015201761/XP_015201762/XP_015201763/XP_015201764;XP_014898480/XP_014898481;XP_008435121/XP_008435122;XP_015758948;XP_011617159;XP_016376771/XP_016376761;XP_016376780;XP_007250188;EDO29881/XP_001621981;XP_020628581;XP_01418…	gi|440798892|gb|ELR19953.1|KH domain containing protein [Acanthamoeba castellanii str. Neff]/gi|470474346|ref|XP_004342062.1|KH domain containing protein [Acanthamoeba castellanii str. Neff]	Acanthamoeba castellanii str. Neff	2.6e-42	ACA1_112470;M4AKN3;ASCC1;ASCC1;W5MD86;W5MD86;v1g142990;ACA1_112470;M4AKN3;W5MD86;v1g142990;W5MD86;M4AKN3;W5MD86;v1g142990;ASCC1;ASCC1;ASCC1;ASCC1;W5MD86;M4AKN3;ASCC1;M4AKN3;ASCC1;M4AKN3;W5MD86;W5MD86;ACA1_112470;W5MD86;M4AKN3;ASCC1;ACA1_112470;ASCC1;W5MD86;v1g142990;M4AKN3;M4AKN3;W5MD86;W5MD86;ASCC1;M4AKN3;M4AKN3;M4AKN3;ASCC1	GO:0007409-IEA;GO:0003723-IEA;GO:0007528-IEA;GO:0001966-IEA;GO:0061055-IEA;GO:0003676-IEA	axonogenesis-IEA;RNA binding-IEA;neuromuscular junction development-IEA;thigmotaxis-IEA;myotome development-IEA;nucleic acid binding-IEA	Biological Process-IEA;Molecular Function-IEA;Biological Process-IEA;Biological Process-IEA;Biological Process-IEA;Molecular Function-IEA							IPR000504;IPR004087;noIPR;IPR000504;noIPR;IPR004088;IPR004088;IPR019510;noIPR;noIPR;noIPR;noIPR;IPR000504;noIPR;noIPR;IPR000504;IPR004088	DOMAIN;DOMAIN;DOMAIN;DOMAIN;DOMAIN;DOMAIN;DOMAIN;DOMAIN;DOMAIN;DOMAIN;DOMAIN;DOMAIN;DOMAIN;DOMAIN;DOMAIN;DOMAIN;DOMAIN	RNA recognition motif domain;K Homology domain;K Homology domain;RNA recognition motif domain;RNA recognition motif domain;K Homology domain, type 1;K Homology domain, type 1;Protein kinase A anchor protein, nuclear localisation signal domain;Protein kinase A anchor protein, nuclear localisation signal domain;Protein kinase A anchor protein, nuclear localisation signal domain;Protein kinase A anc…	SM00360 (SMART);SM00322 (SMART);G3DSA:3.30.70.330 (GENE3D);PF00076 (PFAM);G3DSA:3.90.1140.10 (GENE3D);PF00013 (PFAM);G3DSA:3.30.1370.10 (GENE3D);PF10469 (PFAM);mobidb-lite (MOBIDB_LITE);mobidb-lite (MOBIDB_LITE);PTHR13360 (PANTHER);PS50084 (PROSITE_PROFILES);PS50102 (PROSITE_PROFILES);cd00590 (CDD);cd02394 (CDD);SSF54928 (SUPERFAMILY);SSF54791 (SUPERFAMILY)	GO:0003676;GO:0003676;;GO:0003676;;GO:0003723;GO:0003723;;;;;;GO:0003676;;;GO:0003676;GO:0003723	nucleic acid binding;nucleic acid binding;;nucleic acid binding;;RNA binding;RNA binding;;;;;;nucleic acid binding;;;nucleic acid binding;RNA binding	Molecular Function;Molecular Function;;Molecular Function;;Molecular Function;Molecular Function;;;;;;Molecular Function;;;Molecular Function;Molecular Function
EG_transcript_36592	1.83515	0.00238392	EF-hand domain-containing family member C2	gi|290980651|ref|XP_002673045.1|hypothetical protein NAEGRDRAFT_81047 [Naegleria gruberi] [Naegleria gruberi strain NEG-M]/gi|284086626|gb|EFC40301.1|hypothetical protein NAEGRDRAFT_81047 [Naegleria gruberi];gi|1041121312|ref|XP_017284558.1|PREDICTED: EF-hand domain-containing family member C2 [Kryptolebias marmoratus];gi|642096100|emb|CDQ79361.1|unnamed protein product [Oncorhynchus mykiss];gi|1…	Naegleria gruberi strain NEG-M/Naegleria gruberi;Kryptolebias marmoratus;Oncorhynchus mykiss;Oncorhynchus kisutch;Neolamprologus brichardi;Haplochromis burtoni;Oreochromis niloticus;Neolamprologus brichardi;Haplochromis burtoni;Oreochromis niloticus;Haplochromis burtoni;Haplochromis burtoni;Pygocentrus nattereri;Danio rerio/Danio rerio;Esox lucius;Pygocentrus nattereri;Plasmodiophora brassicae;Pu…	7.8E-21;1.3E-19;2.1E-19;6.1E-19;1.4E-18;1.5E-18;1.5E-18;1.6E-18;1.6E-18;1.6E-18;1.6E-18;1.6E-18;2.9E-18;3.1E-18;3.2E-18;3.4E-18;4.4E-18;5.4E-18;6.4E-18;6.5E-18	EFC40301/XP_002673045;XP_017284558;CDQ79361;XP_020317502;XP_006806031;XP_014194780;XP_005475295;XP_006806032;XP_014194782;XP_005475296;XP_014194781;XP_014194783;XP_017550650;Q32TF8/AAI24092;XP_012994650;XP_017550649;CEO97836;XP_005745568;XP_004573024;XP_005745569	gi|284086626|gb|EFC40301.1|hypothetical protein NAEGRDRAFT_81047 [Naegleria gruberi]/gi|290980651|ref|XP_002673045.1|hypothetical protein NAEGRDRAFT_81047 [Naegleria gruberi] [Naegleria gruberi strain NEG-M]	Naegleria gruberi/Naegleria gruberi strain NEG-M	7.8e-21	efhc2;efhc2;NAEGRDRAFT_81047	GO:0008150-ND;GO:0005509-IEA;GO:0005575-ND	biological_process-ND;calcium ion binding-IEA;cellular_component-ND	Biological Process-ND;Molecular Function-IEA;Cellular Component-ND							IPR010554;noIPR;noIPR;noIPR;IPR006602	DOMAIN;DOMAIN;DOMAIN;DOMAIN;DOMAIN	Domain of unknown function DUF1126;Domain of unknown function DUF1126;Domain of unknown function DUF1126;Domain of unknown function DUF1126;Uncharacterised domain DM10	PF06565 (PFAM);G3DSA:2.30.29.170 (GENE3D);PTHR12086 (PANTHER);PTHR12086:SF11 (PANTHER);PS51336 (PROSITE_PROFILES)	;;;;	;;;;	;;;;
EG_transcript_10640	1.70554	5.77931e-05	serine threonine- phosphatase 2B catalytic subunit 2	gi|955165816|emb|CUG90844.1|serine-threonine protein phosphatase, putative [Bodo saltans];gi|290983092|ref|XP_002674263.1|predicted protein [Naegleria gruberi]/gi|284087852|gb|EFC41519.1|predicted protein [Naegleria gruberi];gi|557759762|ref|XP_005179605.1|PREDICTED: serine/threonine-protein phosphatase 2B catalytic subunit 1 isoform X3 [Musca domestica];gi|1135101873|ref|XP_019890953.1|PREDICTED…	Bodo saltans;Naegleria gruberi strain NEG-M/Naegleria gruberi;Musca domestica;Musca domestica;Bactrocera cucurbitae;Bactrocera latifrons;Bactrocera oleae/Bactrocera oleae/Bactrocera oleae;Rhagoletis zephyria;Bactrocera dorsalis;Bactrocera latifrons;Bactrocera latifrons;Saccoglossus kowalevskii/Saccoglossus kowalevskii;Coturnix japonica/Numida meleagris;Drosophila simulans;Coturnix japonica/Numida…	0.0E0;0.0E0;2.1E-180;3.4E-180;5.3E-179;7.1E-179;1.4E-178;1.5E-178;1.7E-178;2.2E-178;2.3E-178;4.9E-178;4.9E-178;5.6E-178;5.7E-178;5.8E-178;6.2E-178;6.3E-178;7.1E-178;9.1E-178	CUG90844;EFC41519/XP_002674263;XP_005179605;XP_019890953;XP_011195071;XP_018791496;XP_014094385/XP_014094382/XP_014094383;XP_017481354;XP_011204405;XP_018784799;XP_018784798;NP_001158479/ACH73221;XP_021256037/XP_015721998;EDX18099;XP_021256039/XP_015722001;XP_002042261/EDW46147;XP_011177167;AOQ12629/AOQ06597/AOQ08114/AOQ15306/Q27889/NP_001245716/NP_001245715/AAQ22552/NP_523373/AAF48622/AFH07429/A…	gi|955165816|emb|CUG90844.1|serine-threonine protein phosphatase, putative [Bodo saltans]	Bodo saltans	0	Pp2B-14D;Pp2B-14D;B5THL3;Pp2B-14D;Pp2B-14D;T1PCB2;NAEGRDRAFT_60801;Pp2B-14D;Pp2B-14D;Pp2B-14D;Pp2B-14D;Dsec\GM13390;Pp2B-14D;Dsec\GM13390;NAEGRDRAFT_60801;Dsec\GM13390;Pp2B-14D;Dsec\GM13390;B5THL3;B5THL3;NAEGRDRAFT_60801;Dsec\GM13390;Pp2B-14D;T1PCB2;Pp2B-14D;BSAL_02290;Pp2B-14D;Pp2B-14D;Dsec\GM13390;Pp2B-14D;Dsec\GM13390;Pp2B-14D;Dsec\GM13390;Pp2B-14D;Pp2B-14D;Dsim\GD15742;B5THL3;Pp2B-14D;Pp2B-14…	GO:0005955-ISS;GO:0004723-ISS;GO:0005515-IPI;GO:0004722-NAS;GO:0004722-ISS;GO:0005516-IEA;GO:0005516-TAS;GO:0046872-IEA;GO:0051321-IEA;GO:0051321-IGI;GO:0030431-IEA;GO:0030431-IDA;GO:0016787-IEA;GO:0007143-IEA;GO:0007143-IMP;GO:0006470-IEA;GO:0006470-NAS;GO:0006470-ISS;GO:0035220-IEA;GO:0035220-IMP;GO:0045995-IEA;GO:0045995-IMP;GO:0033192-IEA;GO:0033192-IMP;GO:0004721-IEA	calcineurin complex-ISS;calcium-dependent protein serine/threonine phosphatase activity-ISS;protein binding-IPI;protein serine/threonine phosphatase activity-NAS;protein serine/threonine phosphatase activity-ISS;calmodulin binding-IEA;calmodulin binding-TAS;metal ion binding-IEA;meiotic cell cycle-IEA;meiotic cell cycle-IGI;sleep-IEA;sleep-IDA;hydrolase activity-IEA;female meiotic nuclear divisio…	Cellular Component-ISS;Molecular Function-ISS;Molecular Function-IPI;Molecular Function-NAS;Molecular Function-ISS;Molecular Function-IEA;Molecular Function-TAS;Molecular Function-IEA;Biological Process-IEA;Biological Process-IGI;Biological Process-IEA;Biological Process-IDA;Molecular Function-IEA;Biological Process-IEA;Biological Process-IMP;Biological Process-IEA;Biological Process-NAS;Biologic…	8	GO:0005516;GO:0005955;GO:0006470;GO:0007143;GO:0030431;GO:0033192;GO:0035220;GO:0045995	calmodulin binding;calcineurin complex;protein dephosphorylation;female meiotic nuclear division;sleep;calmodulin-dependent protein phosphatase activity;wing disc development;regulation of embryonic development	Molecular Function;Cellular Component;Biological Process;Biological Process;Biological Process;Molecular Function;Biological Process;Biological Process	EC:3.1.3.16;EC:3.1.3.41	Protein-serine/threonine phosphatase;4-nitrophenylphosphatase	IPR006186;IPR006186;IPR004843;IPR029052;noIPR;noIPR;noIPR;noIPR;IPR006186;noIPR;IPR029052	DOMAIN;DOMAIN;DOMAIN;DOMAIN;DOMAIN;DOMAIN;DOMAIN;DOMAIN;DOMAIN;DOMAIN;DOMAIN	Serine/threonine-specific protein phosphatase/bis(5-nucleosyl)-tetraphosphatase;Serine/threonine-specific protein phosphatase/bis(5-nucleosyl)-tetraphosphatase;Calcineurin-like phosphoesterase domain, ApaH type;Metallo-dependent phosphatase-like;Metallo-dependent phosphatase-like;Metallo-dependent phosphatase-like;Metallo-dependent phosphatase-like;Metallo-dependent phosphatase-like;Serine/threon…	PR00114 (PRINTS);SM00156 (SMART);PF00149 (PFAM);G3DSA:3.60.21.10 (GENE3D);PIRSF033096 (PIRSF);mobidb-lite (MOBIDB_LITE);PTHR11668 (PANTHER);PTHR11668:SF367 (PANTHER);PS00125 (PROSITE_PATTERNS);cd07416 (CDD);SSF56300 (SUPERFAMILY)	GO:0016787;GO:0016787;GO:0016787;;;;;;GO:0016787;;	hydrolase activity;hydrolase activity;hydrolase activity;;;;;;hydrolase activity;;	Molecular Function;Molecular Function;Molecular Function;;;;;;Molecular Function;;
EG_transcript_21599	1.50307	0.017445	caltractin	gi|955171700|emb|CUG86137.1|centrin, putative [Bodo saltans];gi|676383595|ref|XP_009035076.1|centrin [Aureococcus anophagefferens]/gi|323454391|gb|EGB10261.1|centrin [Aureococcus anophagefferens];gi|922855507|gb|KOO23951.1|centrin [Chrysochromulina sp. CCMP291];gi|47716288|dbj|BAD20710.1|centrin [Scytosiphon lomentaria]/gi|47716290|dbj|BAD20711.1|centrin [Scytosiphon lomentaria];gi|698812230|ref|…	Bodo saltans;Aureococcus anophagefferens/Aureococcus anophagefferens;Chrysochromulina sp. CCMP291;Scytosiphon lomentaria/Scytosiphon lomentaria;Aphanomyces astaci/Aphanomyces astaci;Achlya hypogyna;Ectocarpus siliculosus;Exaiptasia pallida;Thraustotheca clavata;Nematostella vectensis/Nematostella vectensis;Montastraea faveolata/Montastraea faveolata/Montastraea faveolata;Acropora digitifera/Acrop…	1.2E-89;5.3E-89;6.0E-89;1.3E-88;1.6E-88;2.2E-88;4.7E-88;1.4E-87;2.2E-87;2.4E-87;7.9E-87;8.1E-87;8.4E-87;1.1E-86;1.3E-86;1.9E-86;4.3E-86;9.0E-86;1.2E-85;1.2E-85	CUG86137;XP_009035076/EGB10261;KOO23951;BAD20710/BAD20711;ETV71479/XP_009839144;OQR91234;CBN74045;XP_020906244;OQR95620;XP_001632838/EDO40775;XP_020613908/XP_020613909/XP_020613910;XP_015770629/XP_015770636;XP_020613907;KDO24949/XP_012204409/EQC28236/XP_008618385;XP_009531903/EGZ11570;CEG45992;ETP16057/KUF77687/KUF97455/ETK86190/ETL39614/ETL92739/ETM46037/XP_002900655/EEY59970/ETP44118/ETI46254/E…	gi|955171700|emb|CUG86137.1|centrin, putative [Bodo saltans]	Bodo saltans	1.2e-89	F443_09334;Slcen;A0A0P1AXR3;THRCLA_07714;CETN1;SPRG_09593;H257_13352;BSAL_91725;AURANDRAFT_23303;PHYSODRAFT_515347;Ctob_004805;Odcen;Centrin;ACHHYP_04847;v1g106028	GO:0005509-IEA	calcium ion binding-IEA	Molecular Function-IEA	1	GO:0005509	calcium ion binding	Molecular Function			noIPR;IPR002048;noIPR;noIPR;noIPR;IPR002048;IPR002048;IPR002048;IPR002048;IPR002048;IPR011992	HOMOLOGOUS_SUPERFAMILY;DOMAIN;DOMAIN;DOMAIN;DOMAIN;DOMAIN;DOMAIN;DOMAIN;DOMAIN;DOMAIN;HOMOLOGOUS_SUPERFAMILY	Peptidyl-tRNA hydrolase superfamily;EF-hand domain;EF-hand domain;EF-hand domain;EF-hand domain;EF-hand domain;EF-hand domain;EF-hand domain;EF-hand domain;EF-hand domain;EF-hand domain pair	G3DSA:1.10.238.10 (GENE3D);PF13499 (PFAM);G3DSA:1.10.238.10 (GENE3D);PTHR23050 (PANTHER);PTHR23050:SF218 (PANTHER);PS50222 (PROSITE_PROFILES);PS50222 (PROSITE_PROFILES);PS50222 (PROSITE_PROFILES);PS50222 (PROSITE_PROFILES);cd00051 (CDD);SSF47473 (SUPERFAMILY)	;GO:0005509;;;;GO:0005509;GO:0005509;GO:0005509;GO:0005509;GO:0005509;	;calcium ion binding;;;;calcium ion binding;calcium ion binding;calcium ion binding;calcium ion binding;calcium ion binding;	;Molecular Function;;;;Molecular Function;Molecular Function;Molecular Function;Molecular Function;Molecular Function;
EG_transcript_8354	-1.9219	0.000100802	alpha-type kinase	gi|527173128|gb|AGS09407.1|alpha-type protein kinase [Euglena gracilis];gi|1173929423|gb|OQR82656.1|hypothetical protein ACHHYP_15677 [Achlya hypogyna];gi|813111299|ref|XP_012195161.1|hypothetical protein SPRG_01565 [Saprolegnia parasitica CBS 223.65]/gi|641540648|gb|KDO34430.1|hypothetical protein SPRG_01565 [Saprolegnia parasitica CBS 223.65];gi|325187771|emb|CCA22316.1|myosin heavy chain kinas…	Euglena gracilis;Achlya hypogyna;Saprolegnia parasitica CBS 223.65/Saprolegnia parasitica CBS 223.65;Albugo laibachii Nc14;Albugo candida;Thraustotheca clavata;Saprolegnia diclina VS20/Saprolegnia diclina VS20;Albugo laibachii Nc14;Guillardia theta CCMP2712/Guillardia theta CCMP2712;Plasmopara halstedii;Aphanomyces invadans/Aphanomyces invadans/Aphanomyces invadans/Aphanomyces invadans;Aphanomyce…	3.3E-48;2.0E-46;1.4E-45;1.7E-45;3.5E-45;1.8E-44;2.2E-44;3.5E-44;7.7E-44;8.6E-44;1.3E-43;1.6E-43;2.6E-43;4.0E-43;4.1E-43;9.0E-43;1.0E-42;1.1E-42;1.1E-42;1.1E-42	AGS09407;OQR82656;XP_012195161/KDO34430;CCA22316;CCI48393;OQS06513;XP_008617127/EQC29360;CCA15113;XP_005820535/EKX33555;CEG48613;XP_008866433/XP_008866434/ETW04997/ETW04996;ETV86715/XP_009823514;XP_008866432/XP_008866435/ETW04995/ETW04994;CCI45273;CCI45274;ETL79519;ETI32482;ETP30502;ETP02332/ETK72851/ETL26303/ETO61220;XP_008898015/ETN16926	gi|527173128|gb|AGS09407.1|alpha-type protein kinase [Euglena gracilis]	Euglena gracilis	3.3e-48	GUITHDRAFT_120247;H257_01815;S5RFC5;F441_20600;AlNc14C150G7502;F443_20732;SPRG_01565;BN9_094770;AlNc14C8G1107;PPTG_06016;THRCLA_01448;L917_19880;ACHHYP_15677;SDRG_12824;H310_04061;F442_20527;BN9_061460;GUITHDRAFT_120247;GUITHDRAFT_120247;S5RFC5;F441_20600;AlNc14C150G7502;ACHHYP_15677;SDRG_12824;H310_04061;S5RFC5;A0A0P1B3S2;PPTG_06016;H310_04061;H310_04061;AlNc14C8G1107;L917_19880;BN9_094770;F443_…	GO:0005509-IEA;GO:0016310-IEA;GO:0016301-IEA;GO:0004674-IEA;GO:0005524-IEA;GO:0006468-IEA	calcium ion binding-IEA;phosphorylation-IEA;kinase activity-IEA;protein serine/threonine kinase activity-IEA;ATP binding-IEA;protein phosphorylation-IEA	Molecular Function-IEA;Biological Process-IEA;Molecular Function-IEA;Molecular Function-IEA;Molecular Function-IEA;Biological Process-IEA							noIPR;IPR004166;noIPR;noIPR;noIPR;noIPR;noIPR;IPR004166;IPR011009	HOMOLOGOUS_SUPERFAMILY;DOMAIN;DOMAIN;DOMAIN;DOMAIN;DOMAIN;DOMAIN;DOMAIN;HOMOLOGOUS_SUPERFAMILY	EF-hand domain pair;MHCK/EF2 kinase;MHCK/EF2 kinase;MHCK/EF2 kinase;MHCK/EF2 kinase;MHCK/EF2 kinase;MHCK/EF2 kinase;MHCK/EF2 kinase;Protein kinase-like domain superfamily	G3DSA:3.20.200.10 (GENE3D);PF02816 (PFAM);G3DSA:3.30.200.20 (GENE3D);mobidb-lite (MOBIDB_LITE);mobidb-lite (MOBIDB_LITE);PTHR14187 (PANTHER);PTHR14187:SF56 (PANTHER);PS51158 (PROSITE_PROFILES);SSF56112 (SUPERFAMILY)	;GO:0004674/GO:0005524/GO:0006468;;;;;;GO:0004674/GO:0005524/GO:0006468;	;protein serine/threonine kinase activity/ATP binding/protein phosphorylation;;;;;;protein serine/threonine kinase activity/ATP binding/protein phosphorylation;	;Molecular Function/Molecular Function/Biological Process;;;;;;Molecular Function/Molecular Function/Biological Process;
EG_transcript_12333	-1.68626	0.00135518	TKL IRAK kinase	gi|156390401|ref|XP_001635259.1|predicted protein [Nematostella vectensis]/gi|156222351|gb|EDO43196.1|predicted protein, partial [Nematostella vectensis];gi|765554018|gb|KJE94639.1|hypothetical protein CAOG_009835 [Capsaspora owczarzaki ATCC 30864];gi|754343797|ref|XP_004364556.2|hypothetical protein CAOG_01688 [Capsaspora owczarzaki ATCC 30864];gi|514682084|ref|XP_004988626.1|hypothetical protei…	Nematostella vectensis/Nematostella vectensis;Capsaspora owczarzaki ATCC 30864;Capsaspora owczarzaki ATCC 30864;Salpingoeca rosetta/Salpingoeca rosetta;Capsaspora owczarzaki ATCC 30864/Capsaspora owczarzaki ATCC 30864;Candidatus Protochlamydia amoebophila;Candidatus Protochlamydia amoebophila;Symbiodinium microadriaticum;Emiliania huxleyi CCMP1516/Emiliania huxleyi CCMP1516;Capsaspora owczarzaki …	9.9E-16;8.6E-15;9.9E-14;1.1E-13;1.5E-13;2.6E-13;2.6E-13;3.6E-13;3.9E-13;4.4E-13;4.8E-13;5.2E-13;6.8E-13;1.4E-12;1.9E-12;3.7E-12;4.0E-12;4.4E-12;6.7E-12;9.5E-12	XP_001635259/EDO43196;KJE94639;XP_004364556;XP_004988626/EGD79676;XP_004349883/KJE89972;WP_039360812;KIC70772;OLP87870;XP_005766381/EOD13952;XP_004343022;KJE97852;XP_011270831;KJE90366;KJE93028;XP_016108896;KFH74161;XP_016395995;XP_001632124/EDO40061;XP_004364948;KOO21333	gi|156390401|ref|XP_001635259.1|predicted protein [Nematostella vectensis]/gi|156222351|gb|EDO43196.1|predicted protein, partial [Nematostella vectensis]	Nematostella vectensis	9.9e-16	NLRC3;CAOG_007934;CAOG_001363;CAOG_007934;NLRC3;CAOG_001363;CAOG_001363;CAOG_007934;CAOG_007934;CAOG_009453;CAOG_009453;CAOG_001363;NLRC3;CAOG_007934;CAOG_001363;NLRC3	GO:0005509-IEA;GO:0016310-IEA;GO:0004672-IEA;GO:0016301-IEA;GO:0005524-IEA;GO:0006468-IEA;GO:0006633-IEA;GO:0050080-IEA	calcium ion binding-IEA;phosphorylation-IEA;protein kinase activity-IEA;kinase activity-IEA;ATP binding-IEA;protein phosphorylation-IEA;fatty acid biosynthetic process-IEA;malonyl-CoA decarboxylase activity-IEA	Molecular Function-IEA;Biological Process-IEA;Molecular Function-IEA;Molecular Function-IEA;Molecular Function-IEA;Biological Process-IEA;Biological Process-IEA;Molecular Function-IEA							IPR001611;IPR032675;noIPR;noIPR	REPEAT;HOMOLOGOUS_SUPERFAMILY;HOMOLOGOUS_SUPERFAMILY;HOMOLOGOUS_SUPERFAMILY	Leucine-rich repeat;Leucine-rich repeat domain superfamily;Leucine-rich repeat domain superfamily;Leucine-rich repeat domain superfamily	PF13516 (PFAM);G3DSA:3.80.10.10 (GENE3D);PTHR44483 (PANTHER);SSF52047 (SUPERFAMILY)	GO:0005515;;;	protein binding;;;	Molecular Function;;;
EG_transcript_5869	1.70845	0.0271021	receptor-type adenylate cyclase	gi|955175063|emb|CUG34590.1|receptor-type adenylate cyclase, putative [Bodo saltans];gi|407850473|gb|EKG04857.1|receptor-type adenylate cyclase, putative, partial [Trypanosoma cruzi];gi|1177791536|gb|ORC86660.1|receptor-type adenylate cyclase, partial [Trypanosoma theileri];gi|955174037|emb|CUG61399.1|receptor-type adenylate cyclase, putative, partial [Bodo saltans];gi|13399573|pdb|1FX2|AChain A,…	Bodo saltans;Trypanosoma cruzi;Trypanosoma theileri;Bodo saltans;Bodo saltans;Bodo saltans;Eimeria tenella/Eimeria tenella;Trypanosoma congolense IL3000;Euglena gracilis;Leishmania infantum JPCM5/Leishmania infantum JPCM5;Leishmania donovani/Leishmania donovani;Leishmania infantum JPCM5/Leishmania infantum JPCM5;Leishmania infantum JPCM5/Leishmania infantum JPCM5;Leishmania donovani/Leishmania do…	1.5E-43;2.0E-41;2.2E-41;4.5E-41;4.5E-41;5.6E-41;1.1E-40;1.7E-40;6.1E-40;6.9E-40;9.1E-40;2.8E-39;3.0E-39;3.5E-39;4.4E-39;6.7E-39;7.6E-39;1.0E-38;1.1E-38;1.3E-38	CUG34590;EKG04857;ORC86660;CUG61399;1FX2;CUG92958;CUG73032;CDJ44999/XP_013235746;CCD12074;1FX4;BAD20740;XP_001464676/CAM59704;AAA74999/Q25263;XP_001464675/CAM59703;CAM59706/XP_001464678;Q27675/AAA74998;KEG11949/XP_009309812;BAD20741;XP_001682266/CAJ03426;KPI84909	gi|955175063|emb|CUG34590.1|receptor-type adenylate cyclase, putative [Bodo saltans]	Bodo saltans	1.5e-43	RAC-A;Q6L877;BSAL_84110;RAC-B2;RAC-B;GRESAG 4.3;RAC-A;BSAL_40020;Q6L878;TM35_000261120;TCIL3000_0_29930;RAC-B2;ABL78_6034;LINJ_17_0130;RAC-A;ABL78_6034;RAC-A;RAC-A;RAC-A;BSAL_84110;BSAL_40020;TM35_000261120;Q6L877;TCIL3000_0_29930;RAC-A;RAC-B;RAC-A;Q6L878;LINJ_17_0130;LMJF_17_0190;Q6L878;RAC-B2;Q6L877;ABL78_6034;LMJF_17_0190;ABL78_6034;BSAL_40020;LINJ_17_0130;Q6L878;RAC-A;TM35_000261120;RAC-A;RAC…	GO:0006171-IEA;GO:0000166-IEA;GO:0046872-IEA;GO:0016849-IEA;GO:0016020-IEA;GO:0016021-IEA;GO:0016829-IEA;GO:0035556-IEA;GO:0005524-IEA;GO:0004016-IEA;GO:0005622-IEA;GO:0009190-IEA	cAMP biosynthetic process-IEA;nucleotide binding-IEA;metal ion binding-IEA;phosphorus-oxygen lyase activity-IEA;membrane-IEA;integral component of membrane-IEA;lyase activity-IEA;intracellular signal transduction-IEA;ATP binding-IEA;adenylate cyclase activity-IEA;intracellular-IEA;cyclic nucleotide biosynthetic process-IEA	Biological Process-IEA;Molecular Function-IEA;Molecular Function-IEA;Molecular Function-IEA;Cellular Component-IEA;Cellular Component-IEA;Molecular Function-IEA;Biological Process-IEA;Molecular Function-IEA;Molecular Function-IEA;Cellular Component-IEA;Biological Process-IEA	2	GO:0009987;GO:0016829	cellular process;lyase activity	Biological Process;Molecular Function			noIPR;IPR011641;IPR029787;noIPR;noIPR;IPR003760;IPR001054;noIPR;IPR001054;noIPR;IPR009030;IPR029787	DOMAIN;DOMAIN;HOMOLOGOUS_SUPERFAMILY;HOMOLOGOUS_SUPERFAMILY;HOMOLOGOUS_SUPERFAMILY;DOMAIN;DOMAIN;DOMAIN;DOMAIN;DOMAIN;HOMOLOGOUS_SUPERFAMILY;HOMOLOGOUS_SUPERFAMILY	ABC transporter substrate-binding protein PnrA-like;Tyrosine-protein kinase ephrin type A/B receptor-like;Nucleotide cyclase;Nucleotide cyclase;Nucleotide cyclase;ABC transporter substrate-binding protein PnrA-like;Adenylyl cyclase class-3/4/guanylyl cyclase;Adenylyl cyclase class-3/4/guanylyl cyclase;Adenylyl cyclase class-3/4/guanylyl cyclase;Adenylyl cyclase class-3/4/guanylyl cyclase;Growth f…	G3DSA:3.40.50.2300 (GENE3D);PF07699 (PFAM);G3DSA:3.30.70.1230 (GENE3D);G3DSA:3.40.50.2300 (GENE3D);G3DSA:2.10.50.10 (GENE3D);PF02608 (PFAM);PF00211 (PFAM);PTHR44005 (PANTHER);PS50125 (PROSITE_PROFILES);cd00185 (CDD);SSF57184 (SUPERFAMILY);SSF55073 (SUPERFAMILY)	;;;;;GO:0005886;GO:0035556/GO:0009190/GO:0016849;;GO:0035556/GO:0009190/GO:0016849;;;	;;;;;plasma membrane;intracellular signal transduction/cyclic nucleotide biosynthetic process/phosphorus-oxygen lyase activity;;intracellular signal transduction/cyclic nucleotide biosynthetic process/phosphorus-oxygen lyase activity;;;	;;;;;Cellular Component;Biological Process/Biological Process/Molecular Function;;Biological Process/Biological Process/Molecular Function;;;
EG_transcript_46787	2.04591	0.000974327	receptor-type adenylate cyclase	gi|47776275|dbj|BAD20741.1|putative membrane-bound adenylyl cyclase [Euglena gracilis];gi|47776273|dbj|BAD20740.1|putative membrane-bound adenylyl cyclase [Euglena gracilis];gi|1177791536|gb|ORC86660.1|receptor-type adenylate cyclase, partial [Trypanosoma theileri];gi|343412267|emb|CCD21750.1|receptor-type adenylate cyclase GRESAG 4, putative, (fragment) [Trypanosoma vivax Y486];gi|343417591|emb|…	Euglena gracilis;Euglena gracilis;Trypanosoma theileri;Trypanosoma vivax Y486;Trypanosoma vivax Y486;Bodo saltans;Bodo saltans;Trypanosoma vivax Y486;Trypanosoma cruzi;Trypanosoma vivax Y486;Trypanosoma vivax Y486;Trypanosoma vivax Y486;Trypanosoma theileri;Trypanosoma vivax Y486;Trypanosoma grayi/Trypanosoma grayi;Trypanosoma brucei brucei;Trypanosoma brucei brucei;Trypanosoma cruzi;Leishmania d…	1.1E-40;2.2E-40;2.4E-40;2.5E-40;4.1E-40;1.4E-39;3.4E-39;4.6E-39;5.1E-39;5.1E-39;6.2E-39;8.1E-39;9.8E-39;1.8E-38;2.0E-37;2.9E-37;3.2E-37;6.3E-37;9.1E-37;1.1E-36	BAD20741;BAD20740;ORC86660;CCD21750;CCD19987;CUG73032;CUG92958;CCD18717;EKG04857;CCD18754;CCD18993;CCD18463;ORC90662;CCD21306;KEG11949/XP_009309812;CAQ57414;CAQ57411;1FX2;EKG00384;Q27675/AAA74998	gi|47776275|dbj|BAD20741.1|putative membrane-bound adenylyl cyclase [Euglena gracilis]	Euglena gracilis	1.1e-40	TvY486_0017030;TM35_000084600;Tb427.BES122.8;Q6L877;Q6L877;BSAL_84110;TvY486_0001030;TvY486_0027430;RAC-A;Q6L877;Tb427.BES122.8;TvY486_0042180;BSAL_40020;Q6L878;TM35_000084600;Tb427.BES122.8;TM35_000261120;Q6L878;BSAL_40020;Tb427.BES122.8;TM35_000261120;TvY486_0017030;TvY486_0014230;TM35_000084600;TvY486_0017030;Q6L877;TvY486_0004830;TvY486_0001030;TvY486_0027430;RAC-A;RAC-A;TvY486_0001030;TvY486…	GO:0006171-IEA;GO:0000166-IEA;GO:0046872-IEA;GO:0016849-IEA;GO:0016020-IEA;GO:0016021-IEA;GO:0016829-IEA;GO:0035556-IEA;GO:0005524-IEA;GO:0004016-IEA;GO:0009190-IEA;GO:0005622-IEA	cAMP biosynthetic process-IEA;nucleotide binding-IEA;metal ion binding-IEA;phosphorus-oxygen lyase activity-IEA;membrane-IEA;integral component of membrane-IEA;lyase activity-IEA;intracellular signal transduction-IEA;ATP binding-IEA;adenylate cyclase activity-IEA;cyclic nucleotide biosynthetic process-IEA;intracellular-IEA	Biological Process-IEA;Molecular Function-IEA;Molecular Function-IEA;Molecular Function-IEA;Cellular Component-IEA;Cellular Component-IEA;Molecular Function-IEA;Biological Process-IEA;Molecular Function-IEA;Molecular Function-IEA;Biological Process-IEA;Cellular Component-IEA	3	GO:0005488;GO:0009987;GO:0016829	binding;cellular process;lyase activity	Molecular Function;Biological Process;Molecular Function			IPR029787;IPR001054;noIPR;IPR001054;IPR029787	HOMOLOGOUS_SUPERFAMILY;DOMAIN;DOMAIN;DOMAIN;HOMOLOGOUS_SUPERFAMILY	Nucleotide cyclase;Adenylyl cyclase class-3/4/guanylyl cyclase;Adenylyl cyclase class-3/4/guanylyl cyclase;Adenylyl cyclase class-3/4/guanylyl cyclase;Nucleotide cyclase	G3DSA:3.30.70.1230 (GENE3D);PF00211 (PFAM);PTHR44005 (PANTHER);PS50125 (PROSITE_PROFILES);SSF55073 (SUPERFAMILY)	;GO:0009190/GO:0016849/GO:0035556;;GO:0009190/GO:0016849/GO:0035556;	;cyclic nucleotide biosynthetic process/phosphorus-oxygen lyase activity/intracellular signal transduction;;cyclic nucleotide biosynthetic process/phosphorus-oxygen lyase activity/intracellular signal transduction;	;Biological Process/Molecular Function/Biological Process;;Biological Process/Molecular Function/Biological Process;
EG_transcript_1419	1.73067	0.0135598	receptor-type adenylate	gi|955175063|emb|CUG34590.1|receptor-type adenylate cyclase, putative [Bodo saltans];gi|955174037|emb|CUG61399.1|receptor-type adenylate cyclase, putative, partial [Bodo saltans];gi|955173693|emb|CUG71318.1|receptor-type adenylate cyclase, putative [Bodo saltans];gi|955163349|emb|CUG92958.1|membrane-bound adenylyl cyclase, putative [Bodo saltans];gi|955173589|emb|CUG73032.1|adenylate cyclase, put…	Bodo saltans;Bodo saltans;Bodo saltans;Bodo saltans;Bodo saltans;Bodo saltans;Bodo saltans;Leishmania major strain Friedlin/Leishmania major strain Friedlin;Trypanosoma theileri;Euglena gracilis;Bodo saltans;Leishmania donovani/Leishmania donovani;Bodo saltans;Trypanosoma cruzi strain CL Brener/Trypanosoma cruzi;Trypanosoma cruzi marinkellei;Leishmania infantum JPCM5/Leishmania infantum JPCM5;Eug…	6.0E-60;7.3E-60;1.4E-58;1.3E-57;1.9E-57;2.0E-54;1.1E-52;1.2E-49;1.7E-49;4.3E-49;6.3E-49;1.4E-48;2.0E-48;2.2E-48;2.8E-48;3.7E-48;3.9E-48;1.2E-47;1.7E-47;2.6E-47	CUG34590;CUG61399;CUG71318;CUG92958;CUG73032;CUG87349;CUG87348;XP_001686897/CAJ09280;ORC86660;BAD20741;CUG46572;1FX4;XP_003865448/CBZ38771;CUF86777;XP_804153/EAN82302;EKF31955;CAM72837/XP_001469725;BAD20740;1FX2;XP_808769/EAN86918	gi|955175063|emb|CUG34590.1|receptor-type adenylate cyclase, putative [Bodo saltans]	Bodo saltans	6e-60	BSAL_78005;BSAL_66595;LINJ_36_3330;Q6L877;BSAL_83710;Q6L877;BSAL_84110;MOQ_004204;Tc00.1047053510581.20;LDBPK_363330;Q6L877;BSAL_40020;LMJF_36_3180;GRESAG 4.3;Tc00.1047053509539.20;BSAL_83710;LDBPK_363330;Q6L878;TM35_000261120;MOQ_004204;BSAL_40020;LINJ_36_3330;Q6L878;TM35_000261120;GRESAG 4.3;Tc00.1047053510581.20;Tc00.1047053509539.20;Q6L877;Q6L877;Tc00.1047053510581.20;MOQ_004204;GRESAG 4.3;BS…	GO:0006171-IEA;GO:0000166-IEA;GO:0046872-IEA;GO:0016849-IEA;GO:0016020-IEA;GO:0016021-IEA;GO:0016829-IEA;GO:0035556-IEA;GO:0005524-IEA;GO:0009190-IEA;GO:0004016-IEA;GO:0005622-IEA	cAMP biosynthetic process-IEA;nucleotide binding-IEA;metal ion binding-IEA;phosphorus-oxygen lyase activity-IEA;membrane-IEA;integral component of membrane-IEA;lyase activity-IEA;intracellular signal transduction-IEA;ATP binding-IEA;cyclic nucleotide biosynthetic process-IEA;adenylate cyclase activity-IEA;intracellular-IEA	Biological Process-IEA;Molecular Function-IEA;Molecular Function-IEA;Molecular Function-IEA;Cellular Component-IEA;Cellular Component-IEA;Molecular Function-IEA;Biological Process-IEA;Molecular Function-IEA;Biological Process-IEA;Molecular Function-IEA;Cellular Component-IEA	2	GO:0009987;GO:0016829	cellular process;lyase activity	Biological Process;Molecular Function			noIPR;IPR028081;IPR029787;noIPR;noIPR;IPR001054;noIPR;noIPR;IPR001054;noIPR;IPR028082;IPR029787;IPR028082	DOMAIN;DOMAIN;HOMOLOGOUS_SUPERFAMILY;HOMOLOGOUS_SUPERFAMILY;HOMOLOGOUS_SUPERFAMILY;DOMAIN;DOMAIN;DOMAIN;DOMAIN;DOMAIN;HOMOLOGOUS_SUPERFAMILY;HOMOLOGOUS_SUPERFAMILY;HOMOLOGOUS_SUPERFAMILY	SET domain;Leucine-binding protein domain;Nucleotide cyclase;Nucleotide cyclase;Nucleotide cyclase;Adenylyl cyclase class-3/4/guanylyl cyclase;Adenylyl cyclase class-3/4/guanylyl cyclase;Adenylyl cyclase class-3/4/guanylyl cyclase;Adenylyl cyclase class-3/4/guanylyl cyclase;Adenylyl cyclase class-3/4/guanylyl cyclase;Periplasmic binding protein-like I;Nucleotide cyclase;Periplasmic binding protei…	G3DSA:3.40.50.2300 (GENE3D);PF13458 (PFAM);G3DSA:3.30.70.1230 (GENE3D);G3DSA:3.40.50.2300 (GENE3D);G3DSA:3.40.50.2300 (GENE3D);PF00211 (PFAM);mobidb-lite (MOBIDB_LITE);PTHR44005 (PANTHER);PS50125 (PROSITE_PROFILES);cd07302 (CDD);SSF53822 (SUPERFAMILY);SSF55073 (SUPERFAMILY);SSF53822 (SUPERFAMILY)	;;;;;GO:0016849/GO:0009190/GO:0035556;;;GO:0016849/GO:0009190/GO:0035556;;;;	;;;;;phosphorus-oxygen lyase activity/cyclic nucleotide biosynthetic process/intracellular signal transduction;;;phosphorus-oxygen lyase activity/cyclic nucleotide biosynthetic process/intracellular signal transduction;;;;	;;;;;Molecular Function/Biological Process/Biological Process;;;Molecular Function/Biological Process/Biological Process;;;;
EG_transcript_897	1.52741	0.000131344	receptor-type adenylate	gi|47776273|dbj|BAD20740.1|putative membrane-bound adenylyl cyclase [Euglena gracilis];gi|47776275|dbj|BAD20741.1|putative membrane-bound adenylyl cyclase [Euglena gracilis];gi|343476989|emb|CCD12074.1|unnamed protein product [Trypanosoma congolense IL3000];gi|13399573|pdb|1FX2|AChain A, Structural Analysis Of Adenylate Cyclases From Trypanosoma Brucei In Their Monomeric State;gi|955174037|emb|CU…	Euglena gracilis;Euglena gracilis;Trypanosoma congolense IL3000;Trypanosoma brucei;Bodo saltans;Bodo saltans;Bodo saltans;Trypanosoma congolense IL3000;Trypanosoma congolense IL3000;Bodo saltans;Strigomonas culicis;Strigomonas culicis;Trypanosoma vivax Y486;Bodo saltans;Trypanosoma brucei gambiense DAL972/Trypanosoma brucei gambiense DAL972;Trypanosoma brucei brucei/Trypanosoma brucei;Trypanosoma…	8.5E-48;3.1E-46;1.5E-45;9.6E-45;4.5E-44;1.3E-43;1.4E-43;2.6E-42;2.9E-42;4.4E-42;1.0E-41;1.1E-41;1.6E-41;1.7E-41;2.2E-41;2.3E-41;3.1E-41;3.2E-41;4.2E-41;4.5E-41	BAD20740;BAD20741;CCD12074;1FX2_A;CUG61399;CUG92958;CUG73032;CCD12076;CCD12075;CUG71318;EPY20772;EPY24584;CCC47730;CUG34590;XP_011773857/CBH11572;Q99280/CAA36366;XP_011773855/CBH11570;ORC86660;CCD17481;XP_011773854/CBH11569	gi|47776273|dbj|BAD20740.1|putative membrane-bound adenylyl cyclase [Euglena gracilis]	Euglena gracilis	8.5e-48	STCU_08842;TVY486_0403970;STCU_07107;GRESAG 4.3;TCIL3000_0_22990;GRESAG 4.3;TbgDal_VI520;TVY486_0403970;TbgDal_VI490;Q6L877;TCIL3000_0_29930;TM35_000261120;BSAL_84110;TbgDal_VI520;TbgDal_VI520;TCIL3000_0_29950;Q6L877;TVY486_0403970;Q6L877;TVY486_0403970;TVY486_0403970;TVY486_0403970;Q6L878;TCIL3000_0_29940;Q6L878;STCU_08842;Q6L878;TbgDal_VI520;TVY486_0403970;TM35_000261120;BSAL_78005;Q6L878;TbgDa…	GO:0006171-IEA;GO:0000166-IEA;GO:0046872-IEA;GO:0016849-IEA;GO:0016020-IEA;GO:0016021-IEA;GO:0016829-IEA;GO:0035556-IEA;GO:0005524-IEA;GO:0005622-IEA;GO:0004016-IEA;GO:0009190-IEA	cAMP biosynthetic process-IEA;nucleotide binding-IEA;metal ion binding-IEA;phosphorus-oxygen lyase activity-IEA;membrane-IEA;integral component of membrane-IEA;lyase activity-IEA;intracellular signal transduction-IEA;ATP binding-IEA;intracellular-IEA;adenylate cyclase activity-IEA;cyclic nucleotide biosynthetic process-IEA	Biological Process-IEA;Molecular Function-IEA;Molecular Function-IEA;Molecular Function-IEA;Cellular Component-IEA;Cellular Component-IEA;Molecular Function-IEA;Biological Process-IEA;Molecular Function-IEA;Cellular Component-IEA;Molecular Function-IEA;Biological Process-IEA							IPR001054;IPR001054;noIPR;IPR001054;IPR024370;noIPR;noIPR;noIPR;noIPR;noIPR;noIPR;IPR001054;noIPR;noIPR;IPR029787;noIPR	DOMAIN;DOMAIN;DOMAIN;DOMAIN;DOMAIN;DOMAIN;DOMAIN;DOMAIN;DOMAIN;DOMAIN;DOMAIN;DOMAIN;DOMAIN;DOMAIN;DOMAIN;DOMAIN	Adenylyl cyclase class-3/4/guanylyl cyclase;Adenylyl cyclase class-3/4/guanylyl cyclase;Adenylyl cyclase class-3/4/guanylyl cyclase;Adenylyl cyclase class-3/4/guanylyl cyclase;PBP domain;PBP domain;PBP domain;PBP domain;PBP domain;PBP domain;PBP domain;Adenylyl cyclase class-3/4/guanylyl cyclase;Adenylyl cyclase class-3/4/guanylyl cyclase;Adenylyl cyclase class-3/4/guanylyl cyclase;Nucleotide cyc…	SM00044 (SMART);G3DSA:3.30.70.1230 (GENE3D);G3DSA:3.40.190.10 (GENE3D);PF00211 (PFAM);PF12849 (PFAM);G3DSA:3.40.190.10 (GENE3D);mobidb-lite (MOBIDB_LITE);PTHR42996 (PANTHER);TRANSMEMBRANE (PHOBIUS);NON_CYTOPLASMIC_DOMAIN (PHOBIUS);CYTOPLASMIC_DOMAIN (PHOBIUS);PS50125 (PROSITE_PROFILES);cd07302 (CDD);SSF53850 (SUPERFAMILY);SSF55073 (SUPERFAMILY);SSF53850 (SUPERFAMILY)	GO:0035556/GO:0009190/GO:0016849;GO:0035556/GO:0009190/GO:0016849;;GO:0035556/GO:0009190/GO:0016849;;;;;;;;GO:0035556/GO:0009190/GO:0016849;;;;	intracellular signal transduction/cyclic nucleotide biosynthetic process/phosphorus-oxygen lyase activity;intracellular signal transduction/cyclic nucleotide biosynthetic process/phosphorus-oxygen lyase activity;;intracellular signal transduction/cyclic nucleotide biosynthetic process/phosphorus-oxygen lyase activity;;;;;;;;intracellular signal transduction/cyclic nucleotide biosynthetic process/…	Biological Process/Biological Process/Molecular Function;Biological Process/Biological Process/Molecular Function;;Biological Process/Biological Process/Molecular Function;;;;;;;;Biological Process/Biological Process/Molecular Function;;;;
EG_transcript_20452	1.5475	0.000631837	receptor-type adenylate	gi|955175063|emb|CUG34590.1|receptor-type adenylate cyclase, putative [Bodo saltans];gi|955168134|emb|CUG88938.1|receptor-type adenylate cyclase, putative, partial [Bodo saltans];gi|955174037|emb|CUG61399.1|receptor-type adenylate cyclase, putative, partial [Bodo saltans];gi|955168127|emb|CUG88943.1|guanylate cyclase-like protein, putative [Bodo saltans];gi|955170115|emb|CUG87348.1|receptor-type …	Bodo saltans;Bodo saltans;Bodo saltans;Bodo saltans;Bodo saltans;Bodo saltans;Bodo saltans;Bodo saltans;Bodo saltans;Leishmania braziliensis MHOM/BR/75/M2904/Leishmania braziliensis MHOM/BR/75/M2904;Bodo saltans;Leishmania braziliensis MHOM/BR/75/M2904/Leishmania braziliensis MHOM/BR/75/M2904;Leishmania braziliensis MHOM/BR/75/M2904/Leishmania braziliensis MHOM/BR/75/M2904;Leishmania braziliensis…	9.5E-32;3.4E-26;6.0E-26;1.2E-25;2.1E-25;6.7E-25;7.8E-25;1.1E-24;2.7E-22;5.7E-21;6.8E-21;8.4E-21;1.4E-20;1.5E-20;1.9E-20;3.6E-20;4.2E-20;4.3E-20;4.4E-20;5.0E-20	CUG34590;CUG88938;CUG61399;CUG88943;CUG87348;CUG71318;CUI12837;CUG87349;CUG22579;XP_001563778/CAM37823;CUG06711;XP_001562171/CAM37814;CAM37826/XP_001563781;XP_001563780/CAM37825;CUG92958;CCC94622;XP_001464675/CAM59703;XP_828107/EAN78995;CUG73032;Q99279/CAA36364	gi|955175063|emb|CUG34590.1|receptor-type adenylate cyclase, putative [Bodo saltans]	Bodo saltans	9.5e-32	LBRM_17_0100;BSAL_73340;BSAL_84110;GRESAG 4.1;BSAL_73340;BSAL_18340;BSAL_76040;RAC-A;TCIL3000_11_10;TCIL3000_11_10;LBRM_17_0100;BSAL_78005;RAC-B2;BSAL_84110;BSAL_09685;BSAL_18330;Tb11.03.0990;RAC-B2;GRESAG 4.1;GRESAG 4.1;TCIL3000_11_10;LBRM_17_0010;TCIL3000_11_10;BSAL_84110;GRESAG 4.1;TCIL3000_11_10;BSAL_18330;GRESAG 4.1;Tb11.03.0990;BSAL_18340;GRESAG 4.1;LBRM_17_0120;LBRM_17_0100;LBRM_17_0100;RA…	GO:0006171-IEA;GO:0000166-IEA;GO:0046872-IEA;GO:0016849-IEA;GO:0016020-IEA;GO:0016021-IEA;GO:0016829-IEA;GO:0035556-IEA;GO:0035556-ISM;GO:0005524-IEA;GO:0005622-IEA;GO:0009190-IEA;GO:0004016-IEA;GO:0004016-ISM	cAMP biosynthetic process-IEA;nucleotide binding-IEA;metal ion binding-IEA;phosphorus-oxygen lyase activity-IEA;membrane-IEA;integral component of membrane-IEA;lyase activity-IEA;intracellular signal transduction-IEA;intracellular signal transduction-ISM;ATP binding-IEA;intracellular-IEA;cyclic nucleotide biosynthetic process-IEA;adenylate cyclase activity-IEA;adenylate cyclase activity-ISM	Biological Process-IEA;Molecular Function-IEA;Molecular Function-IEA;Molecular Function-IEA;Cellular Component-IEA;Cellular Component-IEA;Molecular Function-IEA;Biological Process-IEA;Biological Process-ISM;Molecular Function-IEA;Cellular Component-IEA;Biological Process-IEA;Molecular Function-IEA;Molecular Function-ISM	6	GO:0000166;GO:0004016;GO:0009190;GO:0016020;GO:0035556;GO:0043167	nucleotide binding;adenylate cyclase activity;cyclic nucleotide biosynthetic process;membrane;intracellular signal transduction;ion binding	Molecular Function;Molecular Function;Biological Process;Cellular Component;Biological Process;Molecular Function	EC:4.6.1.1	Adenylate cyclase	IPR001054;IPR001054;noIPR;noIPR;noIPR;noIPR;noIPR;noIPR;IPR001054;IPR029787;noIPR	DOMAIN;DOMAIN;DOMAIN;DOMAIN;DOMAIN;DOMAIN;DOMAIN;DOMAIN;DOMAIN;DOMAIN;DOMAIN	Adenylyl cyclase class-3/4/guanylyl cyclase;Adenylyl cyclase class-3/4/guanylyl cyclase;Adenylyl cyclase class-3/4/guanylyl cyclase;Adenylyl cyclase class-3/4/guanylyl cyclase;Adenylyl cyclase class-3/4/guanylyl cyclase;Adenylyl cyclase class-3/4/guanylyl cyclase;Adenylyl cyclase class-3/4/guanylyl cyclase;Adenylyl cyclase class-3/4/guanylyl cyclase;Adenylyl cyclase class-3/4/guanylyl cyclase;Nuc…	G3DSA:3.30.70.1230 (GENE3D);PF00211 (PFAM);G3DSA:1.20.5.100 (GENE3D);PTHR11017 (PANTHER);PTHR11017:SF176 (PANTHER);NON_CYTOPLASMIC_DOMAIN (PHOBIUS);CYTOPLASMIC_DOMAIN (PHOBIUS);TRANSMEMBRANE (PHOBIUS);PS50125 (PROSITE_PROFILES);SSF55073 (SUPERFAMILY);TMhelix (TMHMM)	GO:0016849/GO:0035556/GO:0009190;GO:0016849/GO:0035556/GO:0009190;;;;;;;GO:0016849/GO:0035556/GO:0009190;;	phosphorus-oxygen lyase activity/intracellular signal transduction/cyclic nucleotide biosynthetic process;phosphorus-oxygen lyase activity/intracellular signal transduction/cyclic nucleotide biosynthetic process;;;;;;;phosphorus-oxygen lyase activity/intracellular signal transduction/cyclic nucleotide biosynthetic process;;	Molecular Function/Biological Process/Biological Process;Molecular Function/Biological Process/Biological Process;;;;;;;Molecular Function/Biological Process/Biological Process;;
EG_transcript_22535	1.50676	0.000140875	receptor-type adenylate	gi|955163349|emb|CUG92958.1|membrane-bound adenylyl cyclase, putative [Bodo saltans];gi|955173589|emb|CUG73032.1|adenylate cyclase, putative [Bodo saltans];gi|13399573|pdb|1FX2|AChain A, Structural Analysis Of Adenylate Cyclases From Trypanosoma Brucei In Their Monomeric State;gi|47776275|dbj|BAD20741.1|putative membrane-bound adenylyl cyclase [Euglena gracilis];gi|955175063|emb|CUG34590.1|recept…	Bodo saltans;Bodo saltans;Trypanosoma brucei;Euglena gracilis;Bodo saltans;Trypanosoma brucei gambiense DAL972/Trypanosoma brucei gambiense DAL972;Euglena gracilis;Trypanosoma brucei;Trypanosoma brucei gambiense DAL972/Trypanosoma brucei gambiense DAL972;Trypanosoma theileri;Trypanosoma brucei gambiense DAL972/Trypanosoma brucei gambiense DAL972;Trypanosoma brucei TREU927/Trypanosoma brucei/Trypa…	2.6E-56;4.3E-55;1.7E-53;2.3E-53;1.5E-52;2.8E-52;2.9E-52;3.3E-52;8.7E-52;1.1E-51;1.3E-51;1.3E-51;1.3E-51;1.7E-51;2.6E-51;6.8E-51;7.5E-51;1.3E-50;1.7E-50;1.8E-50	CUG92958;CUG73032;1FX2_A;BAD20741;CUG34590;XP_011773855/CBH11570;BAD20740;1FX4_A;XP_011773857/CBH11572;ORC86660;XP_011773854/CBH11569;AAZ11643/XP_845202/AAX80483;XP_845199/AAZ11640/AAX80480;EKG04857;XP_845201/AAZ11642/AAX80482;EKF31955;ORC90662;CCD12074;Q99280/CAA36366;XP_845203/AAZ11644/AAX80484	gi|955163349|emb|CUG92958.1|membrane-bound adenylyl cyclase, putative [Bodo saltans]	Bodo saltans	2.6e-56	Tb927.6.760;TM35_000084600;Tb927.6.780;GRESAG 4.3;TbgDal_VI520;TbgDal_VI490;Q6L877;TCIL3000_0_29930;Tb927.6.800;TM35_000261120;MOQ_004204;Tb927.6.780;Tb927.6.780;Tb927.6.800;BSAL_84110;GRESAG 4.3;TbgDal_VI520;Tb927.6.790;TbgDal_VI520;Tb927.6.780;Tb927.6.790;Tb927.6.760;GRESAG 4.3;Q6L877;Q6L877;Tb927.6.780;MOQ_004204;Tb927.6.760;Tb927.6.790;Tb927.6.760;Q6L878;Q6L878;Tb927.6.800;Tb927.6.790;Tb927.6…	GO:0006171-IEA;GO:0000166-IEA;GO:0046872-IEA;GO:0016849-IEA;GO:0016020-IEA;GO:0016021-IEA;GO:0016829-IEA;GO:0035556-IEA;GO:0035556-ISM;GO:0005524-IEA;GO:0004016-IEA;GO:0004016-ISM;GO:0009190-IEA;GO:0005622-IEA	cAMP biosynthetic process-IEA;nucleotide binding-IEA;metal ion binding-IEA;phosphorus-oxygen lyase activity-IEA;membrane-IEA;integral component of membrane-IEA;lyase activity-IEA;intracellular signal transduction-IEA;intracellular signal transduction-ISM;ATP binding-IEA;adenylate cyclase activity-IEA;adenylate cyclase activity-ISM;cyclic nucleotide biosynthetic process-IEA;intracellular-IEA	Biological Process-IEA;Molecular Function-IEA;Molecular Function-IEA;Molecular Function-IEA;Cellular Component-IEA;Cellular Component-IEA;Molecular Function-IEA;Biological Process-IEA;Biological Process-ISM;Molecular Function-IEA;Molecular Function-IEA;Molecular Function-ISM;Biological Process-IEA;Cellular Component-IEA	2	GO:0009987;GO:0016829	cellular process;lyase activity	Biological Process;Molecular Function			IPR001054;IPR011641;noIPR;noIPR;IPR001054;IPR011641;IPR001054;noIPR;noIPR;noIPR;noIPR;noIPR;IPR001054;noIPR;noIPR;IPR029787;IPR009030;noIPR	DOMAIN;DOMAIN;DOMAIN;DOMAIN;DOMAIN;DOMAIN;DOMAIN;DOMAIN;DOMAIN;DOMAIN;DOMAIN;DOMAIN;DOMAIN;DOMAIN;DOMAIN;DOMAIN;DOMAIN;DOMAIN	Adenylyl cyclase class-3/4/guanylyl cyclase;Tyrosine-protein kinase ephrin type A/B receptor-like;Tyrosine-protein kinase ephrin type A/B receptor-like;Tyrosine-protein kinase ephrin type A/B receptor-like;Adenylyl cyclase class-3/4/guanylyl cyclase;Tyrosine-protein kinase ephrin type A/B receptor-like;Adenylyl cyclase class-3/4/guanylyl cyclase;Adenylyl cyclase class-3/4/guanylyl cyclase;Adenyly…	SM00044 (SMART);SM01411 (SMART);G3DSA:2.10.50.10 (GENE3D);G3DSA:2.10.50.10 (GENE3D);PF00211 (PFAM);PF07699 (PFAM);G3DSA:3.30.70.1230 (GENE3D);PTHR11017 (PANTHER);PTHR11017:SF176 (PANTHER);CYTOPLASMIC_DOMAIN (PHOBIUS);TRANSMEMBRANE (PHOBIUS);NON_CYTOPLASMIC_DOMAIN (PHOBIUS);PS50125 (PROSITE_PROFILES);cd00185 (CDD);cd07302 (CDD);SSF55073 (SUPERFAMILY);SSF57184 (SUPERFAMILY);TMhelix (TMHMM)	GO:0035556/GO:0016849/GO:0009190;;;;GO:0035556/GO:0016849/GO:0009190;;GO:0035556/GO:0016849/GO:0009190;;;;;;GO:0035556/GO:0016849/GO:0009190;;;;;	intracellular signal transduction/phosphorus-oxygen lyase activity/cyclic nucleotide biosynthetic process;;;;intracellular signal transduction/phosphorus-oxygen lyase activity/cyclic nucleotide biosynthetic process;;intracellular signal transduction/phosphorus-oxygen lyase activity/cyclic nucleotide biosynthetic process;;;;;;intracellular signal transduction/phosphorus-oxygen lyase activity/cycli…	Biological Process/Molecular Function/Biological Process;;;;Biological Process/Molecular Function/Biological Process;;Biological Process/Molecular Function/Biological Process;;;;;;Biological Process/Molecular Function/Biological Process;;;;;
EG_transcript_11983	1.63957	8.40439e-05	receptor-type adenylate	gi|955175063|emb|CUG34590.1|receptor-type adenylate cyclase, putative [Bodo saltans];gi|72388336|ref|XP_844592.1|receptor-type adenylate cyclase GRESAG 4 [Trypanosoma brucei brucei TREU927]/gi|62360106|gb|AAX80527.1|receptor-type adenylate cyclase GRESAG 4, putative [Trypanosoma brucei]/gi|70801125|gb|AAZ11033.1|receptor-type adenylate cyclase GRESAG 4, putative [Trypanosoma brucei brucei TREU927…	Bodo saltans;Trypanosoma brucei TREU927/Trypanosoma brucei/Trypanosoma brucei TREU927;Trypanosoma brucei TREU927/Trypanosoma brucei/Trypanosoma brucei TREU927;Bodo saltans;Trypanosoma vivax Y486;Trypanosoma congolense IL3000;Trypanosoma brucei brucei/Trypanosoma brucei;Trypanosoma congolense IL3000;Trypanosoma brucei gambiense;Trypanosoma evansi;Trypanosoma congolense IL3000;Trypanosoma congolens…	1.1E-27;3.0E-25;1.3E-23;1.6E-23;2.8E-23;8.9E-23;1.1E-22;1.1E-22;1.4E-22;2.6E-22;3.2E-22;3.6E-22;3.7E-22;1.1E-21;1.4E-21;2.3E-21;2.6E-21;2.9E-21;7.9E-21;7.6E-20	CUG34590;XP_844592/AAZ11033/AAX80527;XP_844594/AAZ11035/AAX80525;CUG87349;CCD20727;CCD16742;Q99280/CAA36366;CCD12963;AEX08454;AEL79573;CCD17046;CCD17047;CCD16741;EPY25002;CCD13829;XP_018644076/CAY18707;CUI12837;AAZ11591/XP_845150/AAX69870;CCC47683;1FX4_A	gi|955175063|emb|CUG34590.1|receptor-type adenylate cyclase, putative [Bodo saltans]	Bodo saltans	1.1e-27	GRESAG 4.3;TCIL3000_0_45250;Tb927.6.190;Tb927.4.4450;Tb927.4.4450;Tb927.4.4430;Smp_113460;TVY486_0403490;TCIL3000_0_19050;TbgBES06;BES07;TCIL3000_0_16450;GRESAG 4.3;TVY486_0403490;Tb927.6.190;TCIL3000_0_19050;Tb927.4.4430;TbgBES06;Smp_113460;STCU_06892;GRESAG 4.3;Tb927.6.190;TCIL3000_0_19060;Smp_113460;Tb927.6.190;STCU_06892;TCIL3000_0_37820;TCIL3000_0_16440;TCIL3000_0_19050;Tb927.4.4430;BES07;Tb…	GO:0006171-IEA;GO:0000166-IEA;GO:0046872-IEA;GO:0016849-IEA;GO:0016020-IEA;GO:0016021-IEA;GO:0016829-IEA;GO:0035556-IEA;GO:0035556-ISM;GO:0005524-IEA;GO:0005524-IDA;GO:0004016-IEA;GO:0004016-ISM;GO:0004016-IDA;GO:0009190-IEA;GO:0005622-IEA	cAMP biosynthetic process-IEA;nucleotide binding-IEA;metal ion binding-IEA;phosphorus-oxygen lyase activity-IEA;membrane-IEA;integral component of membrane-IEA;lyase activity-IEA;intracellular signal transduction-IEA;intracellular signal transduction-ISM;ATP binding-IEA;ATP binding-IDA;adenylate cyclase activity-IEA;adenylate cyclase activity-ISM;adenylate cyclase activity-IDA;cyclic nucleotide b…	Biological Process-IEA;Molecular Function-IEA;Molecular Function-IEA;Molecular Function-IEA;Cellular Component-IEA;Cellular Component-IEA;Molecular Function-IEA;Biological Process-IEA;Biological Process-ISM;Molecular Function-IEA;Molecular Function-IDA;Molecular Function-IEA;Molecular Function-ISM;Molecular Function-IDA;Biological Process-IEA;Cellular Component-IEA	5	GO:0000166;GO:0009190;GO:0016020;GO:0016849;GO:0043167	nucleotide binding;cyclic nucleotide biosynthetic process;membrane;phosphorus-oxygen lyase activity;ion binding	Molecular Function;Biological Process;Cellular Component;Molecular Function;Molecular Function			IPR001054;IPR001054;noIPR;noIPR;noIPR;noIPR;noIPR;noIPR;IPR001054;IPR029787;IPR028082;noIPR	DOMAIN;DOMAIN;DOMAIN;DOMAIN;DOMAIN;DOMAIN;DOMAIN;DOMAIN;DOMAIN;DOMAIN;DOMAIN;DOMAIN	Adenylyl cyclase class-3/4/guanylyl cyclase;Adenylyl cyclase class-3/4/guanylyl cyclase;Adenylyl cyclase class-3/4/guanylyl cyclase;Adenylyl cyclase class-3/4/guanylyl cyclase;Adenylyl cyclase class-3/4/guanylyl cyclase;Adenylyl cyclase class-3/4/guanylyl cyclase;Adenylyl cyclase class-3/4/guanylyl cyclase;Adenylyl cyclase class-3/4/guanylyl cyclase;Adenylyl cyclase class-3/4/guanylyl cyclase;Nuc…	G3DSA:3.30.70.1230 (GENE3D);PF00211 (PFAM);G3DSA:3.40.50.2300 (GENE3D);PTHR11017 (PANTHER);PTHR11017:SF176 (PANTHER);NON_CYTOPLASMIC_DOMAIN (PHOBIUS);CYTOPLASMIC_DOMAIN (PHOBIUS);TRANSMEMBRANE (PHOBIUS);PS50125 (PROSITE_PROFILES);SSF55073 (SUPERFAMILY);SSF53822 (SUPERFAMILY);TMhelix (TMHMM)	GO:0009190/GO:0016849/GO:0035556;GO:0009190/GO:0016849/GO:0035556;;;;;;;GO:0009190/GO:0016849/GO:0035556;;;	cyclic nucleotide biosynthetic process/phosphorus-oxygen lyase activity/intracellular signal transduction;cyclic nucleotide biosynthetic process/phosphorus-oxygen lyase activity/intracellular signal transduction;;;;;;;cyclic nucleotide biosynthetic process/phosphorus-oxygen lyase activity/intracellular signal transduction;;;	Biological Process/Molecular Function/Biological Process;Biological Process/Molecular Function/Biological Process;;;;;;;Biological Process/Molecular Function/Biological Process;;;
EG_transcript_658	1.60109	0.000231696	receptor-type adenylate cyclase GRESAG	gi|955175063|emb|CUG34590.1|receptor-type adenylate cyclase, putative [Bodo saltans];gi|343470611|emb|CCD16741.1|unnamed protein product [Trypanosoma congolense IL3000];gi|62176667|gb|AAX70770.1|receptor-type adenylate cyclase GRESAG 4, putative [Trypanosoma brucei];gi|955170116|emb|CUG87349.1|receptor-type adenylate cyclase, putative [Bodo saltans];gi|343420418|emb|CCD19111.1|receptor-type adeny…	Bodo saltans;Trypanosoma congolense IL3000;Trypanosoma brucei;Bodo saltans;Trypanosoma vivax Y486;Trypanosoma congolense IL3000;Trypanosoma brucei TREU927/Trypanosoma brucei TREU927;Bodo saltans;Trypanosoma vivax Y486;Trypanosoma vivax Y486;Trypanosoma congolense IL3000;Bodo saltans;Bodo saltans;Trypanosoma brucei brucei/Trypanosoma brucei;Trypanosoma brucei TREU927/Trypanosoma brucei/Trypanosoma…	1.9E-68;5.7E-68;4.8E-64;1.0E-62;1.7E-61;4.7E-61;2.9E-60;7.7E-60;7.7E-60;2.9E-59;3.7E-59;4.4E-59;9.3E-59;2.8E-58;3.6E-58;5.2E-58;1.0E-57;1.8E-57;2.2E-57;5.1E-57	CUG34590;CCD16741;AAX70770;CUG87349;CCD19111;CCD12963;EAN78976/XP_828088;CUG61399;CCC52514;CCD20839;CCD13855;CUG73032;CUG92958;Q99280/CAA36366;XP_846367/AAZ12808/AAX79972;CCD18754;XP_011773044/CBH10756;CCD18558;CCD12084;XP_011772968/CBH10680	gi|955175063|emb|CUG34590.1|receptor-type adenylate cyclase, putative [Bodo saltans]	Bodo saltans	1.9e-68	GRESAG 4.3;Tb05.5K5.190;GRESAG 4.3;Tb927.7.7470;Tb10.61.0060;TCIL3000_0_45460;TbgDal_IV4550;Tb10.61.0060;Tb10.61.0060;BSAL_84110;Tb927.7.7470;TvY486_0018190;Tb927.7.7470;TbgDal_IV4550;TbgDal_IV3790;TbgDal_IV3790;Tb05.5K5.190;TvY486_0003180;TCIL3000_0_37820;TCIL3000_0_16440;TbgDal_IV4550;TvY486_0018190;TCIL3000_0_30030;Tb927.7.7470;Tb927.7.7470;BSAL_78005;Tb10.61.0060;TvY486_0001060;Tb10.61.0060;T…	GO:0006171-IEA;GO:0000166-IEA;GO:0046872-IEA;GO:0016849-IEA;GO:0016020-IEA;GO:0016021-IEA;GO:0016829-IEA;GO:0035556-IEA;GO:0035556-ISM;GO:0005524-IEA;GO:0009190-IEA;GO:0004016-IEA;GO:0004016-ISM;GO:0005622-IEA	cAMP biosynthetic process-IEA;nucleotide binding-IEA;metal ion binding-IEA;phosphorus-oxygen lyase activity-IEA;membrane-IEA;integral component of membrane-IEA;lyase activity-IEA;intracellular signal transduction-IEA;intracellular signal transduction-ISM;ATP binding-IEA;cyclic nucleotide biosynthetic process-IEA;adenylate cyclase activity-IEA;adenylate cyclase activity-ISM;intracellular-IEA	Biological Process-IEA;Molecular Function-IEA;Molecular Function-IEA;Molecular Function-IEA;Cellular Component-IEA;Cellular Component-IEA;Molecular Function-IEA;Biological Process-IEA;Biological Process-ISM;Molecular Function-IEA;Biological Process-IEA;Molecular Function-IEA;Molecular Function-ISM;Cellular Component-IEA	2	GO:0009987;GO:0016829	cellular process;lyase activity	Biological Process;Molecular Function			IPR001054;IPR001054;noIPR;noIPR;noIPR;IPR028081;IPR001054;noIPR;noIPR;noIPR;noIPR;noIPR;noIPR;noIPR;noIPR;noIPR;noIPR;IPR001054;noIPR;noIPR;noIPR;noIPR;IPR028082;IPR028082;IPR029787;noIPR	DOMAIN;DOMAIN;DOMAIN;DOMAIN;DOMAIN;DOMAIN;DOMAIN;DOMAIN;DOMAIN;DOMAIN;DOMAIN;DOMAIN;DOMAIN;DOMAIN;DOMAIN;DOMAIN;DOMAIN;DOMAIN;DOMAIN;DOMAIN;DOMAIN;DOMAIN;DOMAIN;DOMAIN;DOMAIN;DOMAIN	Adenylyl cyclase class-3/4/guanylyl cyclase;Adenylyl cyclase class-3/4/guanylyl cyclase;Adenylyl cyclase class-3/4/guanylyl cyclase;Adenylyl cyclase class-3/4/guanylyl cyclase;Adenylyl cyclase class-3/4/guanylyl cyclase;Leucine-binding protein domain;Adenylyl cyclase class-3/4/guanylyl cyclase;Adenylyl cyclase class-3/4/guanylyl cyclase;Adenylyl cyclase class-3/4/guanylyl cyclase;Adenylyl cyclase…	SM00044 (SMART);G3DSA:3.30.70.1230 (GENE3D);G3DSA:3.40.50.2300 (GENE3D);G3DSA:1.20.5.100 (GENE3D);G3DSA:3.40.50.2300 (GENE3D);PF13458 (PFAM);PF00211 (PFAM);mobidb-lite (MOBIDB_LITE);PTHR11017 (PANTHER);PTHR11017:SF176 (PANTHER);SIGNAL_PEPTIDE_N_REGION (PHOBIUS);SIGNAL_PEPTIDE (PHOBIUS);TRANSMEMBRANE (PHOBIUS);SIGNAL_PEPTIDE_H_REGION (PHOBIUS);CYTOPLASMIC_DOMAIN (PHOBIUS);NON_CYTOPLASMIC_DOMAIN (P…	GO:0016849/GO:0035556/GO:0009190;GO:0016849/GO:0035556/GO:0009190;;;;;GO:0016849/GO:0035556/GO:0009190;;;;;;;;;;;GO:0016849/GO:0035556/GO:0009190;;;;;;;;	phosphorus-oxygen lyase activity/intracellular signal transduction/cyclic nucleotide biosynthetic process;phosphorus-oxygen lyase activity/intracellular signal transduction/cyclic nucleotide biosynthetic process;;;;;phosphorus-oxygen lyase activity/intracellular signal transduction/cyclic nucleotide biosynthetic process;;;;;;;;;;;phosphorus-oxygen lyase activity/intracellular signal transduction/…	Molecular Function/Biological Process/Biological Process;Molecular Function/Biological Process/Biological Process;;;;;Molecular Function/Biological Process/Biological Process;;;;;;;;;;;Molecular Function/Biological Process/Biological Process;;;;;;;;
EG_transcript_14446	1.61363	0.00224811	receptor-type adenylate cyclase GRESAG	gi|47776273|dbj|BAD20740.1|putative membrane-bound adenylyl cyclase [Euglena gracilis];gi|47776275|dbj|BAD20741.1|putative membrane-bound adenylyl cyclase [Euglena gracilis];gi|955175063|emb|CUG34590.1|receptor-type adenylate cyclase, putative [Bodo saltans];gi|955170115|emb|CUG87348.1|receptor-type adenylate cyclase, putative [Bodo saltans];gi|955173589|emb|CUG73032.1|adenylate cyclase, putative…	Euglena gracilis;Euglena gracilis;Bodo saltans;Bodo saltans;Bodo saltans;Bodo saltans;Strigomonas culicis;Bodo saltans;Trypanosoma brucei TREU927/Trypanosoma brucei/Trypanosoma brucei TREU927;Trypanosoma brucei;Trypanosoma vivax Y486;Trypanosoma brucei TREU927/Trypanosoma brucei/Trypanosoma brucei TREU927;Leishmania braziliensis MHOM/BR/75/M2904/Leishmania braziliensis MHOM/BR/75/M2904;Trypanosom…	1.6E-141;9.4E-134;7.0E-46;2.8E-45;5.5E-44;6.9E-44;1.5E-43;1.6E-42;1.7E-42;2.4E-42;5.9E-42;8.1E-42;1.1E-41;1.1E-41;1.4E-41;1.4E-41;1.5E-41;1.6E-41;1.7E-41;1.8E-41	BAD20740;BAD20741;CUG34590;CUG87348;CUG73032;CUG92958;EPY25002;1FX4;CUG22579;XP_846373/AAZ12814/AAX79966;CAA09952;CCC47730;AAZ12813/XP_846372/AAX79967;XP_001563778/CAM37823;CAA09951;AEX08457;CUG87349;XP_844594/AAZ11035/AAX80525;XP_844592/AAZ11033/AAX80527;XP_844596/AAZ11037/AAX80523	gi|47776273|dbj|BAD20740.1|putative membrane-bound adenylyl cyclase [Euglena gracilis]	Euglena gracilis	1.6e-141	Tb927.4.4430;Q6L877;TbgBES09;GRESAG4;BSAL_84110;Tb927.4.4450;Tb927.4.4450;Tb927.4.4450;GRESAG 4.3;Tb927.4.4450;Q6L878;BSAL_40020;GRESAG4;Tb927.7.7520;TVY486_0403970;Tb927.4.4450;BSAL_84110;GRESAG4;BSAL_40020;Q6L877;TVY486_0403970;Tb927.4.4430;BSAL_09685;Tb927.4.4430;LBRM_17_0100;Tb927.4.4470;GRESAG4;Tb927.4.4430;Q6L878;GRESAG4;GRESAG4;BSAL_09685;Tb927.4.4470;Q6L878;Tb927.4.4430;TVY486_0403970;Q6L…	GO:0006171-IEA;GO:0000166-IEA;GO:0046872-IEA;GO:0016849-IEA;GO:0016020-IEA;GO:0016021-IEA;GO:0016829-IEA;GO:0035556-IEA;GO:0035556-ISM;GO:0005524-IEA;GO:0005524-IDA;GO:0009190-IEA;GO:0004016-IEA;GO:0004016-IDA;GO:0005622-IEA	cAMP biosynthetic process-IEA;nucleotide binding-IEA;metal ion binding-IEA;phosphorus-oxygen lyase activity-IEA;membrane-IEA;integral component of membrane-IEA;lyase activity-IEA;intracellular signal transduction-IEA;intracellular signal transduction-ISM;ATP binding-IEA;ATP binding-IDA;cyclic nucleotide biosynthetic process-IEA;adenylate cyclase activity-IEA;adenylate cyclase activity-IDA;intrace…	Biological Process-IEA;Molecular Function-IEA;Molecular Function-IEA;Molecular Function-IEA;Cellular Component-IEA;Cellular Component-IEA;Molecular Function-IEA;Biological Process-IEA;Biological Process-ISM;Molecular Function-IEA;Molecular Function-IDA;Biological Process-IEA;Molecular Function-IEA;Molecular Function-IDA;Cellular Component-IEA	6	GO:0004016;GO:0005524;GO:0005622;GO:0006171;GO:0016021;GO:0035556	adenylate cyclase activity;ATP binding;intracellular;cAMP biosynthetic process;integral component of membrane;intracellular signal transduction	Molecular Function;Molecular Function;Cellular Component;Biological Process;Cellular Component;Biological Process	EC:4.6.1.1	Adenylate cyclase	IPR029787;IPR001054;noIPR;noIPR;IPR001054;noIPR;IPR029787	HOMOLOGOUS_SUPERFAMILY;DOMAIN;DOMAIN;DOMAIN;DOMAIN;DOMAIN;HOMOLOGOUS_SUPERFAMILY	Nucleotide cyclase;Adenylyl cyclase class-3/4/guanylyl cyclase;Adenylyl cyclase class-3/4/guanylyl cyclase;Adenylyl cyclase class-3/4/guanylyl cyclase;Adenylyl cyclase class-3/4/guanylyl cyclase;Adenylyl cyclase class-3/4/guanylyl cyclase;Nucleotide cyclase	G3DSA:3.30.70.1230 (GENE3D);PF00211 (PFAM);PTHR44005 (PANTHER);PTHR44005:SF2 (PANTHER);PS50125 (PROSITE_PROFILES);cd07302 (CDD);SSF55073 (SUPERFAMILY)	;GO:0016849/GO:0009190/GO:0035556;;;GO:0016849/GO:0009190/GO:0035556;;	;phosphorus-oxygen lyase activity/cyclic nucleotide biosynthetic process/intracellular signal transduction;;;phosphorus-oxygen lyase activity/cyclic nucleotide biosynthetic process/intracellular signal transduction;;	;Molecular Function/Biological Process/Biological Process;;;Molecular Function/Biological Process/Biological Process;;
EG_transcript_2882	1.68783	0.000572144	receptor-type adenylate	gi|955173589|emb|CUG73032.1|adenylate cyclase, putative [Bodo saltans];gi|955163349|emb|CUG92958.1|membrane-bound adenylyl cyclase, putative [Bodo saltans];gi|955170115|emb|CUG87348.1|receptor-type adenylate cyclase, putative [Bodo saltans];gi|955173693|emb|CUG71318.1|receptor-type adenylate cyclase, putative [Bodo saltans];gi|955170116|emb|CUG87349.1|receptor-type adenylate cyclase, putative [Bo…	Bodo saltans;Bodo saltans;Bodo saltans;Bodo saltans;Bodo saltans;Bodo saltans;Bodo saltans;Bodo saltans;Euglena gracilis;Leishmania infantum JPCM5/Leishmania infantum JPCM5;Trypanosoma theileri;Leishmania donovani/Leishmania donovani;Euglena gracilis;Trypanosoma brucei;Leishmania mexicana MHOM/GT/2001/U1103/Leishmania mexicana MHOM/GT/2001/U1103;Leptomonas seymouri;Trypanosoma cruzi strain CL Bre…	4.0E-58;1.3E-57;1.3E-57;2.7E-57;4.2E-56;4.8E-56;8.6E-53;3.7E-52;5.3E-52;1.2E-51;1.7E-51;2.1E-51;6.1E-51;1.2E-50;1.9E-49;2.0E-49;2.5E-49;1.1E-48;1.8E-48;3.5E-48	CUG73032;CUG92958;CUG87348;CUG71318;CUG87349;CUG34590;CUG61399;CUG22579;BAD20741;CAM72837/XP_001469725;ORC86660;XP_003865448/CBZ38771;BAD20740;1FX2_A;XP_003874670/CBZ26170;KPI84909;XP_808769/EAN86918;XP_001686897/CAJ09280;EKF31955;1FX4_A	gi|955173589|emb|CUG73032.1|adenylate cyclase, putative [Bodo saltans]	Bodo saltans	4e-58	LINJ_36_3330;BSAL_84110;Q6L878;BSAL_76040;Q6L877;LINJ_36_3330;BSAL_78005;TM35_000261120;MOQ_004204;ABL78_6034;LDBPK_363330;LMJF_36_3180;LMJF_36_3180;GRESAG 4.3;Tc00.1047053509539.20;BSAL_84110;BSAL_09685;Tc00.1047053509539.20;Q6L878;GRESAG 4.3;Q6L878;TM35_000261120;TM35_000261120;GRESAG 4.3;Tc00.1047053509539.20;GRESAG 4.3;ABL78_6034;LMJF_36_3180;LDBPK_363330;Q6L877;Q6L877;Q6L877;Tc00.10470535095…	GO:0006171-IEA;GO:0000166-IEA;GO:0046872-IEA;GO:0016849-IEA;GO:0016020-IEA;GO:0016829-IEA;GO:0016021-IEA;GO:0035556-IEA;GO:0005524-IEA;GO:0009190-IEA;GO:0004016-IEA;GO:0005622-IEA	cAMP biosynthetic process-IEA;nucleotide binding-IEA;metal ion binding-IEA;phosphorus-oxygen lyase activity-IEA;membrane-IEA;lyase activity-IEA;integral component of membrane-IEA;intracellular signal transduction-IEA;ATP binding-IEA;cyclic nucleotide biosynthetic process-IEA;adenylate cyclase activity-IEA;intracellular-IEA	Biological Process-IEA;Molecular Function-IEA;Molecular Function-IEA;Molecular Function-IEA;Cellular Component-IEA;Molecular Function-IEA;Cellular Component-IEA;Biological Process-IEA;Molecular Function-IEA;Biological Process-IEA;Molecular Function-IEA;Cellular Component-IEA	3	GO:0005488;GO:0009987;GO:0016829	binding;cellular process;lyase activity	Molecular Function;Biological Process;Molecular Function			IPR001054;IPR001054;noIPR;IPR001054;IPR001986;noIPR;noIPR;noIPR;noIPR;noIPR;noIPR;IPR001054;noIPR;IPR029787;IPR028082;IPR028082;noIPR	DOMAIN;DOMAIN;DOMAIN;DOMAIN;DOMAIN;DOMAIN;DOMAIN;DOMAIN;DOMAIN;DOMAIN;DOMAIN;DOMAIN;DOMAIN;DOMAIN;DOMAIN;DOMAIN;DOMAIN	Adenylyl cyclase class-3/4/guanylyl cyclase;Adenylyl cyclase class-3/4/guanylyl cyclase;Adenylyl cyclase class-3/4/guanylyl cyclase;Adenylyl cyclase class-3/4/guanylyl cyclase;Enolpyruvate transferase domain;Enolpyruvate transferase domain;Enolpyruvate transferase domain;Enolpyruvate transferase domain;Enolpyruvate transferase domain;Enolpyruvate transferase domain;Enolpyruvate transferase domain…	SM00044 (SMART);G3DSA:3.30.70.1230 (GENE3D);G3DSA:3.40.50.2300 (GENE3D);PF00211 (PFAM);G3DSA:3.65.10.10 (GENE3D);mobidb-lite (MOBIDB_LITE);PTHR11017 (PANTHER);PTHR11017:SF176 (PANTHER);TRANSMEMBRANE (PHOBIUS);NON_CYTOPLASMIC_DOMAIN (PHOBIUS);CYTOPLASMIC_DOMAIN (PHOBIUS);PS50125 (PROSITE_PROFILES);cd07302 (CDD);SSF55073 (SUPERFAMILY);SSF53822 (SUPERFAMILY);SSF53822 (SUPERFAMILY);TMhelix (TMHMM)	GO:0009190/GO:0016849/GO:0035556;GO:0009190/GO:0016849/GO:0035556;;GO:0009190/GO:0016849/GO:0035556;GO:0016765;;;;;;;GO:0009190/GO:0016849/GO:0035556;;;;;	cyclic nucleotide biosynthetic process/phosphorus-oxygen lyase activity/intracellular signal transduction;cyclic nucleotide biosynthetic process/phosphorus-oxygen lyase activity/intracellular signal transduction;;cyclic nucleotide biosynthetic process/phosphorus-oxygen lyase activity/intracellular signal transduction;transferase activity, transferring alkyl or aryl (other than methyl) groups;;;;;…	Biological Process/Molecular Function/Biological Process;Biological Process/Molecular Function/Biological Process;;Biological Process/Molecular Function/Biological Process;Molecular Function;;;;;;;Biological Process/Molecular Function/Biological Process;;;;;
EG_transcript_479	1.54423	0.022844	adenylate cyclase type 2-	gi|1173894087|gb|OQR70201.1|adenylate cyclase type 2-like, partial [Tropilaelaps mercedesae];gi|1087220973|emb|SDA30052.1|Adenylate cyclase, class 3 [Methylobacterium sp. UNC378MF];gi|1176485751|ref|WP_082316977.1|hypothetical protein [Methylobacterium sp. ARG-1];gi|1088482484|gb|OHD14958.1|hypothetical protein A2Z98_03265 [Spirochaetes bacterium GWB1_27_13]/gi|1088495554|gb|OHD26379.1|hypothetic…	Tropilaelaps mercedesae;Methylobacterium sp. UNC378MF;Methylobacterium sp. ARG-1;Spirochaetes bacterium GWB1_27_13/Spirochaetes bacterium GWC1_27_15/Spirochaetes bacterium GWD1_27_9;Methylobacterium sp. 275MFSha3.1;Ciona intestinalis	7.7E-12;1.5E-11;2.1E-11;3.6E-11;5.8E-11;6.1E-11	OQR70201;SDA30052;WP_082316977;OHD14958/OHD26379/OHD38293;SEI15765;XP_018672722	gi|1173894087|gb|OQR70201.1|adenylate cyclase type 2-like, partial [Tropilaelaps mercedesae]	Tropilaelaps mercedesae	7.7e-12	BIW11_11779;LOC100181005;LOC100181005;A2Z98_03265;SAMN02799622_04623;LOC100181005;A2Z98_03265;BIW11_11779;BIW11_11779;LOC100181005;LOC100181005;SAMN02799622_04623;LOC100181005;LOC100181005;BIW11_11779;A2Z98_03265;A2Z98_03265;BIW11_11779;LOC100181005;LOC100181005;A2Z98_03265;LOC100181005;BIW11_11779;SAMN02799622_04623;LOC100181005;BIW11_11779;LOC100181005;SAMN02799622_04623;A2Z98_03265;BIW11_11779…	GO:0006171-IEA;GO:0000166-IEA;GO:0016849-IEA;GO:0016020-IEA;GO:0016021-IEA;GO:0016829-IEA;GO:0035556-IEA;GO:0009190-IEA;GO:0005622-IEA;GO:0004016-IEA;GO:0005886-IEA	cAMP biosynthetic process-IEA;nucleotide binding-IEA;phosphorus-oxygen lyase activity-IEA;membrane-IEA;integral component of membrane-IEA;lyase activity-IEA;intracellular signal transduction-IEA;cyclic nucleotide biosynthetic process-IEA;intracellular-IEA;adenylate cyclase activity-IEA;plasma membrane-IEA	Biological Process-IEA;Molecular Function-IEA;Molecular Function-IEA;Cellular Component-IEA;Cellular Component-IEA;Molecular Function-IEA;Biological Process-IEA;Biological Process-IEA;Cellular Component-IEA;Molecular Function-IEA;Cellular Component-IEA	3	GO:0009987;GO:0016020;GO:0016829	cellular process;membrane;lyase activity	Biological Process;Cellular Component;Molecular Function			IPR001054;noIPR;IPR001054;IPR001054;noIPR;noIPR;noIPR;noIPR;noIPR;noIPR;noIPR;noIPR;noIPR;IPR001054;noIPR;IPR029787;noIPR	DOMAIN;DOMAIN;DOMAIN;DOMAIN;DOMAIN;DOMAIN;DOMAIN;DOMAIN;DOMAIN;DOMAIN;DOMAIN;DOMAIN;DOMAIN;DOMAIN;DOMAIN;DOMAIN;DOMAIN	Adenylyl cyclase class-3/4/guanylyl cyclase;Adenylyl cyclase class-3/4/guanylyl cyclase;Adenylyl cyclase class-3/4/guanylyl cyclase;Adenylyl cyclase class-3/4/guanylyl cyclase;Adenylyl cyclase class-3/4/guanylyl cyclase;Adenylyl cyclase class-3/4/guanylyl cyclase;Adenylyl cyclase class-3/4/guanylyl cyclase;Adenylyl cyclase class-3/4/guanylyl cyclase;Adenylyl cyclase class-3/4/guanylyl cyclase;Ade…	SM00044 (SMART);G3DSA:3.30.450.20 (GENE3D);G3DSA:3.30.70.1230 (GENE3D);PF00211 (PFAM);mobidb-lite (MOBIDB_LITE);mobidb-lite (MOBIDB_LITE);mobidb-lite (MOBIDB_LITE);PTHR11920 (PANTHER);TRANSMEMBRANE (PHOBIUS);NON_CYTOPLASMIC_DOMAIN (PHOBIUS);CYTOPLASMIC_DOMAIN (PHOBIUS);CYTOPLASMIC_DOMAIN (PHOBIUS);TRANSMEMBRANE (PHOBIUS);PS50125 (PROSITE_PROFILES);cd07302 (CDD);SSF55073 (SUPERFAMILY);TMhelix (TMH…	GO:0009190/GO:0035556/GO:0016849;;GO:0009190/GO:0035556/GO:0016849;GO:0009190/GO:0035556/GO:0016849;;;;;;;;;;GO:0009190/GO:0035556/GO:0016849;;;	cyclic nucleotide biosynthetic process/intracellular signal transduction/phosphorus-oxygen lyase activity;;cyclic nucleotide biosynthetic process/intracellular signal transduction/phosphorus-oxygen lyase activity;cyclic nucleotide biosynthetic process/intracellular signal transduction/phosphorus-oxygen lyase activity;;;;;;;;;;cyclic nucleotide biosynthetic process/intracellular signal transductio…	Biological Process/Biological Process/Molecular Function;;Biological Process/Biological Process/Molecular Function;Biological Process/Biological Process/Molecular Function;;;;;;;;;;Biological Process/Biological Process/Molecular Function;;;
EG_transcript_2076	-1.61212	0.0104494	receptor-type adenylate cyclase GRESAG	gi|72389817|ref|XP_845203.1|receptor-type adenylate cyclase GRESAG 4 [Trypanosoma brucei brucei TREU927] [Trypanosoma brucei TREU927]/gi|62360062|gb|AAX80484.1|receptor-type adenylate cyclase GRESAG 4, putative [Trypanosoma brucei]/gi|70801738|gb|AAZ11644.1|receptor-type adenylate cyclase GRESAG 4, putative [Trypanosoma brucei brucei TREU927] [Trypanosoma brucei TREU927];gi|788005233|ref|XP_01177…	Trypanosoma brucei TREU927/Trypanosoma brucei/Trypanosoma brucei TREU927;Trypanosoma brucei gambiense DAL972/Trypanosoma brucei gambiense DAL972;Trypanosoma brucei TREU927/Trypanosoma brucei/Trypanosoma brucei TREU927;Bodo saltans;Bodo saltans;Bodo saltans;Trypanosoma congolense IL3000;Bodo saltans;Trypanosoma brucei TREU927/Trypanosoma brucei/Trypanosoma brucei TREU927;Bodo saltans;Trypanosoma c…	4.6E-69;7.2E-68;2.0E-66;6.5E-64;1.7E-63;8.1E-63;8.5E-63;1.7E-62;2.0E-62;4.3E-62;5.0E-62;5.8E-62;1.4E-61;1.9E-61;5.0E-61;1.5E-60;4.2E-60;9.5E-60;1.9E-59;2.0E-59	XP_845203/AAZ11644/AAX80484;XP_011773855/CBH11570;AAZ11643/XP_845202/AAX80483;CUG34590;CUG71318;CUG87349;CCC91800;CUG61399;XP_844595/AAZ11036/AAX80524;CUG73032;CCD16486;CCD13219;XP_011773044/CBH10756;CUG87348;XP_011773040/CBH10752;AAF69135;AAZ11034/XP_844593/AAX80526;CUG92958;XP_011773042/CBH10754;CCD12277	gi|62360062|gb|AAX80484.1|receptor-type adenylate cyclase GRESAG 4, putative [Trypanosoma brucei]/gi|70801738|gb|AAZ11644.1|receptor-type adenylate cyclase GRESAG 4, putative [Trypanosoma brucei brucei TREU927] [Trypanosoma brucei TREU927]/gi|72389817|ref|XP_845203.1|receptor-type adenylate cyclase GRESAG 4 [Trypanosoma brucei brucei TREU927] [Trypanosoma brucei TREU927]	Trypanosoma brucei TREU927/Trypanosoma brucei	4.6e-69	Tb927.4.4440;TbgDal_IV4510;BSAL_83710;Tb927.4.4460;Tb927.6.800;BSAL_84110;TCIL3000_0_14050;Tb927.4.4460;TCIL3000_0_39890;TbgDal_IV4530;GRESAG4.4B;Tb927.4.4440;BSAL_83710;Tb927.6.790;Tb927.4.4460;BSAL_40020;TbgDal_IV4510;TCIL3000_0_39890;TbgDal_IV4550;TbgDal_IV4550;Tb927.4.4460;Tb927.6.790;Tb927.4.4460;TbgDal_IV4530;TCIL3000_0_39890;Tb927.4.4440;BSAL_84110;BSAL_40020;Tb927.4.4440;TbgDal_IV4530;Tbg…	GO:0006171-IEA;GO:0000166-IEA;GO:0016849-IEA;GO:0016020-IEA;GO:0016021-IEA;GO:0016829-IEA;GO:0035556-IEA;GO:0035556-ISM;GO:0005524-IDA;GO:0009190-IEA;GO:0004016-IEA;GO:0004016-ISM;GO:0004016-IDA;GO:0005622-IEA	cAMP biosynthetic process-IEA;nucleotide binding-IEA;phosphorus-oxygen lyase activity-IEA;membrane-IEA;integral component of membrane-IEA;lyase activity-IEA;intracellular signal transduction-IEA;intracellular signal transduction-ISM;ATP binding-IDA;cyclic nucleotide biosynthetic process-IEA;adenylate cyclase activity-IEA;adenylate cyclase activity-ISM;adenylate cyclase activity-IDA;intracellular-…	Biological Process-IEA;Molecular Function-IEA;Molecular Function-IEA;Cellular Component-IEA;Cellular Component-IEA;Molecular Function-IEA;Biological Process-IEA;Biological Process-ISM;Molecular Function-IDA;Biological Process-IEA;Molecular Function-IEA;Molecular Function-ISM;Molecular Function-IDA;Cellular Component-IEA	2	GO:0009987;GO:0016829	cellular process;lyase activity	Biological Process;Molecular Function			noIPR;IPR029787;IPR001054;noIPR;noIPR;noIPR;IPR001054;noIPR;IPR029787;IPR028082	HOMOLOGOUS_SUPERFAMILY;HOMOLOGOUS_SUPERFAMILY;DOMAIN;DOMAIN;DOMAIN;DOMAIN;DOMAIN;DOMAIN;HOMOLOGOUS_SUPERFAMILY;HOMOLOGOUS_SUPERFAMILY	Trimeric LpxA-like superfamily;Nucleotide cyclase;Adenylyl cyclase class-3/4/guanylyl cyclase;Adenylyl cyclase class-3/4/guanylyl cyclase;Adenylyl cyclase class-3/4/guanylyl cyclase;Adenylyl cyclase class-3/4/guanylyl cyclase;Adenylyl cyclase class-3/4/guanylyl cyclase;Adenylyl cyclase class-3/4/guanylyl cyclase;Nucleotide cyclase;Periplasmic binding protein-like I	G3DSA:3.40.50.2300 (GENE3D);G3DSA:3.30.70.1230 (GENE3D);PF00211 (PFAM);mobidb-lite (MOBIDB_LITE);mobidb-lite (MOBIDB_LITE);PTHR44005 (PANTHER);PS50125 (PROSITE_PROFILES);cd07302 (CDD);SSF55073 (SUPERFAMILY);SSF53822 (SUPERFAMILY)	;;GO:0016849/GO:0009190/GO:0035556;;;;GO:0016849/GO:0009190/GO:0035556;;;	;;phosphorus-oxygen lyase activity/cyclic nucleotide biosynthetic process/intracellular signal transduction;;;;phosphorus-oxygen lyase activity/cyclic nucleotide biosynthetic process/intracellular signal transduction;;;	;;Molecular Function/Biological Process/Biological Process;;;;Molecular Function/Biological Process/Biological Process;;;
EG_transcript_933	1.50427	0.000348404	receptor-type adenylate cyclase GRESAG 4 [Trypanosoma brucei brucei TREU927]	gi|955174037|emb|CUG61399.1|receptor-type adenylate cyclase, putative, partial [Bodo saltans];gi|955175063|emb|CUG34590.1|receptor-type adenylate cyclase, putative [Bodo saltans];gi|343420418|emb|CCD19111.1|receptor-type adenylate cyclase GRESAG, putative [Trypanosoma vivax Y486];gi|343475371|emb|CCD13219.1|unnamed protein product [Trypanosoma congolense IL3000];gi|342182321|emb|CCC91800.1|unname…	Bodo saltans;Bodo saltans;Trypanosoma vivax Y486;Trypanosoma congolense IL3000;Trypanosoma congolense IL3000;Trypanosoma congolense IL3000;Bodo saltans;Trypanosoma brucei TREU927;Trypanosoma brucei TREU927/Trypanosoma brucei/Trypanosoma brucei TREU927;Trypanosoma brucei TREU927;Trypanosoma congolense IL3000;Bodo saltans;Trypanosoma brucei TREU927/Trypanosoma brucei/Trypanosoma brucei TREU927;Tryp…	4.2E-60;6.4E-60;6.8E-59;8.3E-58;4.9E-57;1.2E-56;1.4E-56;4.5E-56;6.9E-56;9.1E-56;9.7E-56;9.9E-56;1.4E-55;2.9E-55;4.3E-55;6.9E-55;7.7E-55;2.2E-54;2.6E-54;4.5E-54	CUG61399;CUG34590;CCD19111;CCD13219;CCC91800;CCD12732;CUG73032;CAQ55496;XP_844706/AAZ11147/AAX70262;CAQ55510;CCD17487;CUG92958;XP_845156/AAZ11597/AAX79597;AAZ11607/XP_845166/AAX79581;CUG71318;XP_845157/AAZ11598/AAX79595;XP_011773170/CBH10883;XP_011773816/CBH11531;XP_828669/EAN79557;XP_845151/AAZ11592/AAX79603	gi|955174037|emb|CUG61399.1|receptor-type adenylate cyclase, putative, partial [Bodo saltans]	Bodo saltans	4.2e-60	TCIL3000_0_23050;TbgDal_VI110;Tb927.6.280;Tb927.6.300;Tb927.6.430;TbgDal_V210;Tb927.6.430;Tb927.5.320;BSAL_84110;Tb11.02.3740;Tb927.6.280;Tb927.5.320;Tb11.02.3740;Tb927.6.300;TvY486_0018190;TbgDal_VI110;Tb927.5.320;Tb927.6.300;TbgDal_V210;Tb927.5.320;TCIL3000_0_35890;Tb927.5.320b;TvY486_0018190;Tb927.5.320;TCIL3000_0_23050;Tb927.5.320;Tb927.6.430;Tb927.5.320b;TbgDal_VI110;Tb11.02.3740;Tb927.5.320…	GO:0006171-IEA;GO:0000166-IEA;GO:0016849-IEA;GO:0016020-IEA;GO:0016021-IEA;GO:0016829-IEA;GO:0035556-IEA;GO:0035556-ISM;GO:0009190-IEA;GO:0004016-IEA;GO:0004016-ISM;GO:0005622-IEA	cAMP biosynthetic process-IEA;nucleotide binding-IEA;phosphorus-oxygen lyase activity-IEA;membrane-IEA;integral component of membrane-IEA;lyase activity-IEA;intracellular signal transduction-IEA;intracellular signal transduction-ISM;cyclic nucleotide biosynthetic process-IEA;adenylate cyclase activity-IEA;adenylate cyclase activity-ISM;intracellular-IEA	Biological Process-IEA;Molecular Function-IEA;Molecular Function-IEA;Cellular Component-IEA;Cellular Component-IEA;Molecular Function-IEA;Biological Process-IEA;Biological Process-ISM;Biological Process-IEA;Molecular Function-IEA;Molecular Function-ISM;Cellular Component-IEA	2	GO:0009987;GO:0016829	cellular process;lyase activity	Biological Process;Molecular Function			IPR001054;noIPR;IPR001054;IPR001054;noIPR;noIPR;IPR028081;noIPR;noIPR;noIPR;noIPR;noIPR;noIPR;noIPR;noIPR;noIPR;IPR001054;noIPR;noIPR;noIPR;noIPR;IPR028082;IPR029787;noIPR	DOMAIN;DOMAIN;DOMAIN;DOMAIN;DOMAIN;DOMAIN;DOMAIN;DOMAIN;DOMAIN;DOMAIN;DOMAIN;DOMAIN;DOMAIN;DOMAIN;DOMAIN;DOMAIN;DOMAIN;DOMAIN;DOMAIN;DOMAIN;DOMAIN;DOMAIN;DOMAIN;DOMAIN	Adenylyl cyclase class-3/4/guanylyl cyclase;Adenylyl cyclase class-3/4/guanylyl cyclase;Adenylyl cyclase class-3/4/guanylyl cyclase;Adenylyl cyclase class-3/4/guanylyl cyclase;Adenylyl cyclase class-3/4/guanylyl cyclase;Adenylyl cyclase class-3/4/guanylyl cyclase;Leucine-binding protein domain;Leucine-binding protein domain;Leucine-binding protein domain;Leucine-binding protein domain;Leucine-bin…	SM00044 (SMART);G3DSA:3.40.50.2300 (GENE3D);PF00211 (PFAM);G3DSA:3.30.70.1230 (GENE3D);G3DSA:3.40.50.2300 (GENE3D);G3DSA:3.40.50.2300 (GENE3D);PF13458 (PFAM);PTHR11017 (PANTHER);PTHR11017:SF176 (PANTHER);NON_CYTOPLASMIC_DOMAIN (PHOBIUS);SIGNAL_PEPTIDE_C_REGION (PHOBIUS);SIGNAL_PEPTIDE_H_REGION (PHOBIUS);CYTOPLASMIC_DOMAIN (PHOBIUS);SIGNAL_PEPTIDE (PHOBIUS);TRANSMEMBRANE (PHOBIUS);SIGNAL_PEPTIDE_N…	GO:0009190/GO:0016849/GO:0035556;;GO:0009190/GO:0016849/GO:0035556;GO:0009190/GO:0016849/GO:0035556;;;;;;;;;;;;;GO:0009190/GO:0016849/GO:0035556;;;;;;;	cyclic nucleotide biosynthetic process/phosphorus-oxygen lyase activity/intracellular signal transduction;;cyclic nucleotide biosynthetic process/phosphorus-oxygen lyase activity/intracellular signal transduction;cyclic nucleotide biosynthetic process/phosphorus-oxygen lyase activity/intracellular signal transduction;;;;;;;;;;;;;cyclic nucleotide biosynthetic process/phosphorus-oxygen lyase activ…	Biological Process/Molecular Function/Biological Process;;Biological Process/Molecular Function/Biological Process;Biological Process/Molecular Function/Biological Process;;;;;;;;;;;;;Biological Process/Molecular Function/Biological Process;;;;;;;
EG_transcript_43262	1.76969	0.000421321	receptor-type adenylate	gi|955173589|emb|CUG73032.1|adenylate cyclase, putative [Bodo saltans];gi|955163349|emb|CUG92958.1|membrane-bound adenylyl cyclase, putative [Bodo saltans];gi|686646994|ref|XP_009315942.1|putative receptor-type adenylate cyclase, partial [Trypanosoma grayi]/gi|657132750|gb|KEG05828.1|putative receptor-type adenylate cyclase, partial [Trypanosoma grayi];gi|47776275|dbj|BAD20741.1|putative membrane…	Bodo saltans;Bodo saltans;Trypanosoma grayi/Trypanosoma grayi;Euglena gracilis;Bodo saltans;Trypanosoma congolense IL3000;Trypanosoma rangeli SC58;Trypanosoma vivax Y486;Trypanosoma congolense IL3000;Trypanosoma vivax Y486;Trypanosoma cruzi;Trypanosoma congolense IL3000;Trypanosoma vivax Y486;Trypanosoma vivax Y486;Trypanosoma vivax Y486;Euglena gracilis;Trypanosoma vivax Y486;Trypanosoma congole…	1.0E-17;1.1E-16;2.9E-16;2.1E-15;2.5E-15;4.9E-15;6.1E-14;7.5E-14;9.9E-14;1.0E-13;2.1E-13;2.2E-13;2.4E-13;3.2E-13;3.9E-13;4.2E-13;4.9E-13;5.8E-13;5.9E-13;6.3E-13	CUG73032;CUG92958;XP_009315942/KEG05828;BAD20741;CUF86777;CCC96035;ESL05321;CCD18717;CCD16743;CCD21750;EKG05978;CCC90241;CCD18993;CCC47692;CCD20839;BAD20740;CCD21306;CCD13853;CUG61458;XP_807490/EAN85639	gi|955173589|emb|CUG73032.1|adenylate cyclase, putative [Bodo saltans]	Bodo saltans	1e-17	BSAL_66595;TvY486_0017030;TVY486_0403590;TvY486_0003180;Q6L877;Tc00.1047053511895.10;Q6L877;BSAL_84110;TCIL3000_0_45440;Q6L877;TvY486_0042180;BSAL_40020;Tc00.1047053511895.10;Q6L878;BSAL_05480;BSAL_40020;Q6L878;TCIL3000_0_45440;TvY486_0017030;TvY486_0003180;TRSC58_07036;TvY486_0014230;TvY486_0017030;Q6L877;TvY486_0004830;TRSC58_07036;TvY486_0004830;Q6L877;TCIL3000_11_14040;TCIL3000_0_16460;Tc00.1…	GO:0006171-IEA;GO:0000166-IEA;GO:0016849-IEA;GO:0016020-IEA;GO:0016021-IEA;GO:0016829-IEA;GO:0035556-IEA;GO:0005622-IEA;GO:0009190-IEA;GO:0004016-IEA	cAMP biosynthetic process-IEA;nucleotide binding-IEA;phosphorus-oxygen lyase activity-IEA;membrane-IEA;integral component of membrane-IEA;lyase activity-IEA;intracellular signal transduction-IEA;intracellular-IEA;cyclic nucleotide biosynthetic process-IEA;adenylate cyclase activity-IEA	Biological Process-IEA;Molecular Function-IEA;Molecular Function-IEA;Cellular Component-IEA;Cellular Component-IEA;Molecular Function-IEA;Biological Process-IEA;Cellular Component-IEA;Biological Process-IEA;Molecular Function-IEA	2	GO:0009987;GO:0016829	cellular process;lyase activity	Biological Process;Molecular Function			IPR001054;IPR029787;noIPR;noIPR;IPR029787	DOMAIN;HOMOLOGOUS_SUPERFAMILY;HOMOLOGOUS_SUPERFAMILY;HOMOLOGOUS_SUPERFAMILY;HOMOLOGOUS_SUPERFAMILY	Adenylyl cyclase class-3/4/guanylyl cyclase;Nucleotide cyclase;Nucleotide cyclase;Nucleotide cyclase;Nucleotide cyclase	PF00211 (PFAM);G3DSA:3.30.70.1230 (GENE3D);mobidb-lite (MOBIDB_LITE);PTHR44005 (PANTHER);SSF55073 (SUPERFAMILY)	GO:0009190/GO:0016849/GO:0035556;;;;	cyclic nucleotide biosynthetic process/phosphorus-oxygen lyase activity/intracellular signal transduction;;;;	Biological Process/Molecular Function/Biological Process;;;;
EG_transcript_663	1.78452	0.0183902	receptor-type adenylate	gi|955175063|emb|CUG34590.1|receptor-type adenylate cyclase, putative [Bodo saltans];gi|343474533|emb|CCD13855.1|unnamed protein product [Trypanosoma congolense IL3000];gi|343420418|emb|CCD19111.1|receptor-type adenylate cyclase GRESAG, putative [Trypanosoma vivax Y486];gi|955174037|emb|CUG61399.1|receptor-type adenylate cyclase, putative, partial [Bodo saltans];gi|955173693|emb|CUG71318.1|recept…	Bodo saltans;Trypanosoma congolense IL3000;Trypanosoma vivax Y486;Bodo saltans;Bodo saltans;Trypanosoma brucei gambiense DAL972/Trypanosoma brucei gambiense DAL972;Trypanosoma congolense IL3000;Trypanosoma brucei;Trypanosoma congolense IL3000;Trypanosoma congolense IL3000;Trypanosoma cruzi strain CL Brener/Trypanosoma cruzi;Trypanosoma congolense IL3000;Trypanosoma brucei gambiense DAL972/Trypano…	1.8E-61;1.0E-59;1.8E-59;1.8E-56;3.6E-56;5.7E-56;6.7E-56;7.4E-56;1.4E-55;3.5E-55;5.1E-55;5.6E-55;6.2E-55;9.1E-55;2.0E-54;2.2E-54;2.3E-54;2.4E-54;3.1E-54;1.1E-53	CUG34590;CCD13855;CCD19111;CUG61399;CUG71318;XP_011773047/CBH10759;CCD13219;AAX80069;CCD13829;CCD17047;XP_808769/EAN86918;CCC91800;XP_011773170/CBH10883;CCD12859;CCD17046;KEG11949/XP_009309812;CCD16486;CCD12513;CAQ55496;XP_011773040/CBH10752	gi|955175063|emb|CUG34590.1|receptor-type adenylate cyclase, putative [Bodo saltans]	Bodo saltans	1.8e-61	BSAL_78005;TvY486_0018190;TCIL3000_0_37000;Tb927.5.285b;TbgDal_IV4510;TCIL3000_0_45460;BSAL_83710;TbgDal_IV4510;TCIL3000_0_37000;TCIL3000_0_14050;TCIL3000_0_19060;TbgDal_IV4580;TCIL3000_0_39890;TvY486_0018190;TbgDal_V210;TbgDal_IV4510;Tc00.1047053509539.20;TCIL3000_0_39890;BSAL_83710;TCIL3000_0_45250;TbgDal_IV4510;TCIL3000_0_39890;TCIL3000_0_45460;TvY486_0018190;Tc00.1047053509539.20;TbgDal_IV458…	GO:0006171-IEA;GO:0000166-IEA;GO:0016849-IEA;GO:0016020-IEA;GO:0016829-IEA;GO:0016021-IEA;GO:0035556-IEA;GO:0009190-IEA;GO:0005622-IEA;GO:0004016-IEA	cAMP biosynthetic process-IEA;nucleotide binding-IEA;phosphorus-oxygen lyase activity-IEA;membrane-IEA;lyase activity-IEA;integral component of membrane-IEA;intracellular signal transduction-IEA;cyclic nucleotide biosynthetic process-IEA;intracellular-IEA;adenylate cyclase activity-IEA	Biological Process-IEA;Molecular Function-IEA;Molecular Function-IEA;Cellular Component-IEA;Molecular Function-IEA;Cellular Component-IEA;Biological Process-IEA;Biological Process-IEA;Cellular Component-IEA;Molecular Function-IEA							IPR029787;noIPR;IPR001054;IPR028081;noIPR;noIPR;IPR001054;noIPR;IPR028082;IPR029787;IPR028082	HOMOLOGOUS_SUPERFAMILY;HOMOLOGOUS_SUPERFAMILY;DOMAIN;DOMAIN;DOMAIN;DOMAIN;DOMAIN;DOMAIN;HOMOLOGOUS_SUPERFAMILY;HOMOLOGOUS_SUPERFAMILY;HOMOLOGOUS_SUPERFAMILY	Nucleotide cyclase;Nucleotide cyclase;Adenylyl cyclase class-3/4/guanylyl cyclase;Leucine-binding protein domain;Leucine-binding protein domain;Leucine-binding protein domain;Adenylyl cyclase class-3/4/guanylyl cyclase;Adenylyl cyclase class-3/4/guanylyl cyclase;Periplasmic binding protein-like I;Nucleotide cyclase;Periplasmic binding protein-like I	G3DSA:3.30.70.1230 (GENE3D);G3DSA:3.40.50.2300 (GENE3D);PF00211 (PFAM);PF13458 (PFAM);mobidb-lite (MOBIDB_LITE);PTHR44005 (PANTHER);PS50125 (PROSITE_PROFILES);cd07302 (CDD);SSF53822 (SUPERFAMILY);SSF55073 (SUPERFAMILY);SSF53822 (SUPERFAMILY)	;;GO:0035556/GO:0009190/GO:0016849;;;;GO:0035556/GO:0009190/GO:0016849;;;;	;;intracellular signal transduction/cyclic nucleotide biosynthetic process/phosphorus-oxygen lyase activity;;;;intracellular signal transduction/cyclic nucleotide biosynthetic process/phosphorus-oxygen lyase activity;;;;	;;Biological Process/Biological Process/Molecular Function;;;;Biological Process/Biological Process/Molecular Function;;;;
EG_transcript_1259	1.82548	0.000114046	receptor-type adenylate cyclase b	gi|47776275|dbj|BAD20741.1|putative membrane-bound adenylyl cyclase [Euglena gracilis];gi|47776273|dbj|BAD20740.1|putative membrane-bound adenylyl cyclase [Euglena gracilis];gi|401418763|ref|XP_003873872.1|receptor-type adenylate cyclase a [Leishmania mexicana MHOM/GT/2001/U1103]/gi|322490105|emb|CBZ25366.1|receptor-type adenylate cyclase a [Leishmania mexicana MHOM/GT/2001/U1103];gi|916429034|re…	Euglena gracilis;Euglena gracilis;Leishmania mexicana MHOM/GT/2001/U1103/Leishmania mexicana MHOM/GT/2001/U1103;Eimeria tenella/Eimeria tenella;Leishmania mexicana MHOM/GT/2001/U1103/Leishmania mexicana MHOM/GT/2001/U1103;Trypanosoma vivax Y486;Leishmania mexicana MHOM/GT/2001/U1103/Leishmania mexicana MHOM/GT/2001/U1103;Leishmania braziliensis MHOM/BR/75/M2904/Leishmania braziliensis MHOM/BR/75/…	0.0E0;0.0E0;2.2E-43;2.8E-43;3.3E-42;3.4E-42;4.6E-42;6.3E-42;6.4E-42;6.4E-42;9.7E-42;2.0E-41;2.1E-41;4.2E-41;4.6E-41;5.1E-41;5.4E-41;7.2E-41;8.5E-41;1.1E-40	BAD20741;BAD20740;XP_003873872/CBZ25366;CDJ44999/XP_013235746;CBZ25367/XP_003873873;CCD21750;XP_003873875/CBZ25369;XP_001562171/CAM37814;CCD12074;CBZ25371/XP_003873877;XP_001563778/CAM37823;CAM37826/XP_001563781;AIN97047/XP_010697700;CAJ03429/XP_001682267;CAJ03434/XP_001682269;XP_001682268/CAJ03432;XP_010697701/AIN97048;XP_001563780/CAM37825;CCD18993;CCD13853	gi|47776275|dbj|BAD20741.1|putative membrane-bound adenylyl cyclase [Euglena gracilis]	Euglena gracilis	0	RAC-B2;TvY486_0017030;Q6L877;RAC-B3;LPMP_170100;TCIL3000_0_45440;LMXM_17_0200;RAC-B4;LMXM_17_0237;RAC-B3;LMXM_17_0200;Q6L878;LBRM_17_0120;TCIL3000_0_29930;TvY486_0017030;LMXM_17_0235;RAC-B4;RAC-B2;LMXM_17_0200;Q6L877;LPMP_170090;LMXM_17_0190;TCIL3000_0_29930;LBRM_17_0120;RAC-B2;LMXM_17_0237;LMXM_17_0237;RAC-B2;RAC-B3;RAC-B2;LBRM_17_0100;LPMP_170090;LMXM_17_0190;LPMP_170100;LPMP_170090;LBRM_17_001…	GO:0006171-IEA;GO:0000166-IEA;GO:0016849-IEA;GO:0016020-IEA;GO:0016829-IEA;GO:0016021-IEA;GO:0035556-IEA;GO:0009190-IEA;GO:0005622-IEA;GO:0004016-IEA	cAMP biosynthetic process-IEA;nucleotide binding-IEA;phosphorus-oxygen lyase activity-IEA;membrane-IEA;lyase activity-IEA;integral component of membrane-IEA;intracellular signal transduction-IEA;cyclic nucleotide biosynthetic process-IEA;intracellular-IEA;adenylate cyclase activity-IEA	Biological Process-IEA;Molecular Function-IEA;Molecular Function-IEA;Cellular Component-IEA;Molecular Function-IEA;Cellular Component-IEA;Biological Process-IEA;Biological Process-IEA;Cellular Component-IEA;Molecular Function-IEA	2	GO:0009987;GO:0016829	cellular process;lyase activity	Biological Process;Molecular Function			IPR029787;IPR001054;noIPR;noIPR;IPR001054;noIPR;IPR029787	HOMOLOGOUS_SUPERFAMILY;DOMAIN;DOMAIN;DOMAIN;DOMAIN;DOMAIN;HOMOLOGOUS_SUPERFAMILY	Nucleotide cyclase;Adenylyl cyclase class-3/4/guanylyl cyclase;Adenylyl cyclase class-3/4/guanylyl cyclase;Adenylyl cyclase class-3/4/guanylyl cyclase;Adenylyl cyclase class-3/4/guanylyl cyclase;Adenylyl cyclase class-3/4/guanylyl cyclase;Nucleotide cyclase	G3DSA:3.30.70.1230 (GENE3D);PF00211 (PFAM);mobidb-lite (MOBIDB_LITE);PTHR44005 (PANTHER);PS50125 (PROSITE_PROFILES);cd07302 (CDD);SSF55073 (SUPERFAMILY)	;GO:0016849/GO:0009190/GO:0035556;;;GO:0016849/GO:0009190/GO:0035556;;	;phosphorus-oxygen lyase activity/cyclic nucleotide biosynthetic process/intracellular signal transduction;;;phosphorus-oxygen lyase activity/cyclic nucleotide biosynthetic process/intracellular signal transduction;;	;Molecular Function/Biological Process/Biological Process;;;Molecular Function/Biological Process/Biological Process;;
EG_transcript_310	1.6919	0.00160928	receptor-type adenylate cyclase GRESAG	gi|72388228|ref|XP_844538.1|receptor-type adenylate cyclase GRESAG 4 [Trypanosoma brucei brucei TREU927] [Trypanosoma brucei TREU927]/gi|62175368|gb|AAX69511.1|receptor-type adenylate cyclase GRESAG 4, putative [Trypanosoma brucei]/gi|70801071|gb|AAZ10979.1|receptor-type adenylate cyclase GRESAG 4, putative [Trypanosoma brucei brucei TREU927] [Trypanosoma brucei TREU927];gi|788002420|ref|XP_01177…	Trypanosoma brucei TREU927/Trypanosoma brucei/Trypanosoma brucei TREU927;Trypanosoma brucei gambiense DAL972/Trypanosoma brucei gambiense DAL972;Trypanosoma brucei gambiense DAL972/Trypanosoma brucei gambiense DAL972;Trypanosoma brucei TREU927/Trypanosoma brucei/Trypanosoma brucei TREU927;Trypanosoma brucei gambiense DAL972/Trypanosoma brucei gambiense DAL972;Trypanosoma brucei TREU927/Trypanosom…	2.9E-69;2.9E-68;3.8E-68;1.9E-67;4.2E-67;4.5E-67;1.9E-65;2.8E-63;6.3E-60;2.2E-59;3.8E-59;3.9E-59;2.9E-55;1.7E-54;6.9E-54;8.3E-53;9.9E-53;2.9E-52;9.3E-52;1.0E-51	AAZ10979/XP_844538/AAX69511;XP_011772988/CBH10700;CBH10697/XP_011772985;XP_846373/AAZ12814/AAX79966;XP_011772968/CBH10680;AAZ10966/XP_844525/AAX80208;AAZ10977/XP_844536/AAX80197;XP_011772986/CBH10698;CCD13219;XP_844537/AAZ10978/AAX80196;XP_011772987/CBH10699;XP_011772983/CBH10695;CUG87349;CUG87348;CUG61399;CUG46572;CUG34590;CUG71318;CUG22579;BAD20741	gi|70801071|gb|AAZ10979.1|receptor-type adenylate cyclase GRESAG 4, putative [Trypanosoma brucei brucei TREU927] [Trypanosoma brucei TREU927]/gi|62175368|gb|AAX69511.1|receptor-type adenylate cyclase GRESAG 4, putative [Trypanosoma brucei]/gi|72388228|ref|XP_844538.1|receptor-type adenylate cyclase GRESAG 4 [Trypanosoma brucei brucei TREU927] [Trypanosoma brucei TREU927]	Trypanosoma brucei TREU927/Trypanosoma brucei	2.9e-69	Q6L877;Tb927.4.3860;Tb927.4.3870;Tb927.4.3880;Tb927.4.3870;BSAL_83710;Tb927.4.3880;TbgDal_IV3970;TCIL3000_0_39890;Tb927.4.3880;TbgDal_IV3790;Tb927.4.3880;Tb927.4.3870;TbgDal_IV3980;Tb927.4.3870;Tb927.4.3870;BSAL_79785;BSAL_09685;TbgDal_IV3940;Tb927.4.3860;Tb927.4.3860;TbgDal_IV3960;TbgDal_IV3970;BSAL_09685;Tb927.4.3880;TbgDal_IV3960;Tb927.4.3750;TCIL3000_0_39890;Tb927.4.3860;TbgDal_IV3980;Tb927.4…	GO:0006171-IEA;GO:0000166-IEA;GO:0016849-IEA;GO:0016020-IEA;GO:0016829-IEA;GO:0016021-IEA;GO:0035556-IEA;GO:0035556-ISM;GO:0009190-IEA;GO:0004016-IEA;GO:0004016-ISM;GO:0005622-IEA	cAMP biosynthetic process-IEA;nucleotide binding-IEA;phosphorus-oxygen lyase activity-IEA;membrane-IEA;lyase activity-IEA;integral component of membrane-IEA;intracellular signal transduction-IEA;intracellular signal transduction-ISM;cyclic nucleotide biosynthetic process-IEA;adenylate cyclase activity-IEA;adenylate cyclase activity-ISM;intracellular-IEA	Biological Process-IEA;Molecular Function-IEA;Molecular Function-IEA;Cellular Component-IEA;Molecular Function-IEA;Cellular Component-IEA;Biological Process-IEA;Biological Process-ISM;Biological Process-IEA;Molecular Function-IEA;Molecular Function-ISM;Cellular Component-IEA							IPR001054;IPR029787;noIPR;IPR028081;noIPR;noIPR;IPR001054;noIPR;noIPR;IPR029787;IPR028082	DOMAIN;HOMOLOGOUS_SUPERFAMILY;HOMOLOGOUS_SUPERFAMILY;DOMAIN;DOMAIN;DOMAIN;DOMAIN;DOMAIN;DOMAIN;HOMOLOGOUS_SUPERFAMILY;HOMOLOGOUS_SUPERFAMILY	Adenylyl cyclase class-3/4/guanylyl cyclase;Nucleotide cyclase;Nucleotide cyclase;Leucine-binding protein domain;Leucine-binding protein domain;Leucine-binding protein domain;Adenylyl cyclase class-3/4/guanylyl cyclase;Adenylyl cyclase class-3/4/guanylyl cyclase;Adenylyl cyclase class-3/4/guanylyl cyclase;Nucleotide cyclase;Periplasmic binding protein-like I	PF00211 (PFAM);G3DSA:3.30.70.1230 (GENE3D);G3DSA:3.40.50.2300 (GENE3D);PF13458 (PFAM);G3DSA:3.40.50.2300 (GENE3D);PTHR44005 (PANTHER);PS50125 (PROSITE_PROFILES);cd07302 (CDD);cd06326 (CDD);SSF55073 (SUPERFAMILY);SSF53822 (SUPERFAMILY)	GO:0016849/GO:0035556/GO:0009190;;;;;;GO:0016849/GO:0035556/GO:0009190;;;;	phosphorus-oxygen lyase activity/intracellular signal transduction/cyclic nucleotide biosynthetic process;;;;;;phosphorus-oxygen lyase activity/intracellular signal transduction/cyclic nucleotide biosynthetic process;;;;	Molecular Function/Biological Process/Biological Process;;;;;;Molecular Function/Biological Process/Biological Process;;;;
EG_transcript_3241	1.52599	0.000409369	receptor-type adenylate cyclase	gi|343470179|emb|CCD17047.1|unnamed protein product [Trypanosoma congolense IL3000];gi|343470611|emb|CCD16741.1|unnamed protein product [Trypanosoma congolense IL3000];gi|71413243|ref|XP_808769.1|receptor-type adenylate cyclase [Trypanosoma cruzi strain CL Brener]/gi|70873042|gb|EAN86918.1|receptor-type adenylate cyclase, putative [Trypanosoma cruzi];gi|410992379|gb|AFV95352.1|adenylate cyclase […	Trypanosoma congolense IL3000;Trypanosoma congolense IL3000;Trypanosoma cruzi strain CL Brener/Trypanosoma cruzi;Trypanosoma cruzi;Trypanosoma brucei TREU927/Trypanosoma brucei/Trypanosoma brucei TREU927;Trypanosoma cruzi Dm28c;Trypanosoma brucei gambiense DAL972/Trypanosoma brucei gambiense DAL972;Trypanosoma congolense IL3000;Bodo saltans;Trypanosoma brucei;Bodo saltans;Trypanosoma equiperdum;T…	9.8E-45;5.0E-44;3.2E-43;7.3E-40;8.4E-40;1.6E-39;4.9E-39;1.0E-37;1.2E-37;1.5E-37;4.1E-37;5.8E-37;1.1E-36;6.1E-36;1.6E-35;3.6E-35;1.1E-34;1.8E-34;2.3E-34;2.6E-34	CCD17047;CCD16741;XP_808769/EAN86918;AFV95352;XP_847619/AAZ13553/AAX70867;ESS61359;XP_011773346/CBH11059;CCC96035;CUG87349;AAX70770;CUG34590;SCU70499;CCD18113;ESS65925;CAA09919;CUG71318;XP_001563780/CAM37825;EKG04857;CCD15409;CUG61399	gi|343470179|emb|CCD17047.1|unnamed protein product [Trypanosoma congolense IL3000]	Trypanosoma congolense IL3000	9.8e-45	TCDM_05518;K7SWG8;TCDM_11064;Tb05.5K5.190;TCIL3000_11_14040;adc1;TCDM_05518;TCIL3000_0_59360;TbgDal_V1970;Tc00.1047053509539.20;TvY486_0000650;TEOVI_000207300;TCDM_05518;Tb927.8.7940;adc1;TEOVI_000207300;K7SWG8;TCIL3000_0_19060;TCDM_05518;Tb05.5K5.190;Tc00.1047053509539.20;TCIL3000_0_16440;TCDM_05518;TCIL3000_0_59360;TCDM_05518;Tc00.1047053509539.20;LBRM_17_0120;K7SWG8;TbgDal_V1970;TCIL3000_11_14…	GO:0006171-IEA;GO:0000166-IEA;GO:0016849-IEA;GO:0016020-IEA;GO:0016829-IEA;GO:0016021-IEA;GO:0035556-IEA;GO:0035556-ISM;GO:0009190-IEA;GO:0005622-IEA;GO:0004016-IEA;GO:0004016-ISM	cAMP biosynthetic process-IEA;nucleotide binding-IEA;phosphorus-oxygen lyase activity-IEA;membrane-IEA;lyase activity-IEA;integral component of membrane-IEA;intracellular signal transduction-IEA;intracellular signal transduction-ISM;cyclic nucleotide biosynthetic process-IEA;intracellular-IEA;adenylate cyclase activity-IEA;adenylate cyclase activity-ISM	Biological Process-IEA;Molecular Function-IEA;Molecular Function-IEA;Cellular Component-IEA;Molecular Function-IEA;Cellular Component-IEA;Biological Process-IEA;Biological Process-ISM;Biological Process-IEA;Cellular Component-IEA;Molecular Function-IEA;Molecular Function-ISM							noIPR;IPR028081;IPR001054;noIPR;IPR001054;noIPR;noIPR;noIPR;noIPR;noIPR;noIPR;IPR001054;IPR028082;IPR029787;IPR028082;noIPR	null;DOMAIN;DOMAIN;DOMAIN;DOMAIN;DOMAIN;DOMAIN;DOMAIN;DOMAIN;DOMAIN;DOMAIN;DOMAIN;DOMAIN;DOMAIN;DOMAIN;DOMAIN	null;Leucine-binding protein domain;Adenylyl cyclase class-3/4/guanylyl cyclase;Adenylyl cyclase class-3/4/guanylyl cyclase;Adenylyl cyclase class-3/4/guanylyl cyclase;Adenylyl cyclase class-3/4/guanylyl cyclase;Adenylyl cyclase class-3/4/guanylyl cyclase;Adenylyl cyclase class-3/4/guanylyl cyclase;Adenylyl cyclase class-3/4/guanylyl cyclase;Adenylyl cyclase class-3/4/guanylyl cyclase;Adenylyl cy…	G3DSA:1.20.5.100 (GENE3D);PF13458 (PFAM);G3DSA:3.30.70.1230 (GENE3D);G3DSA:3.40.50.2300 (GENE3D);PF00211 (PFAM);G3DSA:3.40.50.2300 (GENE3D);PTHR11017:SF176 (PANTHER);PTHR11017 (PANTHER);CYTOPLASMIC_DOMAIN (PHOBIUS);NON_CYTOPLASMIC_DOMAIN (PHOBIUS);TRANSMEMBRANE (PHOBIUS);PS50125 (PROSITE_PROFILES);SSF53822 (SUPERFAMILY);SSF55073 (SUPERFAMILY);SSF53822 (SUPERFAMILY);TMhelix (TMHMM)	;;GO:0009190/GO:0035556/GO:0016849;;GO:0009190/GO:0035556/GO:0016849;;;;;;;GO:0009190/GO:0035556/GO:0016849;;;;	;;cyclic nucleotide biosynthetic process/intracellular signal transduction/phosphorus-oxygen lyase activity;;cyclic nucleotide biosynthetic process/intracellular signal transduction/phosphorus-oxygen lyase activity;;;;;;;cyclic nucleotide biosynthetic process/intracellular signal transduction/phosphorus-oxygen lyase activity;;;;	;;Biological Process/Biological Process/Molecular Function;;Biological Process/Biological Process/Molecular Function;;;;;;;Biological Process/Biological Process/Molecular Function;;;;
EG_transcript_41334	1.54659	0.000776056	receptor-type adenylate	gi|955178988|emb|CUI12837.1|receptor-type adenylate cyclase, putative, partial [Bodo saltans];gi|955175063|emb|CUG34590.1|receptor-type adenylate cyclase, putative [Bodo saltans];gi|955170116|emb|CUG87349.1|receptor-type adenylate cyclase, putative [Bodo saltans];gi|955170115|emb|CUG87348.1|receptor-type adenylate cyclase, putative [Bodo saltans];gi|1177795670|gb|ORC90662.1|receptor-type adenylat…	Bodo saltans;Bodo saltans;Bodo saltans;Bodo saltans;Trypanosoma theileri;Bodo saltans;Trypanosoma vivax Y486;Trypanosoma brucei TREU927/Trypanosoma brucei TREU927;Trypanosoma vivax Y486;Bodo saltans;Bodo saltans;Bodo saltans;Trypanosoma brucei gambiense DAL972/Trypanosoma brucei gambiense DAL972;Trypanosoma brucei;Trypanosoma brucei;Trypanosoma brucei gambiense DAL972/Trypanosoma brucei gambiense…	1.0E-19;1.3E-19;1.4E-19;2.8E-19;1.3E-18;2.1E-18;2.9E-18;3.8E-18;4.4E-18;4.6E-18;9.6E-18;1.1E-17;1.1E-17;1.3E-17;1.3E-17;1.3E-17;1.3E-17;1.4E-17;1.4E-17;1.5E-17	CUI12837;CUG34590;CUG87349;CUG87348;ORC90662;CUG61443;CCD18754;XP_829760/EAN80648;CCD18113;CUG88943;CUG71318;CUG88938;XP_011773857/CBH11572;CAA09951;CAA09952;XP_011779150/CBH16886;XP_011781068/CBH18804;XP_011773854/CBH11569;XP_011773855/CBH11570;CUG61399	gi|955178988|emb|CUI12837.1|receptor-type adenylate cyclase, putative, partial [Bodo saltans]	Bodo saltans	1e-19	TbgDal_XI10;BSAL_05475;TM35_000084600;TbgDal_VI520;GRESAG4;TbgDal_VI490;GRESAG4;Tb11.01.8820;BSAL_09685;TvY486_0000650;GRESAG4;TbgDal_VI520;TbgDal_VI520;GRESAG4;BSAL_18330;TbgDal_XI19250;Tb11.01.8820;TbgDal_XI10;BSAL_18340;TbgDal_XI19250;TbgDal_XI10;TbgDal_XI19250;BSAL_18340;TbgDal_VI520;BSAL_09685;Tb11.01.8820;TvY486_0000650;GRESAG4;Tb11.01.8820;GRESAG4;Tb11.01.8820;BSAL_78005;TM35_000084600;TM3…	GO:0006171-IEA;GO:0000166-IEA;GO:0016849-IEA;GO:0016020-IEA;GO:0016020-IDA;GO:0016829-IEA;GO:0016021-IEA;GO:0005929-IDA;GO:0035556-IEA;GO:0009190-IEA;GO:0005622-IEA;GO:0004016-IEA;GO:0019933-TAS	cAMP biosynthetic process-IEA;nucleotide binding-IEA;phosphorus-oxygen lyase activity-IEA;membrane-IEA;membrane-IDA;lyase activity-IEA;integral component of membrane-IEA;cilium-IDA;intracellular signal transduction-IEA;cyclic nucleotide biosynthetic process-IEA;intracellular-IEA;adenylate cyclase activity-IEA;cAMP-mediated signaling-TAS	Biological Process-IEA;Molecular Function-IEA;Molecular Function-IEA;Cellular Component-IEA;Cellular Component-IDA;Molecular Function-IEA;Cellular Component-IEA;Cellular Component-IDA;Biological Process-IEA;Biological Process-IEA;Cellular Component-IEA;Molecular Function-IEA;Biological Process-TAS	6	GO:0005622;GO:0005929;GO:0009190;GO:0016021;GO:0016849;GO:0019933	intracellular;cilium;cyclic nucleotide biosynthetic process;integral component of membrane;phosphorus-oxygen lyase activity;cAMP-mediated signaling	Cellular Component;Cellular Component;Biological Process;Cellular Component;Molecular Function;Biological Process			IPR011641;IPR001054;noIPR;IPR001054;IPR011641;noIPR;noIPR;noIPR;IPR001054;IPR009030;IPR029787;noIPR	DOMAIN;DOMAIN;DOMAIN;DOMAIN;DOMAIN;DOMAIN;DOMAIN;DOMAIN;DOMAIN;DOMAIN;DOMAIN;DOMAIN	Tyrosine-protein kinase ephrin type A/B receptor-like;Adenylyl cyclase class-3/4/guanylyl cyclase;Adenylyl cyclase class-3/4/guanylyl cyclase;Adenylyl cyclase class-3/4/guanylyl cyclase;Tyrosine-protein kinase ephrin type A/B receptor-like;Tyrosine-protein kinase ephrin type A/B receptor-like;Tyrosine-protein kinase ephrin type A/B receptor-like;Tyrosine-protein kinase ephrin type A/B receptor-li…	SM01411 (SMART);PF00211 (PFAM);G3DSA:2.10.50.10 (GENE3D);G3DSA:3.30.70.1230 (GENE3D);PF07699 (PFAM);CYTOPLASMIC_DOMAIN (PHOBIUS);NON_CYTOPLASMIC_DOMAIN (PHOBIUS);TRANSMEMBRANE (PHOBIUS);PS50125 (PROSITE_PROFILES);SSF57184 (SUPERFAMILY);SSF55073 (SUPERFAMILY);TMhelix (TMHMM)	;GO:0009190/GO:0016849/GO:0035556;;GO:0009190/GO:0016849/GO:0035556;;;;;GO:0009190/GO:0016849/GO:0035556;;;	;cyclic nucleotide biosynthetic process/phosphorus-oxygen lyase activity/intracellular signal transduction;;cyclic nucleotide biosynthetic process/phosphorus-oxygen lyase activity/intracellular signal transduction;;;;;cyclic nucleotide biosynthetic process/phosphorus-oxygen lyase activity/intracellular signal transduction;;;	;Biological Process/Molecular Function/Biological Process;;Biological Process/Molecular Function/Biological Process;;;;;Biological Process/Molecular Function/Biological Process;;;
EG_transcript_1420	-1.51751	0.0026577	adenylate cyclase	gi|966422895|ref|WP_058466096.1|adenylate/guanylate cyclase domain-containing protein [Legionella cincinnatiensis]/gi|962196869|gb|KTC81915.1|adenylate cyclase [Legionella cincinnatiensis];gi|1083932457|gb|OGJ50122.1|hypothetical protein A2307_04255, partial [Candidatus Peregrinibacteria bacterium RIFOXYB2_FULL_33_20];gi|818251427|gb|KKP38148.1|adenylate cyclase, adenylate cyclase [Candidatus Per…	Legionella cincinnatiensis/Legionella cincinnatiensis;Candidatus Peregrinibacteria bacterium RIFOXYB2_FULL_33_20;Peregrinibacteria bacterium GW2011_GWF2_33_10/Candidatus Peregrinibacteria bacterium RIFOXYA2_FULL_33_21/Candidatus Peregrinibacteria bacterium RIFOXYA12_FULL_33_12;Methylovulum miyakonense;Fluoribacter gormanii/Fluoribacter gormanii/Fluoribacter gormanii;Sphaeroforma arctica JP610/Sph…	3.6E-38;3.1E-37;3.6E-37;1.0E-36;1.4E-36;2.0E-36;2.1E-36;2.3E-36;3.5E-36;6.8E-36;7.4E-36;8.0E-36;1.2E-35;1.3E-35;1.3E-35;1.6E-35;1.7E-35;2.0E-35;2.2E-35;2.5E-35	WP_058466096/KTC81915;OGJ50122;KKP38148/OGJ44423/OGJ46736;WP_019867416;SIQ46587/KTD03482/WP_058467954;XP_014159095/KNC85193;WP_062730202;KTD20326/WP_058529666;KTD60658/WP_058514221;WP_062721582;WP_062741901;WP_027360368;WP_027270076/KTD59744;CZJ22210/ANH12689/ANH15656/AQL11686/ANH18622/GAN17251/GAN20357/CZI55232/AOU42964/APX19509/CZI03148;WP_076612854;OUW21118;WP_062725265;CZH91546/CZJ38373/CZI26…	gi|966422895|ref|WP_058466096.1|adenylate/guanylate cyclase domain-containing protein [Legionella cincinnatiensis]/gi|962196869|gb|KTC81915.1|adenylate cyclase [Legionella cincinnatiensis]	Legionella cincinnatiensis	3.6e-38	Lgor_1467;Llon_1679;NAEGRDRAFT_75617;Lsai_0388;SARC_02612;A1D14_06505;NAEGRDRAFT_75617;Llon_1679;UR28_C0021G0029;Lgor_1467;Lgor_1467;NAEGRDRAFT_75617;CBD22_01450;Lsan_1949;Lcin_2985;SARC_02612;UR28_C0021G0029;Lsan_1949;Lcin_2985;Lsai_0388;Llon_1679;Lgor_1467;CBD22_01450;UR28_C0021G0029;Lsai_0388;A1D14_06505;Lcin_2985;Lsan_1949;CBD22_01450;A1D14_06505;Llon_1679;Lcin_2985;Lsai_0388;Lsan_1949;A1D14_…	GO:0006171-IEA;GO:0016849-IEA;GO:0016020-IEA;GO:0016021-IEA;GO:0016829-IEA;GO:0035556-IEA;GO:0004016-IEA;GO:0009190-IEA;GO:0005622-IEA	cAMP biosynthetic process-IEA;phosphorus-oxygen lyase activity-IEA;membrane-IEA;integral component of membrane-IEA;lyase activity-IEA;intracellular signal transduction-IEA;adenylate cyclase activity-IEA;cyclic nucleotide biosynthetic process-IEA;intracellular-IEA	Biological Process-IEA;Molecular Function-IEA;Cellular Component-IEA;Cellular Component-IEA;Molecular Function-IEA;Biological Process-IEA;Molecular Function-IEA;Biological Process-IEA;Cellular Component-IEA	2	GO:0009987;GO:0016829	cellular process;lyase activity	Biological Process;Molecular Function			IPR001054;IPR029787;noIPR;noIPR;IPR001054;noIPR;IPR029787	DOMAIN;HOMOLOGOUS_SUPERFAMILY;HOMOLOGOUS_SUPERFAMILY;HOMOLOGOUS_SUPERFAMILY;DOMAIN;DOMAIN;HOMOLOGOUS_SUPERFAMILY	Adenylyl cyclase class-3/4/guanylyl cyclase;Nucleotide cyclase;Nucleotide cyclase;Nucleotide cyclase;Adenylyl cyclase class-3/4/guanylyl cyclase;Adenylyl cyclase class-3/4/guanylyl cyclase;Nucleotide cyclase	PF00211 (PFAM);G3DSA:3.30.70.1230 (GENE3D);PTHR43081:SF5 (PANTHER);PTHR43081 (PANTHER);PS50125 (PROSITE_PROFILES);cd07302 (CDD);SSF55073 (SUPERFAMILY)	GO:0016849/GO:0009190/GO:0035556;;;;GO:0016849/GO:0009190/GO:0035556;;	phosphorus-oxygen lyase activity/cyclic nucleotide biosynthetic process/intracellular signal transduction;;;;phosphorus-oxygen lyase activity/cyclic nucleotide biosynthetic process/intracellular signal transduction;;	Molecular Function/Biological Process/Biological Process;;;;Molecular Function/Biological Process/Biological Process;;
EG_transcript_10697	1.84743	0.00141982	membrane-bound adenylyl cyclase	gi|47776273|dbj|BAD20740.1|putative membrane-bound adenylyl cyclase [Euglena gracilis];gi|47776275|dbj|BAD20741.1|putative membrane-bound adenylyl cyclase [Euglena gracilis]	Euglena gracilis;Euglena gracilis	1.1E-102;7.6E-93	BAD20740;BAD20741	gi|47776273|dbj|BAD20740.1|putative membrane-bound adenylyl cyclase [Euglena gracilis]	Euglena gracilis	1.1e-102	Q6L877;Q6L878;Q6L878;Q6L878;Q6L877;Q6L878;Q6L877;Q6L877;Q6L878;Q6L878;Q6L878;Q6L878;Q6L877;Q6L877;Q6L877;Q6L878;Q6L878;Q6L878;Q6L877;Q6L877;Q6L877;Q6L878;Q6L877;Q6L878;Q6L877;Q6L878;Q6L877;Q6L877;Q6L877;Q6L878;Q6L878;Q6L877;Q6L878;Q6L878;Q6L877;Q6L877	GO:0006171-IEA;GO:0016849-IEA;GO:0016020-IEA;GO:0016829-IEA;GO:0016021-IEA;GO:0035556-IEA;GO:0005622-IEA;GO:0004016-IEA;GO:0009190-IEA	cAMP biosynthetic process-IEA;phosphorus-oxygen lyase activity-IEA;membrane-IEA;lyase activity-IEA;integral component of membrane-IEA;intracellular signal transduction-IEA;intracellular-IEA;adenylate cyclase activity-IEA;cyclic nucleotide biosynthetic process-IEA	Biological Process-IEA;Molecular Function-IEA;Cellular Component-IEA;Molecular Function-IEA;Cellular Component-IEA;Biological Process-IEA;Cellular Component-IEA;Molecular Function-IEA;Biological Process-IEA							noIPR;noIPR;noIPR;noIPR;noIPR;noIPR;noIPR;noIPR;noIPR;noIPR;noIPR	null;null;null;null;null;null;null;null;null;null;null	null;null;null;null;null;null;null;null;null;null;null	TRANSMEMBRANE (PHOBIUS);NON_CYTOPLASMIC_DOMAIN (PHOBIUS);SIGNAL_PEPTIDE_N_REGION (PHOBIUS);SIGNAL_PEPTIDE (PHOBIUS);CYTOPLASMIC_DOMAIN (PHOBIUS);SIGNAL_PEPTIDE_C_REGION (PHOBIUS);SIGNAL_PEPTIDE_H_REGION (PHOBIUS);SignalP-TM (SIGNALP_EUK);SignalP-TM (SIGNALP_GRAM_POSITIVE);TMhelix (TMHMM);TMhelix (TMHMM)	;;;;;;;;;;	;;;;;;;;;;	;;;;;;;;;;
EG_transcript_5535	1.92327	0.00104019	membrane-bound adenylyl cyclase	gi|47776273|dbj|BAD20740.1|putative membrane-bound adenylyl cyclase [Euglena gracilis];gi|47776275|dbj|BAD20741.1|putative membrane-bound adenylyl cyclase [Euglena gracilis]	Euglena gracilis;Euglena gracilis	1.5E-129;4.9E-115	BAD20740;BAD20741	gi|47776273|dbj|BAD20740.1|putative membrane-bound adenylyl cyclase [Euglena gracilis]	Euglena gracilis	1.5e-129	Q6L877;Q6L878;Q6L878;Q6L878;Q6L877;Q6L878;Q6L877;Q6L877;Q6L878;Q6L878;Q6L878;Q6L878;Q6L877;Q6L877;Q6L877;Q6L878;Q6L878;Q6L878;Q6L877;Q6L877;Q6L877;Q6L878;Q6L877;Q6L878;Q6L877;Q6L878;Q6L877;Q6L877;Q6L877;Q6L878;Q6L878;Q6L877;Q6L878;Q6L878;Q6L877;Q6L877	GO:0006171-IEA;GO:0016849-IEA;GO:0016020-IEA;GO:0016829-IEA;GO:0016021-IEA;GO:0035556-IEA;GO:0005622-IEA;GO:0004016-IEA;GO:0009190-IEA	cAMP biosynthetic process-IEA;phosphorus-oxygen lyase activity-IEA;membrane-IEA;lyase activity-IEA;integral component of membrane-IEA;intracellular signal transduction-IEA;intracellular-IEA;adenylate cyclase activity-IEA;cyclic nucleotide biosynthetic process-IEA	Biological Process-IEA;Molecular Function-IEA;Cellular Component-IEA;Molecular Function-IEA;Cellular Component-IEA;Biological Process-IEA;Cellular Component-IEA;Molecular Function-IEA;Biological Process-IEA	2	GO:0009987;GO:0016829	cellular process;lyase activity	Biological Process;Molecular Function			IPR003594;noIPR;noIPR;noIPR;noIPR;noIPR;noIPR;noIPR;noIPR	DOMAIN;DOMAIN;DOMAIN;DOMAIN;DOMAIN;DOMAIN;DOMAIN;DOMAIN;DOMAIN	Histidine kinase-like ATPase, C-terminal domain;Histidine kinase-like ATPase, C-terminal domain;Histidine kinase-like ATPase, C-terminal domain;Histidine kinase-like ATPase, C-terminal domain;Histidine kinase-like ATPase, C-terminal domain;Histidine kinase-like ATPase, C-terminal domain;Histidine kinase-like ATPase, C-terminal domain;Histidine kinase-like ATPase, C-terminal domain;Histidine kinas…	G3DSA:3.30.565.10 (GENE3D);NON_CYTOPLASMIC_DOMAIN (PHOBIUS);TRANSMEMBRANE (PHOBIUS);TRANSMEMBRANE (PHOBIUS);NON_CYTOPLASMIC_DOMAIN (PHOBIUS);CYTOPLASMIC_DOMAIN (PHOBIUS);SignalP-TM (SIGNALP_GRAM_POSITIVE);TMhelix (TMHMM);TMhelix (TMHMM)	;;;;;;;;	;;;;;;;;	;;;;;;;;
EG_transcript_20825	1.53572	0.000546853	adenylate guanylate cyclase domain-containing	gi|966422895|ref|WP_058466096.1|adenylate/guanylate cyclase domain-containing protein [Legionella cincinnatiensis]/gi|962196869|gb|KTC81915.1|adenylate cyclase [Legionella cincinnatiensis];gi|518706319|ref|WP_019867416.1|adenylate/guanylate cyclase domain-containing protein [Methylovulum miyakonense];gi|1162404307|gb|OPX19114.1|hypothetical protein BZ151_10950, partial [Desulfobacca sp. 4484_104]…	Legionella cincinnatiensis/Legionella cincinnatiensis;Methylovulum miyakonense;Desulfobacca sp. 4484_104;Crenothrix sp. D3;Candidatus Lambdaproteobacteria bacterium RIFOXYC1_FULL_56_13/Candidatus Lambdaproteobacteria bacterium RIFOXYD2_FULL_56_26/Candidatus Lambdaproteobacteria bacterium RIFOXYD1_FULL_56_27;Candidatus Peregrinibacteria bacterium RIFOXYB2_FULL_33_20;Peregrinibacteria bacterium GW2…	5.0E-42;8.7E-42;2.8E-41;2.4E-40;4.9E-40;1.2E-39;1.2E-39;1.6E-39;2.0E-39;2.1E-39;2.3E-39;4.3E-39;4.8E-39;5.2E-39;5.3E-39;6.4E-39;7.3E-39;8.6E-39;9.1E-39;9.2E-39	WP_058466096/KTC81915;WP_019867416;OPX19114;OTE97643;OGH09936/OGG99160/OGH00799;OGJ50122;KKP38148/OGJ44423/OGJ46736;WP_062730202;WP_058484270;WP_035888805/KGP63500;KTD61743;KTD60658/WP_058514221;WP_080445741;KTD20326/WP_058529666;SIQ46587/KTD03482/WP_058467954;WP_080274060;WP_080274344;WP_080271955;CUT07580;APF02971/APF06001/KXB26091/KXB24176/CZG02778/CZG01085/KZX34535	gi|966422895|ref|WP_058466096.1|adenylate/guanylate cyclase domain-containing protein [Legionella cincinnatiensis]/gi|962196869|gb|KTC81915.1|adenylate cyclase [Legionella cincinnatiensis]	Legionella cincinnatiensis	5e-42	Lgor_1467;Llon_1679;BZ151_10950;EP47_05820;A2557_03755;EP47_05820;BCS42_08375;Llon_1679;UR28_C0021G0029;PtVF89_12625;Lgor_1467;Lgor_1467;BCS42_08375;Lspi_2373;BCS42_08375;PtVF89_12625;Lsan_1949;Lcin_2985;EP47_05820;UR28_C0021G0029;Lsan_1949;Lcin_2985;Llon_1679;Lgor_1467;UR28_C0021G0029;Lspi_2373;Lcin_2985;BCS42_08375;Lsan_1949;Llon_1679;Lspi_2373;Lcin_2985;Lsan_1949;BCS42_08375;BZ151_10950;BZ151_…	GO:0006171-IEA;GO:0007165-IEA;GO:0016849-IEA;GO:0016020-IEA;GO:0016021-IEA;GO:0016829-IEA;GO:0035556-IEA;GO:0004016-IEA;GO:0009190-IEA;GO:0005622-IEA	cAMP biosynthetic process-IEA;signal transduction-IEA;phosphorus-oxygen lyase activity-IEA;membrane-IEA;integral component of membrane-IEA;lyase activity-IEA;intracellular signal transduction-IEA;adenylate cyclase activity-IEA;cyclic nucleotide biosynthetic process-IEA;intracellular-IEA	Biological Process-IEA;Biological Process-IEA;Molecular Function-IEA;Cellular Component-IEA;Cellular Component-IEA;Molecular Function-IEA;Biological Process-IEA;Molecular Function-IEA;Biological Process-IEA;Cellular Component-IEA	1	GO:0009987	cellular process	Biological Process			IPR029787;IPR001054;noIPR;noIPR;IPR001054;noIPR;IPR029787	HOMOLOGOUS_SUPERFAMILY;DOMAIN;DOMAIN;DOMAIN;DOMAIN;DOMAIN;HOMOLOGOUS_SUPERFAMILY	Nucleotide cyclase;Adenylyl cyclase class-3/4/guanylyl cyclase;Adenylyl cyclase class-3/4/guanylyl cyclase;Adenylyl cyclase class-3/4/guanylyl cyclase;Adenylyl cyclase class-3/4/guanylyl cyclase;Adenylyl cyclase class-3/4/guanylyl cyclase;Nucleotide cyclase	G3DSA:3.30.70.1230 (GENE3D);PF00211 (PFAM);PTHR43081:SF5 (PANTHER);PTHR43081 (PANTHER);PS50125 (PROSITE_PROFILES);cd07302 (CDD);SSF55073 (SUPERFAMILY)	;GO:0016849/GO:0009190/GO:0035556;;;GO:0016849/GO:0009190/GO:0035556;;	;phosphorus-oxygen lyase activity/cyclic nucleotide biosynthetic process/intracellular signal transduction;;;phosphorus-oxygen lyase activity/cyclic nucleotide biosynthetic process/intracellular signal transduction;;	;Molecular Function/Biological Process/Biological Process;;;Molecular Function/Biological Process/Biological Process;;
EG_transcript_9359	1.63062	0.0105257	adenylate guanylate cyclase domain-containing	gi|1011220123|ref|WP_062139849.1|hypothetical protein [Caedibacter varicaedens]/gi|886170700|dbj|GAO98058.1|adenylate cyclase 1 [Caedibacter varicaedens];gi|740681280|ref|WP_038466569.1|hypothetical protein [Candidatus Paracaedibacter acanthamoebae] [endosymbiont of Acanthamoeba sp. UWC9]/gi|674214402|gb|AIK97243.1|hypothetical protein ID47_11640 [Candidatus Paracaedibacter acanthamoebae] [endosy…	Caedibacter varicaedens/Caedibacter varicaedens;endosymbiont of Acanthamoeba sp. UWC9/endosymbiont of Acanthamoeba sp. UWC9;Peptococcaceae bacterium BRH_c4b;Planctomycetaceae bacterium TMED241;Naegleria gruberi strain NEG-M/Naegleria gruberi;Candidatus Magnetomorum sp. HK-1;magneto-ovoid bacterium MO-1;uncultured bacterium;Gammaproteobacteria bacterium RIFCSPHIGHO2_12_FULL_41_20;Naegleria gruberi…	2.3E-38;2.4E-38;1.1E-37;4.3E-36;1.2E-35;1.5E-35;4.5E-35;4.7E-35;5.2E-35;7.1E-35;7.4E-35;8.6E-35;1.2E-34;2.2E-34;2.2E-34;2.3E-34;4.6E-34;5.9E-34;6.2E-34;1.1E-33	WP_062139849/GAO98058;WP_038466569/AIK97243;KJS15301;OUX11593;EFC48603/XP_002681347;KPA18336;CRH07286;EKD70477;OGT45403;EFC36760/XP_002669504;OGT42046;EFC45906/XP_002678650;WP_027255832;WP_036279250;EJZ19242;WP_052545500;OOZ40468;WP_078483519;WP_085780902/ARO33154;WP_038463146/AIK95752	gi|886170700|dbj|GAO98058.1|adenylate cyclase 1 [Caedibacter varicaedens]/gi|1011220123|ref|WP_062139849.1|hypothetical protein [Caedibacter varicaedens]	Caedibacter varicaedens	2.3e-38	cyaA_1;NAEGRDRAFT_66217;ID47_11640;NAEGRDRAFT_63285;CBE01_07085;NAEGRDRAFT_75617;MHK_001444;ID47_01875;NXC14_PB00333;A3F42_02265;BOW53_07775;ID47_11640;MAGMO_3145;A3E83_00235;ID47_01875;NAEGRDRAFT_63285;NXC14_PB00333;NAEGRDRAFT_75617;cyaA_1;NXC14_PB00333;A3E83_00235;NAEGRDRAFT_66217;cyaA_1;MAGMO_3145;RCCGEPOP_21337;ID47_11640;NAEGRDRAFT_75617;MAGMO_3145;A3F42_02265;MHK_001444;BOW53_07775;A3F42_02…	GO:0006171-IEA;GO:0007165-IEA;GO:0016849-IEA;GO:0016020-IEA;GO:0016021-IEA;GO:0016829-IEA;GO:0035556-IEA;GO:0009190-IEA;GO:0005622-IEA;GO:0004016-IEA	cAMP biosynthetic process-IEA;signal transduction-IEA;phosphorus-oxygen lyase activity-IEA;membrane-IEA;integral component of membrane-IEA;lyase activity-IEA;intracellular signal transduction-IEA;cyclic nucleotide biosynthetic process-IEA;intracellular-IEA;adenylate cyclase activity-IEA	Biological Process-IEA;Biological Process-IEA;Molecular Function-IEA;Cellular Component-IEA;Cellular Component-IEA;Molecular Function-IEA;Biological Process-IEA;Biological Process-IEA;Cellular Component-IEA;Molecular Function-IEA							IPR001054;IPR029787;noIPR;noIPR;IPR001054;noIPR;IPR029787	DOMAIN;HOMOLOGOUS_SUPERFAMILY;HOMOLOGOUS_SUPERFAMILY;HOMOLOGOUS_SUPERFAMILY;DOMAIN;DOMAIN;HOMOLOGOUS_SUPERFAMILY	Adenylyl cyclase class-3/4/guanylyl cyclase;Nucleotide cyclase;Nucleotide cyclase;Nucleotide cyclase;Adenylyl cyclase class-3/4/guanylyl cyclase;Adenylyl cyclase class-3/4/guanylyl cyclase;Nucleotide cyclase	PF00211 (PFAM);G3DSA:3.30.70.1230 (GENE3D);PTHR43081 (PANTHER);PTHR43081:SF5 (PANTHER);PS50125 (PROSITE_PROFILES);cd07302 (CDD);SSF55073 (SUPERFAMILY)	GO:0035556/GO:0016849/GO:0009190;;;;GO:0035556/GO:0016849/GO:0009190;;	intracellular signal transduction/phosphorus-oxygen lyase activity/cyclic nucleotide biosynthetic process;;;;intracellular signal transduction/phosphorus-oxygen lyase activity/cyclic nucleotide biosynthetic process;;	Biological Process/Molecular Function/Biological Process;;;;Biological Process/Molecular Function/Biological Process;;
EG_transcript_16275	1.52054	0.0415329	adenylate guanylate cyclase domain-containing	gi|1088482220|gb|OHD14770.1|hypothetical protein A2Z96_01620 [Spirochaetes bacterium GWB1_48_6];gi|504617233|ref|WP_014804335.1|adenylate/guanylate cyclase with integral membrane sensor [Turneriella parva]/gi|390612683|gb|AFM13835.1|adenylate/guanylate cyclase with integral membrane sensor [Turneriella parva DSM 21527];gi|290973536|ref|XP_002669504.1|predicted protein [Naegleria gruberi]/gi|28408…	Spirochaetes bacterium GWB1_48_6;Turneriella parva/Turneriella parva DSM 21527;Naegleria gruberi strain NEG-M/Naegleria gruberi;uncultured bacterium;Legionella cincinnatiensis/Legionella cincinnatiensis;Bradyrhizobium sp. NAS80.1;uncultured bacterium;Legionella spiritensis;Legionella longbeachae/Legionella longbeachae D-4968/Legionella longbeachae NSW150/Legionella longbeachae;Legionella longbeac…	1.5E-52;1.8E-52;5.4E-52;3.2E-51;5.9E-50;1.9E-49;2.3E-49;4.6E-49;5.9E-49;6.0E-49;6.8E-49;1.9E-48;2.0E-48;2.3E-48;2.3E-48;2.4E-48;3.7E-48;5.4E-48;5.6E-48;1.1E-47	OHD14770;AFM13835/WP_014804335;EFC36760/XP_002669504;EKE00900;WP_058466096/KTC81915;WP_084803911;EKE00625;WP_058483312;ARB91619/WP_003632073/EEZ95308/CBJ11574;WP_085662983/ARM35235;KTD64547;SIQ46587/KTD03482/WP_058467954;WP_083636332;OHD50709/OHD39873/OHD78611;CRH07286;WP_038466569/AIK97243;WP_083640948/SIN89358;WP_053231493/AKF04114;KTD60658/WP_058514221;WP_036279250	gi|1088482220|gb|OHD14770.1|hypothetical protein A2Z96_01620 [Spirochaetes bacterium GWB1_48_6]	Spirochaetes bacterium GWB1_48_6	1.5e-52	NAEGRDRAFT_75617;ACD_21C00255G0002;Lsan_1949;MAGMO_3145;LLO_1216;DB32_001263;Lcin_2985;Turpa_3196;LLO_1216;ID47_11640;A2Z96_01620;LLO_1216;Lspi_1354;A2Z96_01620;DB32_001263;LLO_1216;Turpa_3196;Lcin_2985;Lgor_1467;Lcin_2985;Turpa_3196;Lsan_1949;LLO_1216;ACD_21C00308G0008;Lspi_1354;LLO_1216;NAEGRDRAFT_75617;Lgor_1467;Lsan_1949;DB32_001263;Lgor_1467;MAGMO_3145;Turpa_3196;Lspi_1354;ACD_21C00308G0008;…	GO:0006171-IEA;GO:0007165-IEA;GO:0016849-IEA;GO:0016020-IEA;GO:0016021-IEA;GO:0016829-IEA;GO:0035556-IEA;GO:0009190-IEA;GO:0005622-IEA;GO:0004016-IEA	cAMP biosynthetic process-IEA;signal transduction-IEA;phosphorus-oxygen lyase activity-IEA;membrane-IEA;integral component of membrane-IEA;lyase activity-IEA;intracellular signal transduction-IEA;cyclic nucleotide biosynthetic process-IEA;intracellular-IEA;adenylate cyclase activity-IEA	Biological Process-IEA;Biological Process-IEA;Molecular Function-IEA;Cellular Component-IEA;Cellular Component-IEA;Molecular Function-IEA;Biological Process-IEA;Biological Process-IEA;Cellular Component-IEA;Molecular Function-IEA	1	GO:0009987	cellular process	Biological Process			IPR001054;IPR001054;IPR001054;noIPR;noIPR;noIPR;noIPR;noIPR;IPR001054;noIPR;IPR029787;noIPR	DOMAIN;DOMAIN;DOMAIN;DOMAIN;DOMAIN;DOMAIN;DOMAIN;DOMAIN;DOMAIN;DOMAIN;DOMAIN;DOMAIN	Adenylyl cyclase class-3/4/guanylyl cyclase;Adenylyl cyclase class-3/4/guanylyl cyclase;Adenylyl cyclase class-3/4/guanylyl cyclase;Adenylyl cyclase class-3/4/guanylyl cyclase;Adenylyl cyclase class-3/4/guanylyl cyclase;Adenylyl cyclase class-3/4/guanylyl cyclase;Adenylyl cyclase class-3/4/guanylyl cyclase;Adenylyl cyclase class-3/4/guanylyl cyclase;Adenylyl cyclase class-3/4/guanylyl cyclase;Ade…	SM00044 (SMART);G3DSA:3.30.70.1230 (GENE3D);PF00211 (PFAM);PTHR43081:SF3 (PANTHER);PTHR43081 (PANTHER);CYTOPLASMIC_DOMAIN (PHOBIUS);NON_CYTOPLASMIC_DOMAIN (PHOBIUS);TRANSMEMBRANE (PHOBIUS);PS50125 (PROSITE_PROFILES);cd07302 (CDD);SSF55073 (SUPERFAMILY);TMhelix (TMHMM)	GO:0009190/GO:0016849/GO:0035556;GO:0009190/GO:0016849/GO:0035556;GO:0009190/GO:0016849/GO:0035556;;;;;;GO:0009190/GO:0016849/GO:0035556;;;	cyclic nucleotide biosynthetic process/phosphorus-oxygen lyase activity/intracellular signal transduction;cyclic nucleotide biosynthetic process/phosphorus-oxygen lyase activity/intracellular signal transduction;cyclic nucleotide biosynthetic process/phosphorus-oxygen lyase activity/intracellular signal transduction;;;;;;cyclic nucleotide biosynthetic process/phosphorus-oxygen lyase activity/intr…	Biological Process/Molecular Function/Biological Process;Biological Process/Molecular Function/Biological Process;Biological Process/Molecular Function/Biological Process;;;;;;Biological Process/Molecular Function/Biological Process;;;
[truncated: 1,654 more rows]

## Sheet: 11dvs6d
Sequence Name	p (Corr) ([11 d] Vs [6 d])	FC ([11 d] Vs [6 d])	Sequence Description	Blast Hit Description (HSP)	Blast Hit Taxonomy Name	Blast Hit E-Value	Blast Hit Accession	Blast Top Hit Description (HSP)	Blast Top Hit Taxonomy Name	Blast Top Hit E-Value	Mapping Gene Name	Mapping GO ID	Mapping GO Term	Mapping GO Category	Annotation GO Count	Annotation GO ID	Annotation GO Term	Annotation GO Category	Enzyme Code	Enzyme Name	InterPro Accession	InterPro Type	InterPro Name	InterPro Signatures	InterPro GO ID	InterPro GO Term	InterPro GO Category
[truncated: 2,314 more rows]

## Sheet: 5dvs6d rank
Sequence Name	FC ([5 d] Vs [6 d])	p (Corr) ([5 d] Vs [6 d])	Sequence Description	Blast Hit Description (HSP)	Blast Hit Taxonomy Name	Blast Hit E-Value	Blast Hit Accession	Blast Top Hit Description (HSP)	Blast Top Hit Taxonomy Name	Blast Top Hit E-Value	Mapping Gene Name	Mapping GO ID	Mapping GO Term	Mapping GO Category	Annotation GO Count	Annotation GO ID	Annotation GO Term	Annotation GO Category	Enzyme Code	Enzyme Name	InterPro Accession	InterPro Type	InterPro Name	InterPro Signatures	InterPro GO ID	InterPro GO Term	InterPro GO Category								Sequence Name	FC ([5 d] Vs [6 d])	histogram:	FC	5 d vs 6 d		FC	5 d vs 6 d
EG_transcript_15658	-2.55578	0.0379117	---NA---																		noIPR;IPR009011;IPR009030;IPR009011	null;DOMAIN;DOMAIN;DOMAIN	null;Mannose-6-phosphate receptor binding domain;Growth factor receptor cysteine-rich domain;Mannose-6-phosphate receptor binding domain	G3DSA:2.10.50.10 (GENE3D);G3DSA:2.70.130.10 (GENE3D);SSF57184 (SUPERFAMILY);SSF50911 (SUPERFAMILY)	;;;	;;;	;;;								EG_transcript_15658	-2.55578		-16	0		-16	0	less than - 15
EG_transcript_15677	-2.531	0.0151201	---NA---																		IPR011641;noIPR;noIPR;noIPR	DOMAIN;DOMAIN;DOMAIN;DOMAIN	Tyrosine-protein kinase ephrin type A/B receptor-like;Tyrosine-protein kinase ephrin type A/B receptor-like;Tyrosine-protein kinase ephrin type A/B receptor-like;Tyrosine-protein kinase ephrin type A/B receptor-like	SM01411 (SMART);G3DSA:2.10.50.10 (GENE3D);G3DSA:2.10.50.10 (GENE3D);G3DSA:2.10.50.10 (GENE3D)	;;;	;;;	;;;								EG_transcript_15677	-2.531		-15	0		-15	0	less than - 14
EG_transcript_13950	-2.14432	0.00786617	---NA---																		noIPR	null	null	mobidb-lite (MOBIDB_LITE)											EG_transcript_13950	-2.14432		-14	0		-14	0	less than - 13
EG_transcript_18520	-2.11005	0.00786617	hypothetical protein COCSUDRAFT_63432	gi|545365197|ref|XP_005647594.1|hypothetical protein COCSUDRAFT_63432 [Coccomyxa subellipsoidea C-169]/gi|384249569|gb|EIE23050.1|hypothetical protein COCSUDRAFT_63432 [Coccomyxa subellipsoidea C-169]	Coccomyxa subellipsoidea C-169/Coccomyxa subellipsoidea C-169	2.7e-15	XP_005647594/EIE23050	gi|545365197|ref|XP_005647594.1|hypothetical protein COCSUDRAFT_63432 [Coccomyxa subellipsoidea C-169]/gi|384249569|gb|EIE23050.1|hypothetical protein COCSUDRAFT_63432 [Coccomyxa subellipsoidea C-169]	Coccomyxa subellipsoidea C-169	2.7e-15											noIPR	null	null	mobidb-lite (MOBIDB_LITE)											EG_transcript_18520	-2.11005		-13	0		-13	0	less than - 12
[truncated: 100 more rows]

## Sheet: 9dvs6d rank
Sequence Name	FC ([9 d] Vs [6 d])	p (Corr) ([9 d] Vs [6 d])	Sequence Description	Blast Hit Description (HSP)	Blast Hit Taxonomy Name	Blast Hit E-Value	Blast Hit Accession	Blast Top Hit Description (HSP)	Blast Top Hit Taxonomy Name	Blast Top Hit E-Value	Mapping Gene Name	Mapping GO ID	Mapping GO Term	Mapping GO Category	Annotation GO Count	Annotation GO ID	Annotation GO Term	Annotation GO Category	Enzyme Code	Enzyme Name	InterPro Accession	InterPro Type	InterPro Name	InterPro Signatures	InterPro GO ID	InterPro GO Term	InterPro GO Category					histogram:	FC	0		FC	9 d vs 6 d
[truncated: 1,718 more rows]

[truncated: 3 more sheets: 11dvs6d rank, FC in classes, Suppl. S1 Figures]
