# Supplementary material for: Changes in Gravitaxis and Gene-Expression in an Euglena gracilis Culture over Time
Source: Biomolecules. 2024 Mar 9;14(3):327. doi: 10.3390/biom14030327 (PMC10967724; doi:10.3390/biom14030327)
Supplement: Supplementary file 1 [file biomolecules-14-00327-s001.zip › Supplement S2.xlsx]

## Sheet: Table S2 Overlapping DEGs
EG_transcript	Sequence description	Manual function annotation	p (Corr) ( Moderated T-Test [5 d] Vs [6 d] P <= 0.05 FC >=1.5 )	p ( Moderated T-Test [5 d] Vs [6 d] P <= 0.05 FC >=1.5 )	FC (abs) ( Moderated T-Test [5 d] Vs [6 d] P <= 0.05 FC >=1.5 )	Regulation ( Moderated T-Test [5 d] Vs [6 d] P <= 0.05 FC >=1.5 )	p (Corr) ( Moderated T-Test [9 d] Vs [6 d] P <= 0.05 FC >=1.5 )	p ( Moderated T-Test [9 d] Vs [6 d] P <= 0.05 FC >=1.5 )	FC (abs) ( Moderated T-Test [9 d] Vs [6 d] P <= 0.05 FC >=1.5 )	Regulation ( Moderated T-Test [9 d] Vs [6 d] P <= 0.05 FC >=1.5 )	p (Corr) ( Moderated T-Test [11 d] Vs [6 d] P <= 0.05 FC >=1.5 )	p ( Moderated T-Test [11 d] Vs [6 d] P <= 0.05 FC >=1.5 )	FC (abs) ( Moderated T-Test [11 d] Vs [6 d] P <= 0.05 FC >=1.5 )	Regulation ( Moderated T-Test [11 d] Vs [6 d] P <= 0.05 FC >=1.5 )	Blast Hit Description (HSP)	Blast Hit Taxonomy Name	Blast Hit E-Value	Blast Hit Accession	Blast Top Hit Description (HSP)	Blast Top Hit Taxonomy Name	Blast Top Hit E-Value
2431	cyclic nucleotide-binding	signal transduction	0.00786617	9.72881e-06	1.60937	down	0.00321905	0.000535915	1.54151	up	0.000110088	6.32037e-06	1.70539	up
33196	ankyrin repeat		0.0121282	0.000104948	1.6118	down	0.000121579	2.81161e-06	1.69308	up	2.37452e-05	4.17722e-07	1.76105	up
27586	NA		0.032798	0.00137367	1.97478	down	0.0015559	0.000185927	1.81302	up	0.000258518	2.56455e-05	2.24868	up
11091	NA		0.00880608	2.41094e-05	1.71314	down	0.00139217	0.000157163	1.65846	up	0.000107444	6.00498e-06	2.05346	up
17423	NA		0.0146602	0.000173877	1.59413	down	9.64707e-05	1.84321e-06	2.2484	up	4.46473e-05	1.3602e-06	2.47576	up
26861	flagellar calcium-binding	Flagellar protein	0.00811847	1.27879e-05	1.515	down	1.89064e-05	9.2097e-08	2.16198	up	8.49801e-06	5.39572e-08	2.27049	up	gi|954197142|gb|KRX09832.1|hypothetical protein PPERSA_02704 [Pseudocohnilembus persalinus];gi|954195081|gb|KRX07807.1|hypothetical protein PPERSA_07557 [Pseudocohnilembus persalinus];gi|551643941|ref|XP_005824763.1|hypothetical protein GUITHDRAFT_154883 [Guillardia theta CCMP2712]/gi|428168843|gb|EKX37783.1|hypothetical protein GUITHDRAFT_154883 [Guillardia theta CCMP2712];gi|221129506|ref|XP_00…	Pseudocohnilembus persalinus;Pseudocohnilembus persalinus;Guillardia theta CCMP2712/Guillardia theta CCMP2712;Hydra vulgaris;Bodo saltans;Caligus clemensi;Hydra vulgaris;Bodo saltans;Lepeophtheirus salmonis/Lepeophtheirus salmonis;Lepeophtheirus salmonis;Lepeophtheirus salmonis;Emiliania huxleyi CCMP1516/Emiliania huxleyi CCMP1516;Caligus rogercresseyi;Caligus rogercresseyi/Caligus rogercresseyi;…	1.1E-58;6.9E-52;3.1E-47;4.9E-47;1.6E-44;3.1E-44;9.1E-44;1.6E-41;2.6E-41;2.9E-41;3.9E-41;9.4E-41;1.2E-40;1.3E-40;5.0E-39;5.9E-34;4.3E-32;4.6E-31;2.5E-26;4.4E-26	KRX09832;KRX07807;XP_005824763/EKX37783;XP_002158871;CUG86447;ACO15142;XP_002158754;CUI14795;ACO12590/ACO11963;ADD24123;ADD38553;XP_005767075/EOD14646;ACO11047;ACO11560/ACO10893;EMR64054/XP_007796845;KOO22691;KOO27538;CUG89210;EPY35255;EPY29866	gi|954197142|gb|KRX09832.1|hypothetical protein PPERSA_02704 [Pseudocohnilembus persalinus]	Pseudocohnilembus persalinus	1.1e-58
5704	NA		0.0130052	0.000133332	2.02406	down	0.00208231	0.000282502	1.65843	up	0.000628338	9.30044e-05	2.05498	up
1777	NA		0.0173923	0.000274385	1.74501	down	3.75559e-05	3.50029e-07	1.7886	up	1.43633e-05	1.58132e-07	2.27199	up
6039	NA		0.0215595	0.000496069	1.71774	down	0.000306712	1.42833e-05	1.84001	up	4.11515e-05	1.19543e-06	2.56741	up
15658	NA		0.0379117	0.00186287	2.55578	down	0.0203068	0.00646927	1.56419	up	0.00232574	0.000548954	2.1032	up
16357	predicted protein		0.00786617	1.08924e-05	1.84912	down	2.78453e-05	1.99509e-07	1.90942	up	0.000243039	2.33059e-05	1.6546	up	gi|156390401|ref|XP_001635259.1|predicted protein [Nematostella vectensis]/gi|156222351|gb|EDO43196.1|predicted protein, partial [Nematostella vectensis];gi|672818757|gb|KFH63657.1|hypothetical protein MVEG_10351 [Mortierella verticillata NRRL 6337];gi|672826027|gb|KFH70918.1|hypothetical protein MVEG_03764 [Mortierella verticillata NRRL 6337];gi|672828135|gb|KFH73024.1|hypothetical protein MVEG_…	Nematostella vectensis/Nematostella vectensis;Mortierella verticillata NRRL 6337;Mortierella verticillata NRRL 6337;Mortierella verticillata NRRL 6337;Mortierella verticillata NRRL 6337;Mortierella verticillata NRRL 6337;Mortierella verticillata NRRL 6337;Mortierella verticillata NRRL 6337;Capsaspora owczarzaki ATCC 30864;Mortierella verticillata NRRL 6337;Mortierella verticillata NRRL 6337;Capsa…	1.4E-37;1.4E-35;3.8E-35;1.4E-34;2.8E-34;5.2E-34;1.3E-33;7.0E-33;7.9E-33;2.0E-32;3.0E-32;3.4E-32;3.5E-32;4.5E-32;5.9E-32;6.3E-32;1.0E-31;1.1E-31;1.1E-31;1.7E-31	XP_001635259/EDO43196;KFH63657;KFH70918;KFH73024;KFH62859;KFH71246;KFH63049;KFH72458;KJE94516;KFH69231;KFH63702;XP_004346834;KFH61875;ORZ06595;KFH62136;KFH61805;WP_039457966;KFH65185;KIE04683;KFH68944	gi|156390401|ref|XP_001635259.1|predicted protein [Nematostella vectensis]/gi|156222351|gb|EDO43196.1|predicted protein, partial [Nematostella vectensis]	Nematostella vectensis	1.4e-37
14674	guanine deaminase	nucleotide metabolismus	0.0438814	0.00258856	1.5583	down	0.00170433	0.000212657	1.93413	down	3.08298e-05	6.77231e-07	5.22586	down	gi|752629778|ref|WP_041299139.1|hypothetical protein [Ilumatobacter coccineus];gi|464098756|dbj|BAN01638.1|guanine deaminase [Ilumatobacter coccineus YM16-304];gi|1197619382|ref|WP_086634642.1|guanine deaminase [Gluconobacter sp. DsW_058]/gi|1195475216|gb|OUJ05455.1|chlorohydrolase [Gluconobacter sp. DsW_058];gi|1067243374|gb|OED36414.1|guanine deaminase [Chromatiales bacterium (ex Bugula neritin…	Ilumatobacter coccineus;Ilumatobacter coccineus YM16-304;Gluconobacter sp. DsW_058/Gluconobacter sp. DsW_058;Chromatiales bacterium (ex Bugula neritina AB1);Gluconobacter cerinus/Gluconobacter cerinus;Gluconobacter oxydans;Candidatus Rhodobacter lobularis;Candidatus Rhodobacter lobularis;Gluconobacter morbifer/Gluconobacter morbifer G707;Gluconobacter japonicus/Gluconobacter japonicus;Komagataeib…	6.3E-129;1.0E-128;9.2E-118;1.9E-116;3.7E-116;5.2E-116;6.9E-114;7.7E-114;2.2E-113;7.1E-112;2.0E-111;2.9E-111;3.1E-111;3.8E-111;4.1E-111;5.1E-111;6.6E-111;6.7E-111;8.1E-111;3.4E-110	WP_041299139;BAN01638;OUJ05455/WP_086634642;OED36414;WP_064274485/OAJ67689;WP_046901953;KMW58667;WP_082152663;EHH68707/WP_008850165;KXV20326/WP_062018645;WP_019085497;WP_053323021/KON65190;WP_061930055/KXV40794/KXV48383;KXV30259;WP_010503327/GAP24590;KXV35326/WP_061510072;WP_019092141;OJU52202;KXV25075/KXV25134/WP_062024653;SCZ05910	gi|752629778|ref|WP_041299139.1|hypothetical protein [Ilumatobacter coccineus]	Ilumatobacter coccineus	6.3e-129
15677	NA		0.0151201	0.000188591	2.531	down	0.00131552	0.000143913	2.5177	up	0.000885153	0.000150868	2.4896	up
31801	gluconolactonase	metabolism / carbohydrate metabolism	0.0162424	0.000218559	1.55287	down	6.60436e-05	1.0099e-06	1.85126	up	2.14483e-05	3.26091e-07	2.13632	up	gi|496039563|ref|WP_008764070.1|MULTISPECIES: hypothetical protein [Bacteroides]/gi|29347802|ref|NP_811305.1|NHL repeat-containing protein [Bacteroides thetaiotaomicron VPI-5482]/gi|29339703|gb|AAO77499.1|NHL repeat-containing protein [Bacteroides thetaiotaomicron VPI-5482]/gi|251838367|gb|EES66454.1|hypothetical protein BSIG_4606 [Bacteroides sp. 1_1_6]/gi|1087858769|gb|OGX93931.1|hypothetical p…	Bacteroides/Bacteroides thetaiotaomicron VPI-5482/Bacteroides thetaiotaomicron VPI-5482/Bacteroides sp. 1_1_6/Bacteroides thetaiotaomicron/Bacteroides thetaiotaomicron;Flammeovirgaceae bacterium 311;Flammeovirgaceae bacterium 311;Stenotrophomonas sp. BIIR7/Stenotrophomonas sp. BIIR7;Aquimarina megaterium;Guillardia theta CCMP2712/Guillardia theta CCMP2712;Hymenobacter swuensis DY53;Hymenobacter s…	2.0E-14;2.2E-14;2.3E-14;3.1E-14;4.6E-14;5.9E-14;9.0E-14;1.1E-13;2.1E-13;2.6E-13;2.9E-13;3.3E-13;5.3E-13;7.0E-13;8.8E-13;1.0E-12;1.5E-12;1.8E-12;1.9E-12;2.1E-12	WP_008764070/OGX93931/SEG74025/EES66454/AAO77499/NP_811305;AHM61628;WP_081786921;WP_070208770/OEY99860;WP_025664652;EKX48098/XP_005835078;AHJ99022;WP_081768482;WP_062350412;AOA71060/WP_068848923;WP_055939343/KRA54370;KRA42736/WP_056880743;WP_084183307;WP_011434355/ABD03738;WP_082994862;WP_076378449/SIS07138;ACB73846/WP_012373384;WP_051575750/EZH74240;SEO86660/OQP44886;WP_081202517	gi|29339703|gb|AAO77499.1|NHL repeat-containing protein [Bacteroides thetaiotaomicron VPI-5482]/gi|496039563|ref|WP_008764070.1|MULTISPECIES: hypothetical protein [Bacteroides]/gi|251838367|gb|EES66454.1|hypothetical protein BSIG_4606 [Bacteroides sp. 1_1_6]/gi|1090804069|emb|SEG74025.1|IPT/TIG domain-containing protein [Bacteroides thetaiotaomicron]/gi|29347802|ref|NP_811305.1|NHL repeat-contain…	Bacteroides thetaiotaomicron/Bacteroides sp. 1_1_6/Bacteroides thetaiotaomicron VPI-5482/Bacteroides	2e-14
33280	NA		0.0192959	0.000373254	1.70915	down	0.00392474	0.000709546	1.64545	up	0.000691413	0.000106668	1.8666	up
10950	mTERF domain-containing		0.00986839	4.89794e-05	1.65436	down	5.25411e-05	5.96815e-07	1.91589	up	0.00022678	2.08193e-05	1.68914	up	gi|1026773745|gb|OAE32913.1|hypothetical protein AXG93_399s1220 [Marchantia polymorpha subsp. ruderalis];gi|1063016166|gb|JAT46240.1|mTERF domain-containing protein 1, mitochondrial, partial [Anthurium amnicola];gi|661899066|emb|CDO97060.1|unnamed protein product [Coffea canephora]	Marchantia polymorpha subsp. ruderalis;Anthurium amnicola;Coffea canephora	2.3E-11;4.7E-11;7.4E-11	OAE32913;JAT46240;CDO97060	gi|1026773745|gb|OAE32913.1|hypothetical protein AXG93_399s1220 [Marchantia polymorpha subsp. ruderalis]	Marchantia polymorpha subsp. ruderalis	2.3e-11
1009	Adenylate cyclase	signal transduction / cAMP biosynthetic process	0.0450165	0.00274289	1.86215	down	0.000251753	9.84017e-06	2.16932	up	4.57616e-05	1.41814e-06	2.80905	up	gi|1088482484|gb|OHD14958.1|hypothetical protein A2Z98_03265 [Spirochaetes bacterium GWB1_27_13]/gi|1088495554|gb|OHD26379.1|hypothetical protein A2Y34_05790 [Spirochaetes bacterium GWC1_27_15]/gi|1088508122|gb|OHD38293.1|hypothetical protein A2086_14020 [Spirochaetes bacterium GWD1_27_9];gi|1180626560|ref|WP_084111894.1|hypothetical protein [Gloeomargarita lithophora];gi|1100592167|gb|APB32753.1…	Spirochaetes bacterium GWB1_27_13/Spirochaetes bacterium GWC1_27_15/Spirochaetes bacterium GWD1_27_9;Gloeomargarita lithophora;Gloeomargarita lithophora Alchichica-D10;Archangium violaceum;Ruegeria atlantica/Ruegeria atlantica;Archangium sp. Cb G35;Archangium sp. Cb G35;Lottia gigantea/Lottia gigantea;Ruegeria atlantica/Ruegeria atlantica;Tropilaelaps mercedesae;Biomphalaria glabrata;Chlorobi bac…	4.5E-13;1.2E-12;1.2E-12;6.0E-12;6.2E-12;6.6E-12;6.7E-12;7.5E-12;8.0E-12;8.2E-12;1.3E-11;2.0E-11;4.0E-11;4.1E-11;4.8E-11;5.6E-11;6.7E-11;7.1E-11;7.8E-11;7.8E-11	OHD14958/OHD26379/OHD38293;WP_084111894;APB32753;WP_084609597;WP_058278375/CUH48889;OJT22108;WP_083681371;XP_009058738/ESO90576;WP_058273435/CUH43419;OQR70201;XP_013063303;KXK35936;KPM02124;KFB66441;BAC80153;JAA84303;EGV91484;KFV95021;AKJ04109;KFB78473	gi|1088508122|gb|OHD38293.1|hypothetical protein A2086_14020 [Spirochaetes bacterium GWD1_27_9]/gi|1088495554|gb|OHD26379.1|hypothetical protein A2Y34_05790 [Spirochaetes bacterium GWC1_27_15]/gi|1088482484|gb|OHD14958.1|hypothetical protein A2Z98_03265 [Spirochaetes bacterium GWB1_27_13]	Spirochaetes bacterium GWD1_27_9/Spirochaetes bacterium GWB1_27_13/Spirochaetes bacterium GWC1_27_15	4.5e-13
31612	NA		0.00912537	3.32058e-05	1.51437	down	3.75559e-05	3.49612e-07	1.94104	down	4.50453e-05	1.3802e-06	2.0083	down
7685	NA		0.00986839	4.74853e-05	1.63078	down	3.16617e-05	2.38673e-07	2.54761	up	1.28936e-05	1.33901e-07	2.89527	up
27187	NA		0.00786617	9.74884e-06	1.57609	down	1.58459e-05	6.83053e-08	1.90578	up	6.26578e-06	3.08338e-08	1.94595	up
13950	NA		0.00786617	7.29024e-06	2.14432	down	2.34799e-05	1.35703e-07	2.7213	up	9.85956e-06	7.21565e-08	3.38467	up
11359	adenylate cyclase type 8 isoform X2	signal transduction / cAMP biosynthetic process	0.0298028	0.00108724	1.91184	down	4.84826e-05	5.27306e-07	2.64928	up	3.79733e-05	1.00867e-06	3.27046	up	gi|1088482484|gb|OHD14958.1|hypothetical protein A2Z98_03265 [Spirochaetes bacterium GWB1_27_13]/gi|1088495554|gb|OHD26379.1|hypothetical protein A2Y34_05790 [Spirochaetes bacterium GWC1_27_15]/gi|1088508122|gb|OHD38293.1|hypothetical protein A2086_14020 [Spirochaetes bacterium GWD1_27_9];gi|1000273685|gb|KXK35936.1|adenylate cyclase [Chlorobi bacterium OLB6];gi|1173894087|gb|OQR70201.1|adenylate…	Spirochaetes bacterium GWB1_27_13/Spirochaetes bacterium GWC1_27_15/Spirochaetes bacterium GWD1_27_9;Chlorobi bacterium OLB6;Tropilaelaps mercedesae;Pongo abelii;Elephantulus edwardii;Sarcoptes scabiei;Mycobacterium sp. SCH;Mycobacterium sp. SCH;Elephantulus edwardii;Aplysia californica/Aplysia californica;Fukomys damarensis;Octodon degus;Fukomys damarensis;Chinchilla lanigera;Erinaceus europaeus…	4.5E-16;9.5E-15;2.4E-14;2.9E-14;9.3E-14;1.0E-13;1.1E-13;1.1E-13;1.6E-13;2.4E-13;3.9E-13;4.0E-13;4.1E-13;4.1E-13;4.1E-13;4.1E-13;4.1E-13;4.1E-13;4.1E-13;4.1E-13	OHD14958/OHD26379/OHD38293;KXK35936;OQR70201;XP_002819478;XP_006879346;KPM02124;OFJ50755;WP_083298569;XP_006879347;AAW30400/NP_001191588;KFO25289;XP_004634471;XP_019066024;XP_005398061;XP_007522792;XP_005354605;XP_005398060;XP_013005386;XP_012370868;XP_005354604	gi|1088508122|gb|OHD38293.1|hypothetical protein A2086_14020 [Spirochaetes bacterium GWD1_27_9]/gi|1088495554|gb|OHD26379.1|hypothetical protein A2Y34_05790 [Spirochaetes bacterium GWC1_27_15]/gi|1088482484|gb|OHD14958.1|hypothetical protein A2Z98_03265 [Spirochaetes bacterium GWB1_27_13]	Spirochaetes bacterium GWD1_27_9/Spirochaetes bacterium GWB1_27_13/Spirochaetes bacterium GWC1_27_15	4.5e-16
13994	Metallo-dependent phosphatase	dephosphorylation	0.0134785	0.000143069	1.7166	down	0.000348404	1.73779e-05	1.67384	up	4.64332e-05	1.44436e-06	2.04385	up	gi|955166154|emb|CUG90543.1|serine-threonine protein phosphatase, putative [Bodo saltans];gi|931380837|gb|KPJ71190.1|hypothetical protein AMS14_09375 [Planctomycetes bacterium DG_20];gi|931524375|gb|KPL01709.1|hypothetical protein AMK75_04115 [Planctomycetes bacterium SM23_65];gi|1183328039|gb|ORX57791.1|Metallo-dependent phosphatase [Piromyces finnis];gi|511008453|gb|EPB89719.1|hypothetical prot…	Bodo saltans;Planctomycetes bacterium DG_20;Planctomycetes bacterium SM23_65;Piromyces finnis;Mucor circinelloides f. circinelloides 1006PhL;Conidiobolus coronatus NRRL 28638;Batrachochytrium salamandrivorans;Neocallimastix californiae;Trypanosoma theileri;Absidia glauca;Bodo saltans;Mucor ambiguus;Spizellomyces punctatus DAOM BR117/Spizellomyces punctatus DAOM BR117;Neospora caninum Liverpool/Ne…	3.7E-57;1.5E-45;2.2E-44;1.6E-42;2.0E-42;1.2E-40;1.6E-40;2.3E-40;4.8E-40;8.4E-40;1.0E-39;1.4E-39;4.7E-39;6.5E-39;6.6E-39;7.4E-39;1.5E-38;2.5E-38;2.5E-38;2.9E-38	CUG90543;KPJ71190;KPL01709;ORX57791;EPB89719;KXN74531;OON10554;ORY72983;ORC90098;SAM05340;CUG86313;GAN05713;XP_016605834/KNC97794;CBZ50434/XP_003880467;CEG80977;ORY50942;ORY55790;XP_806425/EAN84574;XP_018298963/OAD80923;CEL65043	gi|955166154|emb|CUG90543.1|serine-threonine protein phosphatase, putative [Bodo saltans]	Bodo saltans	3.7e-57
12121	hypothetical protein COCSUDRAFT_59445		0.0126755	0.000119864	1.59816	down	0.000882293	7.71435e-05	1.73676	up	0.000174189	1.3759e-05	2.09945	up	gi|545374410|ref|XP_005651494.1|hypothetical protein COCSUDRAFT_59445 [Coccomyxa subellipsoidea C-169]/gi|384253475|gb|EIE26950.1|hypothetical protein COCSUDRAFT_59445 [Coccomyxa subellipsoidea C-169];gi|545365197|ref|XP_005647594.1|hypothetical protein COCSUDRAFT_63432 [Coccomyxa subellipsoidea C-169]/gi|384249569|gb|EIE23050.1|hypothetical protein COCSUDRAFT_63432 [Coccomyxa subellipsoidea C-16…	Coccomyxa subellipsoidea C-169/Coccomyxa subellipsoidea C-169;Coccomyxa subellipsoidea C-169/Coccomyxa subellipsoidea C-169	4.0E-12;8.5E-12	XP_005651494/EIE26950;XP_005647594/EIE23050	gi|384253475|gb|EIE26950.1|hypothetical protein COCSUDRAFT_59445 [Coccomyxa subellipsoidea C-169]/gi|545374410|ref|XP_005651494.1|hypothetical protein COCSUDRAFT_59445 [Coccomyxa subellipsoidea C-169]	Coccomyxa subellipsoidea C-169	4e-12
18782	NA		0.0196783	0.000404638	1.86437	down	0.00208231	0.000282489	1.79248	up	0.000200184	1.70958e-05	2.21702	up
18520	hypothetical protein COCSUDRAFT_63432		0.00786617	6.53717e-06	2.11005	down	7.57174e-06	1.43948e-08	3.75937	up	3.15507e-06	7.05416e-09	4.70813	up	gi|545365197|ref|XP_005647594.1|hypothetical protein COCSUDRAFT_63432 [Coccomyxa subellipsoidea C-169]/gi|384249569|gb|EIE23050.1|hypothetical protein COCSUDRAFT_63432 [Coccomyxa subellipsoidea C-169]	Coccomyxa subellipsoidea C-169/Coccomyxa subellipsoidea C-169	2.7e-15	XP_005647594/EIE23050	gi|545365197|ref|XP_005647594.1|hypothetical protein COCSUDRAFT_63432 [Coccomyxa subellipsoidea C-169]/gi|384249569|gb|EIE23050.1|hypothetical protein COCSUDRAFT_63432 [Coccomyxa subellipsoidea C-169]	Coccomyxa subellipsoidea C-169	2.7e-15
644	SIR2 family		0.0121282	0.00010567	1.54401	down	8.24124e-05	1.44979e-06	1.79541	up	2.82589e-05	5.91689e-07	2.01857	up	gi|500079919|ref|WP_011755932.1|MULTISPECIES: hypothetical protein [Nocardioides]/gi|119537374|gb|ABL81991.1|hypothetical protein Noca_2487 [Nocardioides sp. JS614];gi|521995541|ref|WP_020506812.1|SIR2 family protein [Lamprocystis purpurea];gi|494031430|ref|WP_006973567.1|hypothetical protein [Plesiocystis pacifica]/gi|149817774|gb|EDM77238.1|hypothetical protein PPSIR1_17300 [Plesiocystis pacifi…	Nocardioides/Nocardioides sp. JS614;Lamprocystis purpurea;Plesiocystis pacifica/Plesiocystis pacifica SIR-1	7.4E-23;1.9E-19;6.3E-19	ABL81991/WP_011755932;WP_020506812;WP_006973567/EDM77238	gi|500079919|ref|WP_011755932.1|MULTISPECIES: hypothetical protein [Nocardioides]/gi|119537374|gb|ABL81991.1|hypothetical protein Noca_2487 [Nocardioides sp. JS614]	Nocardioides sp. JS614/Nocardioides	7.4e-23
10398	HORMA domain-containing 1 isoform X2	Meiotic cell cycle	0.0316955	0.00126428	1.6055	down	0.00023642	8.78639e-06	1.71388	up	4.27745e-05	1.27573e-06	2.51217	up	gi|290985002|ref|XP_002675215.1|meiotic specific asynaptic protein [Naegleria gruberi] [Naegleria gruberi strain NEG-M]/gi|284088810|gb|EFC42471.1|meiotic specific asynaptic protein [Naegleria gruberi];gi|1002867905|ref|XP_015696502.1|PREDICTED: HORMA domain-containing protein 1 isoform X3 [Oryza brachyantha];gi|573957194|ref|XP_006660814.1|PREDICTED: HORMA domain-containing protein 1 isoform X2 …	Naegleria gruberi strain NEG-M/Naegleria gruberi;Oryza brachyantha;Oryza brachyantha;Oryza brachyantha;Oryza sativa Indica Group;Musa acuminata subsp. malaccensis;Oryza sativa Japonica Group/Oryza sativa Japonica Group/Oryza sativa Japonica Group/Oryza sativa Japonica Group;Oryza sativa Japonica Group/Oryza sativa Japonica Group/Oryza sativa Japonica Group/Oryza sativa Japonica Group;Sorghum bico…	5.7E-43;1.2E-37;1.2E-37;1.2E-37;3.0E-36;5.7E-36;1.1E-35;1.2E-35;1.4E-35;1.6E-35;2.5E-35;2.6E-35;2.8E-35;3.8E-35;3.9E-35;4.1E-35;4.5E-35;5.0E-35;8.7E-35;6.5E-34	EFC42471/XP_002675215;XP_015696502;XP_006660814;XP_015696501;EEC84851;XP_018674972;BAF25524/BAT08868/XP_015612273/BAG88972;BAD00095/XP_015612272/Q76CY8/BAT08867;XP_002460488;OQU89747;XP_004957284;XP_008670312;OQU89748;XP_008670313;XP_020148856;KMZ75224;AFP73615;XP_012897905/CBK23857;ABR20128;XP_013762485/KNC50598	gi|284088810|gb|EFC42471.1|meiotic specific asynaptic protein [Naegleria gruberi]/gi|290985002|ref|XP_002675215.1|meiotic specific asynaptic protein [Naegleria gruberi] [Naegleria gruberi strain NEG-M]	Naegleria gruberi/Naegleria gruberi strain NEG-M	5.7e-43
3878	glycine-rich domain-containing 1-like	-	0.00989967	5.24252e-05	1.9623	down	1.257e-05	4.3201e-08	2.83525	up	3.88323e-06	1.17626e-08	4.26508	up	gi|1175866258|ref|XP_020586953.1|glycine-rich domain-containing protein 1-like [Phalaenopsis equestris];gi|148907372|gb|ABR16820.1|unknown [Picea sitchensis];gi|1150723871|ref|XP_020272734.1|glycine-rich domain-containing protein 1 [Asparagus officinalis];gi|1141984149|gb|ONK65372.1|uncharacterized protein A4U43_C07F36430 [Asparagus officinalis];gi|1091658732|ref|XP_018676247.1|PREDICTED: glycine…	Phalaenopsis equestris;Picea sitchensis;Asparagus officinalis;Asparagus officinalis;Musa acuminata subsp. malaccensis;Dendrobium catenatum;Musa acuminata subsp. malaccensis;Citrus clementina/Citrus clementina/Citrus clementina/Citrus clementina;Nicotiana sylvestris;Nicotiana tabacum;Phoenix dactylifera/Phoenix dactylifera;Crassostrea gigas/Crassostrea gigas;Citrus clementina/Citrus clementina/Cit…	1.5E-50;2.0E-49;1.6E-48;2.7E-48;1.1E-47;1.3E-47;2.4E-47;1.1E-46;1.1E-46;1.2E-46;2.8E-46;3.6E-46;6.0E-46;6.1E-46;7.5E-46;8.8E-46;1.6E-45;1.6E-45;1.7E-45;1.9E-45	XP_020586953;ABR16820;XP_020272734;ONK65372;XP_018676247;XP_020673788;XP_009382975;ESR39449/ESR39448/XP_006426208/XP_006426209;XP_009784125;XP_016438255;XP_008782405/XP_017697670;XP_011427424/EKC39153;ESR39447/ESR39446/XP_006426206/XP_006426207;XP_008448876;XP_016490190;XP_002265108;XP_016471139;XP_009600956/XP_009600957;XP_018826200;XP_006466363/XP_006466362	gi|1175866258|ref|XP_020586953.1|glycine-rich domain-containing protein 1-like [Phalaenopsis equestris]	Phalaenopsis equestris	1.5e-50
35667	hydrolase RBBP9	Hydrolase	0.00861445	2.20398e-05	1.559	down	1.52289e-05	5.58875e-08	2.10528	up	8.98209e-06	6.00225e-08	2.23342	up	gi|585102436|gb|EWM22025.1|retinoblastoma binding protein 9 [Nannochloropsis gaditana];gi|676381617|ref|XP_009034087.1|hypothetical protein AURANDRAFT_21491 [Aureococcus anophagefferens]/gi|323455883|gb|EGB11751.1|hypothetical protein AURANDRAFT_21491 [Aureococcus anophagefferens];gi|999980397|gb|KXJ19571.1|putative hydrolase RBBP9 [Exaiptasia pallida];gi|1191028329|ref|XP_020916768.1|putative hy…	Nannochloropsis gaditana;Aureococcus anophagefferens/Aureococcus anophagefferens;Exaiptasia pallida;Exaiptasia pallida;Orbicella faveolata;Klebsormidium flaccidum;Saccoglossus kowalevskii;Aphanomyces invadans/Aphanomyces invadans;Crassostrea gigas;Crassostrea gigas;Lingula anatina/Lingula anatina;Crassostrea gigas/Crassostrea gigas;Nematostella vectensis/Nematostella vectensis;Achlya hypogyna;Aph…	4.2E-48;9.3E-48;3.9E-47;6.3E-47;1.6E-46;3.1E-46;4.0E-46;8.5E-46;3.7E-45;7.3E-45;8.0E-45;8.9E-45;9.4E-45;1.7E-44;2.3E-44;6.2E-44;7.8E-44;8.1E-44;9.4E-44;2.1E-43	EWM22025;XP_009034087/EGB11751;KXJ19571;XP_020916768;XP_020627635;GAQ84312;XP_002731667;XP_008867717/ETW03488;XP_011421960;XP_011421961;XP_013381213/XP_013381212;EKC17187/XP_011421963;XP_001634265/EDO42202;OQR83535;ETV85145/XP_009825163;XP_007231842;CDQ57572;XP_020338050;NP_001135342/ACI68148;XP_002606619/EEN62629	gi|585102436|gb|EWM22025.1|retinoblastoma binding protein 9 [Nannochloropsis gaditana]	Nannochloropsis gaditana	4.2e-48
19300	NA		0.0251276	0.000730394	1.54753	up	0.00110917	0.000108546	1.7436	down	0.00203643	0.000462637	2.22915	down
9532	uncharacterized MFS-type transporter isoform X1	Transport	0.00786617	2.07511e-06	1.51805	up	6.94563e-05	1.08835e-06	1.59053	down	9.59757e-05	5.03492e-06	1.50431	down	gi|345489422|ref|XP_003426134.1|PREDICTED: uncharacterized MFS-type transporter C09D4.1 isoform X1 [Nasonia vitripennis];gi|906464283|gb|KNC26140.1|hypothetical protein FF38_12227 [Lucilia cuprina];gi|195425403|ref|XP_002060998.1|uncharacterized protein Dwil_GK10709 [Drosophila willistoni]/gi|194157083|gb|EDW71984.1|uncharacterized protein Dwil_GK10709 [Drosophila willistoni];gi|1037113810|ref|XP…	Nasonia vitripennis;Lucilia cuprina;Drosophila willistoni/Drosophila willistoni;Drosophila elegans/Drosophila elegans;Trachymyrmex septentrionalis/Trachymyrmex septentrionalis/Trachymyrmex septentrionalis/Trachymyrmex septentrionalis/Trachymyrmex septentrionalis;Vollenhovia emeryi/Vollenhovia emeryi;Trachymyrmex septentrionalis;Drosophila ananassae/Drosophila ananassae/Drosophila ananassae/Drosop…	1.4E-45;1.6E-45;2.1E-43;1.6E-42;2.6E-41;7.4E-41;2.1E-40;2.3E-40;5.5E-40;7.2E-40;9.1E-40;3.8E-39;4.7E-39;7.8E-39;8.9E-39;9.6E-39;1.3E-38;1.6E-38;5.8E-38;1.5E-37	XP_003426134;KNC26140;XP_002060998/EDW71984;XP_017132833/XP_017132834;XP_018350371/XP_018350370/XP_018350373/XP_018350375/XP_018350374;XP_011878930/XP_011878929;XP_018350369;KPU76500/KPU76501/EDV36903/XP_014762854/XP_014762853/XP_014762852/XP_001960081/KPU76502;XP_012531942;KYN33693;XP_006562200/XP_006562201/XP_392360;XP_016910149/XP_016910150;XP_016910152/XP_016910151;XP_011504260;XP_006613988;X…	gi|345489422|ref|XP_003426134.1|PREDICTED: uncharacterized MFS-type transporter C09D4.1 isoform X1 [Nasonia vitripennis]	Nasonia vitripennis	1.4e-45
27469	NA		0.0429521	0.00243947	1.50939	up	6.1668e-05	8.29807e-07	6.46849	down	4.54476e-06	1.58843e-08	8.0375	down
3482	RNA recognition motif-containing	RNA binding	0.000431949	2.51616e-08	1.96277	up	1.05171e-05	2.61716e-08	2.32299	down	1.14429e-05	1.03318e-07	2.33633	down	gi|401397143|ref|XP_003879991.1|hypothetical protein NCLIV_004400 [Neospora caninum Liverpool]/gi|325114399|emb|CBZ49956.1|hypothetical protein NCLIV_004400 [Neospora caninum Liverpool]/gi|820688793|tpe|CEL64544.1|TPA: RNA recognition motif-containing protein [Neospora caninum Liverpool];gi|675133198|ref|XP_008888486.1|RNA recognition motif-containing protein [Hammondia hammondi]/gi|661332736|gb|…	Neospora caninum Liverpool/Neospora caninum Liverpool/Neospora caninum Liverpool;Hammondia hammondi/Hammondia hammondi;Toxoplasma gondii RH/Toxoplasma gondii GT1/Toxoplasma gondii VEG/Toxoplasma gondii p89/Toxoplasma gondii FOU/Toxoplasma gondii RUB/Toxoplasma gondii MAS/Toxoplasma gondii VAND/Toxoplasma gondii VEG;Toxoplasma gondii ME49/Toxoplasma gondii ME49/Toxoplasma gondii GAB2-2007-GAL-DOM2…	1.1E-12;1.0E-11;1.1E-11;2.5E-11;2.6E-11;2.9E-11;4.9E-11;5.1E-11;5.9E-11;7.3E-11;8.5E-11;9.5E-11;9.8E-11	XP_003879991/CBZ49956/CEL64544;XP_008888486/KEP60905;KFH03865/ESS29586/CEL71820/KFG28077/KFG34453/CAJ20709/EPR57824/KFG60418/KFH05382;XP_018638402/EPT32242/KYK68679/KFG29864/KYF41179;OTN64492/SBO24792/SBO28055/XP_002261296/CAQ40701;EPY17291;OBS76177;SBS85006/SCP04910;SBT01158;ANQ08895/XP_019915590;KJP87281/XP_012336124;KNA05673;SBT77562	gi|820688793|tpe|CEL64544.1|TPA: RNA recognition motif-containing protein [Neospora caninum Liverpool]/gi|325114399|emb|CBZ49956.1|hypothetical protein NCLIV_004400 [Neospora caninum Liverpool]/gi|401397143|ref|XP_003879991.1|hypothetical protein NCLIV_004400 [Neospora caninum Liverpool]	Neospora caninum Liverpool	1.1e-12
51283	NA		0.0276946	0.000904515	1.93259	up	0.000184986	5.86659e-06	3.14143	up	0.000339618	3.83503e-05	2.15486	up
29538	NA		0.0266124	0.000838663	1.51373	up	0.00261867	0.000397522	1.76505	down	0.000275561	2.79462e-05	2.21574	down
10359	phosphatidylinositol-4-phosphate-5-kinase (Pi-PIPKD5)	signal transduction	0.0297403	0.00106859	2.00283	up	0.000283846	1.20586e-05	3.12068	down	0.0103386	0.0036128	2.55944	down	gi|673043961|ref|XP_008875941.1|hypothetical protein H310_11147 [Aphanomyces invadans]/gi|574468221|gb|ETV95240.1|hypothetical protein H310_11147 [Aphanomyces invadans];gi|698802284|ref|XP_009834171.1|hypothetical protein H257_09611 [Aphanomyces astaci]/gi|574110548|gb|ETV76046.1|hypothetical protein H257_09611 [Aphanomyces astaci];gi|698802286|ref|XP_009834172.1|hypothetical protein, variant [Ap…	Aphanomyces invadans/Aphanomyces invadans;Aphanomyces astaci/Aphanomyces astaci;Aphanomyces astaci/Aphanomyces astaci;Saprolegnia diclina VS20/Saprolegnia diclina VS20;Aphanomyces astaci/Aphanomyces astaci;Saprolegnia parasitica CBS 223.65/Saprolegnia parasitica CBS 223.65;Phytophthora infestans T30-4/Phytophthora infestans T30-4;Achlya hypogyna;Thraustotheca clavata;Aphanomyces invadans/Aphanomy…	1.8E-22;2.1E-22;2.1E-22;6.6E-22;9.7E-22;1.3E-21;3.6E-21;7.9E-21;1.2E-20;2.1E-20;3.1E-20;6.8E-20;9.1E-20;9.5E-20;9.7E-20;1.0E-19;1.1E-19;1.1E-19;1.3E-19;1.9E-19	XP_008875941/ETV95240;XP_009834171/ETV76046;ETV76047/XP_009834172;EQC30308/XP_008616161;ETV75328/XP_009835377;XP_012204266/KDO24997;XP_002909059/EEY57873;OQR90124;OQR90656;ETV99790/XP_008871566;ETV75329/XP_009835376;CCI41383;CCI41789;CCI41790;CCI41787;CCI41791;CCI41788;CCI41792;XP_009529577/EGZ15828;ETI44227	gi|673043961|ref|XP_008875941.1|hypothetical protein H310_11147 [Aphanomyces invadans]/gi|574468221|gb|ETV95240.1|hypothetical protein H310_11147 [Aphanomyces invadans]	Aphanomyces invadans	1.8e-22
28579	NA		0.0437422	0.00255084	1.81207	up	0.0433453	0.0169548	1.5069	down	0.00229493	0.000539945	2.00739	down
33783	NA		0.00912537	3.25651e-05	1.61281	up	2.39905e-05	1.4289e-07	2.63913	down	8.4551e-06	5.12274e-08	2.88453	down
3944	CDK5 and ABL1 enzyme substrate 2	cell cycle	0.00897307	2.82254e-05	2.64051	up	0.000404166	2.28547e-05	2.2655	down	0.00091018	0.000157255	2.19593	down	gi|56789584|gb|AAH88607.1|cables2-prov protein, partial [Xenopus tropicalis];gi|1062938865|ref|XP_017953210.1|PREDICTED: CDK5 and ABL1 enzyme substrate 2 isoform X2 [Xenopus tropicalis];gi|167560909|ref|NP_001107961.1|CDK5 and ABL1 enzyme substrate 2 [Xenopus tropicalis] [Xenopus (Silurana) tropicalis]/gi|166796271|gb|AAI59129.1|cables2 protein [Xenopus tropicalis] [Xenopus (Silurana) tropicalis]…	Xenopus tropicalis;Xenopus tropicalis;Xenopus (Silurana) tropicalis/Xenopus (Silurana) tropicalis;Lepisosteus oculatus;Xenopus (Silurana) tropicalis/Xenopus (Silurana) tropicalis;Lepisosteus oculatus;Xenopus laevis;Xenopus laevis/Xenopus laevis;Sturnus vulgaris;Danio rerio;Mus caroli;Kryptolebias marmoratus/Kryptolebias marmoratus;Mus musculus;Latimeria chalumnae;Callorhinchus milii;Danio rerio/D…	1.6E-29;2.0E-29;2.4E-29;2.7E-29;3.3E-29;4.9E-29;6.9E-29;1.0E-28;2.2E-28;4.8E-28;5.0E-28;5.1E-28;5.3E-28;6.0E-28;7.0E-28;7.3E-28;7.9E-28;8.0E-28;1.2E-27;1.2E-27	AAH88607;XP_017953210;NP_001107961/AAI59129;XP_015220713;XP_012827172/OCA20239;XP_015220712;XP_018090459;XP_018090458/OCT62435;XP_014729374;XP_005163708;XP_021035600;XP_017264834/XP_017264835;AAH52789;XP_014344219;XP_007882807;NP_001099135/ABO28751;XP_006025996;XP_019339960;XP_019745986;XP_020447276	gi|56789584|gb|AAH88607.1|cables2-prov protein, partial [Xenopus tropicalis]	Xenopus tropicalis	1.6e-29
27663	NA		0.00827544	1.74408e-05	1.57433	up	3.49573e-06	2.14628e-09	2.50494	down	1.11868e-05	9.64438e-08	2.59667	down
8497	MFS transporter	transport	0.00786617	7.56395e-06	1.58523	up	5.4192e-05	6.38048e-07	1.6966	down	1.76046e-05	2.34838e-07	2.0801	down	gi|929755118|ref|XP_014152541.1|hypothetical protein SARC_08937 [Sphaeroforma arctica JP610]/gi|906947342|gb|KNC78639.1|hypothetical protein SARC_08937 [Sphaeroforma arctica JP610];gi|1129200352|gb|OLQ03613.1|Proline/betaine transporter [Symbiodinium microadriaticum];gi|1129175592|gb|OLP84337.1|putative phospholipid-transporting ATPase 7 [Symbiodinium microadriaticum];gi|1129192340|gb|OLP97177.1|…	Sphaeroforma arctica JP610/Sphaeroforma arctica JP610;Symbiodinium microadriaticum;Symbiodinium microadriaticum;Symbiodinium microadriaticum;Symbiodinium microadriaticum;Sphaeroforma arctica JP610/Sphaeroforma arctica JP610;Symbiodinium microadriaticum;Alphaproteobacteria bacterium 13_1_20CM_3_64_12;Saccharopolyspora shandongensis;Streptomyces aurantiacus;Synechococcus sp. TMED19;Cupriavidus sp. …	6.1E-59;2.3E-58;1.7E-53;4.0E-50;1.5E-48;4.0E-48;7.2E-46;5.8E-39;1.1E-38;2.8E-38;3.8E-36;1.0E-35;1.7E-35;3.5E-35;4.8E-35;1.3E-34;4.2E-33;5.6E-33;1.3E-32;1.6E-32	XP_014152541/KNC78639;OLQ03613;OLP84337;OLP97177;OLQ06331;XP_014154284/KNC80382;OLP98221;OLE34183;SDY55162;WP_055514463;OUT74570;AOY90483/WP_071036752;AOZ01299;SFM25729;SFP58226/WP_021597151;WP_081924778;ARD63650/SFY25687/SFE48287/SFU13630/SFR23932/SKC07607/WP_007372759;KDE36352/WP_035887107/APG20911/SET56707;WP_074775133/SEK46789;WP_085485088/SMG49597	gi|929755118|ref|XP_014152541.1|hypothetical protein SARC_08937 [Sphaeroforma arctica JP610]/gi|906947342|gb|KNC78639.1|hypothetical protein SARC_08937 [Sphaeroforma arctica JP610]	Sphaeroforma arctica JP610	6.1e-59
8377	NA		0.000469484	5.4696e-08	2.26995	up	1.257e-05	4.22668e-08	3.263	down	9.89878e-06	7.32303e-08	2.89222	down
17050	exostosin family		0.00969911	4.13741e-05	1.58496	up	4.87426e-05	5.33792e-07	2.56	down	0.000116739	6.99742e-06	1.91085	down	gi|1072233759|gb|OEU18489.1|hypothetical protein FRACYDRAFT_236766 [Fragilariopsis cylindrus CCMP1102];gi|397641716|gb|EJK74813.1|hypothetical protein THAOC_03489 [Thalassiosira oceanica];gi|1091423774|gb|OHT05147.1|hypothetical protein TRFO_27280 [Tritrichomonas foetus];gi|873230855|emb|CEM09847.1|unnamed protein product [Vitrella brassicaformis CCMP3155];gi|1129184381|gb|OLP90984.1|hypothetical…	Fragilariopsis cylindrus CCMP1102;Thalassiosira oceanica;Tritrichomonas foetus;Vitrella brassicaformis CCMP3155;Symbiodinium microadriaticum;Cryptosporidium muris RN66/Cryptosporidium muris RN66;Symbiodinium microadriaticum;Cryptosporidium andersoni;Cryptosporidium parvum;Cryptosporidium hominis;Coccomyxa subellipsoidea C-169/Coccomyxa subellipsoidea C-169;Coccomyxa subellipsoidea C-169/Coccomyxa…	1.6E-30;1.0E-26;2.1E-24;5.0E-21;9.5E-21;3.9E-20;2.4E-19;6.1E-19;2.8E-18;3.2E-18;7.4E-18;2.6E-17;7.8E-17;1.2E-15;1.5E-14;1.6E-14;1.6E-14;1.6E-13;2.5E-13;4.0E-13	OEU18489;EJK74813;OHT05147;CEM09847;OLP90984;XP_002142301/EEA07952;OLP90983;OII76388;CAD98579;OLQ16431;EIE21078/XP_005645622;XP_005642629/EIE18085;OII73186;OHT04941;OHS94969;CUV06715;XP_627638/EAK89923;CEM28238;XP_666548;XP_005643100/EIE18556	gi|1072233759|gb|OEU18489.1|hypothetical protein FRACYDRAFT_236766 [Fragilariopsis cylindrus CCMP1102]	Fragilariopsis cylindrus CCMP1102	1.6e-30
15094	HIV Tat-specific factor 1 homolog		0.00861445	2.30829e-05	1.50764	up	4.84826e-05	5.2148e-07	2.09047	down	0.000266408	2.66609e-05	2.03512	down	gi|1063095277|gb|JAT74472.1|hypothetical protein g.18328 [Auxenochlorella protothecoides];gi|944235436|gb|KQK99798.1|hypothetical protein SETIT_010189mg [Setaria italica];gi|836010223|ref|XP_012703403.1|PREDICTED: LOW QUALITY PROTEIN: HIV Tat-specific factor 1 homolog [Setaria italica];gi|212721492|ref|NP_001131413.1|uncharacterized protein LOC100192742 [Zea mays]/gi|194691454|gb|ACF79811.1|unkno…	Auxenochlorella protothecoides;Setaria italica;Setaria italica;Zea mays/Zea mays;Corchorus capsularis;Auxenochlorella protothecoides;Auxenochlorella protothecoides;Auxenochlorella protothecoides/Auxenochlorella protothecoides;Zea mays;Setaria italica/Setaria italica;Nicotiana attenuata/Nicotiana attenuata;Zea mays;Musa acuminata subsp. malaccensis/Musa acuminata subsp. malaccensis/Musa acuminata …	9.5E-23;2.1E-22;2.4E-22;3.0E-22;3.9E-22;4.9E-22;6.8E-22;6.9E-22;1.1E-21;3.0E-21;3.9E-21;4.6E-21;5.1E-21;5.2E-21;5.6E-21;7.2E-21;7.6E-21;9.4E-21;9.4E-21;1.1E-20	JAT74472;KQK99798;XP_012703403;ACF79811/NP_001131413;OMO50169;JAT73370;JAT70455;XP_011399582/KFM26644;ACN27429;KQK93459/XP_004978602;XP_019234380/OIT26777;XP_020393708;XP_009415036/XP_009415035/XP_009415034;BAJ53149;KDP26924/XP_012085826;EOY13219;XP_020538988/XP_020538989;XP_017980124;XP_008442163;AQK57221/XP_008676812	gi|1063095277|gb|JAT74472.1|hypothetical protein g.18328 [Auxenochlorella protothecoides]	Auxenochlorella protothecoides	9.5e-23
9325	NA		0.00786617	3.18836e-06	1.77944	up	0.000159154	4.5105e-06	1.89599	down	2.32095e-05	3.97429e-07	2.25894	down
22734	retrotransposon nucleocapsid	retrotransposon nucleocapsid	0.024068	0.000658205	1.71305	up	0.00803039	0.00189814	1.55132	down	0.00674837	0.00213696	1.5219	down	gi|527198618|gb|EPS66700.1|hypothetical protein M569_08075, partial [Genlisea aurea];gi|527200236|gb|EPS67738.1|hypothetical protein M569_07036 [Genlisea aurea];gi|1028543111|gb|OAJ14022.1|hypothetical protein A4X09_g5715 [Tilletia walkeri];gi|660956719|gb|KEP45669.1|putative retrotransposon nucleocapsid protein, partial [Rhizoctonia solani 123E];gi|1152825271|gb|OOY49101.1|hypothetical protein B…	Genlisea aurea;Genlisea aurea;Tilletia walkeri;Rhizoctonia solani 123E;Solemya velum gill symbiont;Rhizoctonia solani AG-3 Rhs1AP;Rhizoctonia solani 123E;Penicillium camemberti;Solemya velum gill symbiont;Solemya velum gill symbiont;Talaromyces cellulolyticus;Rhizoctonia solani;Trametes pubescens;Sugiyamaella lignohabitans/Sugiyamaella lignohabitans;Rhizoctonia solani;Penicillium digitatum Pd1/Pe…	2.8E-49;8.9E-21;2.7E-20;1.4E-19;1.9E-19;2.0E-19;2.2E-19;7.5E-19;7.8E-19;9.6E-19;9.7E-19;1.3E-18;1.4E-18;1.8E-18;2.0E-18;4.2E-18;6.8E-18;8.8E-18;1.0E-17;1.5E-17	EPS66700;EPS67738;OAJ14022;KEP45669;OOY49101;EUC61564;KEP46654;CRL31343;OOZ52134;OOZ03087;GAM43382;CUA68638;OJT04019;XP_018733934/ANB11457;CUA75242;XP_014534714/EKV14380;EKV07102;KUM55373;OGE47093;OOZ58401	gi|527198618|gb|EPS66700.1|hypothetical protein M569_08075, partial [Genlisea aurea]	Genlisea aurea	2.8e-49
16880	NA		0.00786617	3.0168e-06	1.68748	up	9.72823e-06	2.26673e-08	2.7976	down	1.70111e-05	2.15029e-07	2.65143	down
19556	cyclopropyl isomerase	positive gravitropism	0.0202262	0.000426536	1.56044	up	0.0045229	0.000864947	1.62613	down	0.000741728	0.00011804	1.51796	down	gi|551668211|ref|XP_005836865.1|hypothetical protein GUITHDRAFT_85507 [Guillardia theta CCMP2712]/gi|428181020|gb|EKX49885.1|hypothetical protein GUITHDRAFT_85507 [Guillardia theta CCMP2712];gi|676383713|ref|XP_009035135.1|hypothetical protein AURANDRAFT_23404 [Aureococcus anophagefferens]/gi|323454458|gb|EGB10328.1|hypothetical protein AURANDRAFT_23404 [Aureococcus anophagefferens];gi|693500483|…	Guillardia theta CCMP2712/Guillardia theta CCMP2712;Aureococcus anophagefferens/Aureococcus anophagefferens;Ostreococcus tauri;Ostreococcus tauri;Ostreococcus tauri;Ostreococcus lucimarinus CCE9901/Ostreococcus lucimarinus CCE9901;Fragilariopsis cylindrus CCMP1102;Ectocarpus siliculosus;Phaeodactylum tricornutum CCAP 1055/1/Phaeodactylum tricornutum CCAP 1055/1;Micromonas pusilla CCMP1545/Micromo…	3.5E-104;2.4E-91;7.1E-73;1.1E-72;1.5E-72;2.6E-71;1.3E-68;5.9E-68;1.3E-65;8.9E-64;1.2E-63;1.4E-62;1.2E-60;5.8E-60;2.5E-59;1.6E-58;5.0E-55;2.8E-53;7.2E-53;1.6E-52	EKX49885/XP_005836865;XP_009035135/EGB10328;CEF97728;XP_003079009;OUS49649;XP_001417605/ABO95898;OEU13221;CBJ29974;EEC44395/XP_002184217;XP_003060471/EEH55240;KOO24809;XP_002505144/ACO66402;XP_007511545/CCO17666;XP_005767265/XP_005772660/EOD20231/EOD14836;EWM22977;EIE24693/XP_005649237;JAT75402;XP_005846616/EFN54514;XP_001697907/EDO99790;EFC40032/XP_002672776	gi|551668211|ref|XP_005836865.1|hypothetical protein GUITHDRAFT_85507 [Guillardia theta CCMP2712]/gi|428181020|gb|EKX49885.1|hypothetical protein GUITHDRAFT_85507 [Guillardia theta CCMP2712]	Guillardia theta CCMP2712	3.5e-104

## Sheet: Overlapping DEGs  ranked
EG_transcript	Sequence description	Manual function annotation	p (Corr) ( Moderated T-Test [5 d] Vs [6 d] P <= 0.05 FC >=1.5 )	p ( Moderated T-Test [5 d] Vs [6 d] P <= 0.05 FC >=1.5 )	FC (abs) ( Moderated T-Test [5 d] Vs [6 d] P <= 0.05 FC >=1.5 )	Regulation ( Moderated T-Test [5 d] Vs [6 d] P <= 0.05 FC >=1.5 )	p (Corr) ( Moderated T-Test [9 d] Vs [6 d] P <= 0.05 FC >=1.5 )	p ( Moderated T-Test [9 d] Vs [6 d] P <= 0.05 FC >=1.5 )	FC (abs) ( Moderated T-Test [9 d] Vs [6 d] P <= 0.05 FC >=1.5 )	Regulation ( Moderated T-Test [9 d] Vs [6 d] P <= 0.05 FC >=1.5 )	p (Corr) ( Moderated T-Test [11 d] Vs [6 d] P <= 0.05 FC >=1.5 )	p ( Moderated T-Test [11 d] Vs [6 d] P <= 0.05 FC >=1.5 )	FC (abs) ( Moderated T-Test [11 d] Vs [6 d] P <= 0.05 FC >=1.5 )	Regulation ( Moderated T-Test [11 d] Vs [6 d] P <= 0.05 FC >=1.5 )	Blast Hit Description (HSP)	Blast Hit Taxonomy Name	Blast Hit E-Value	Blast Hit Accession	Blast Top Hit Description (HSP)	Blast Top Hit Taxonomy Name	Blast Top Hit E-Value
9532	uncharacterized MFS-type transporter isoform X1	Transport	0.00786617	2.07511e-06	1.51805	up	6.94563e-05	1.08835e-06	1.59053	down	9.59757e-05	5.03492e-06	1.50431	down	gi|345489422|ref|XP_003426134.1|PREDICTED: uncharacterized MFS-type transporter C09D4.1 isoform X1 [Nasonia vitripennis];gi|906464283|gb|KNC26140.1|hypothetical protein FF38_12227 [Lucilia cuprina];gi|195425403|ref|XP_002060998.1|uncharacterized protein Dwil_GK10709 [Drosophila willistoni]/gi|194157083|gb|EDW71984.1|uncharacterized protein Dwil_GK10709 [Drosophila willistoni];gi|1037113810|ref|XP…	Nasonia vitripennis;Lucilia cuprina;Drosophila willistoni/Drosophila willistoni;Drosophila elegans/Drosophila elegans;Trachymyrmex septentrionalis/Trachymyrmex septentrionalis/Trachymyrmex septentrionalis/Trachymyrmex septentrionalis/Trachymyrmex septentrionalis;Vollenhovia emeryi/Vollenhovia emeryi;Trachymyrmex septentrionalis;Drosophila ananassae/Drosophila ananassae/Drosophila ananassae/Drosop…	1.4E-45;1.6E-45;2.1E-43;1.6E-42;2.6E-41;7.4E-41;2.1E-40;2.3E-40;5.5E-40;7.2E-40;9.1E-40;3.8E-39;4.7E-39;7.8E-39;8.9E-39;9.6E-39;1.3E-38;1.6E-38;5.8E-38;1.5E-37	XP_003426134;KNC26140;XP_002060998/EDW71984;XP_017132833/XP_017132834;XP_018350371/XP_018350370/XP_018350373/XP_018350375/XP_018350374;XP_011878930/XP_011878929;XP_018350369;KPU76500/KPU76501/EDV36903/XP_014762854/XP_014762853/XP_014762852/XP_001960081/KPU76502;XP_012531942;KYN33693;XP_006562200/XP_006562201/XP_392360;XP_016910149/XP_016910150;XP_016910152/XP_016910151;XP_011504260;XP_006613988;X…	gi|345489422|ref|XP_003426134.1|PREDICTED: uncharacterized MFS-type transporter C09D4.1 isoform X1 [Nasonia vitripennis]	Nasonia vitripennis	1.4e-45
19556	cyclopropyl isomerase	positive gravitropism	0.0202262	0.000426536	1.56044	up	0.0045229	0.000864947	1.62613	down	0.000741728	0.00011804	1.51796	down	gi|551668211|ref|XP_005836865.1|hypothetical protein GUITHDRAFT_85507 [Guillardia theta CCMP2712]/gi|428181020|gb|EKX49885.1|hypothetical protein GUITHDRAFT_85507 [Guillardia theta CCMP2712];gi|676383713|ref|XP_009035135.1|hypothetical protein AURANDRAFT_23404 [Aureococcus anophagefferens]/gi|323454458|gb|EGB10328.1|hypothetical protein AURANDRAFT_23404 [Aureococcus anophagefferens];gi|693500483|…	Guillardia theta CCMP2712/Guillardia theta CCMP2712;Aureococcus anophagefferens/Aureococcus anophagefferens;Ostreococcus tauri;Ostreococcus tauri;Ostreococcus tauri;Ostreococcus lucimarinus CCE9901/Ostreococcus lucimarinus CCE9901;Fragilariopsis cylindrus CCMP1102;Ectocarpus siliculosus;Phaeodactylum tricornutum CCAP 1055/1/Phaeodactylum tricornutum CCAP 1055/1;Micromonas pusilla CCMP1545/Micromo…	3.5E-104;2.4E-91;7.1E-73;1.1E-72;1.5E-72;2.6E-71;1.3E-68;5.9E-68;1.3E-65;8.9E-64;1.2E-63;1.4E-62;1.2E-60;5.8E-60;2.5E-59;1.6E-58;5.0E-55;2.8E-53;7.2E-53;1.6E-52	EKX49885/XP_005836865;XP_009035135/EGB10328;CEF97728;XP_003079009;OUS49649;XP_001417605/ABO95898;OEU13221;CBJ29974;EEC44395/XP_002184217;XP_003060471/EEH55240;KOO24809;XP_002505144/ACO66402;XP_007511545/CCO17666;XP_005767265/XP_005772660/EOD20231/EOD14836;EWM22977;EIE24693/XP_005649237;JAT75402;XP_005846616/EFN54514;XP_001697907/EDO99790;EFC40032/XP_002672776	gi|551668211|ref|XP_005836865.1|hypothetical protein GUITHDRAFT_85507 [Guillardia theta CCMP2712]/gi|428181020|gb|EKX49885.1|hypothetical protein GUITHDRAFT_85507 [Guillardia theta CCMP2712]	Guillardia theta CCMP2712	3.5e-104
27586	NA		0.032798	0.00137367	1.97478	down	0.0015559	0.000185927	1.81302	up	0.000258518	2.56455e-05	2.24868	up
11091	NA		0.00880608	2.41094e-05	1.71314	down	0.00139217	0.000157163	1.65846	up	0.000107444	6.00498e-06	2.05346	up
22734	retrotransposon nucleocapsid	retrotransposon nucleocapsid	0.024068	0.000658205	1.71305	up	0.00803039	0.00189814	1.55132	down	0.00674837	0.00213696	1.5219	down	gi|527198618|gb|EPS66700.1|hypothetical protein M569_08075, partial [Genlisea aurea];gi|527200236|gb|EPS67738.1|hypothetical protein M569_07036 [Genlisea aurea];gi|1028543111|gb|OAJ14022.1|hypothetical protein A4X09_g5715 [Tilletia walkeri];gi|660956719|gb|KEP45669.1|putative retrotransposon nucleocapsid protein, partial [Rhizoctonia solani 123E];gi|1152825271|gb|OOY49101.1|hypothetical protein B…	Genlisea aurea;Genlisea aurea;Tilletia walkeri;Rhizoctonia solani 123E;Solemya velum gill symbiont;Rhizoctonia solani AG-3 Rhs1AP;Rhizoctonia solani 123E;Penicillium camemberti;Solemya velum gill symbiont;Solemya velum gill symbiont;Talaromyces cellulolyticus;Rhizoctonia solani;Trametes pubescens;Sugiyamaella lignohabitans/Sugiyamaella lignohabitans;Rhizoctonia solani;Penicillium digitatum Pd1/Pe…	2.8E-49;8.9E-21;2.7E-20;1.4E-19;1.9E-19;2.0E-19;2.2E-19;7.5E-19;7.8E-19;9.6E-19;9.7E-19;1.3E-18;1.4E-18;1.8E-18;2.0E-18;4.2E-18;6.8E-18;8.8E-18;1.0E-17;1.5E-17	EPS66700;EPS67738;OAJ14022;KEP45669;OOY49101;EUC61564;KEP46654;CRL31343;OOZ52134;OOZ03087;GAM43382;CUA68638;OJT04019;XP_018733934/ANB11457;CUA75242;XP_014534714/EKV14380;EKV07102;KUM55373;OGE47093;OOZ58401	gi|527198618|gb|EPS66700.1|hypothetical protein M569_08075, partial [Genlisea aurea]	Genlisea aurea	2.8e-49
16357	predicted protein		0.00786617	1.08924e-05	1.84912	down	2.78453e-05	1.99509e-07	1.90942	up	0.000243039	2.33059e-05	1.6546	up	gi|156390401|ref|XP_001635259.1|predicted protein [Nematostella vectensis]/gi|156222351|gb|EDO43196.1|predicted protein, partial [Nematostella vectensis];gi|672818757|gb|KFH63657.1|hypothetical protein MVEG_10351 [Mortierella verticillata NRRL 6337];gi|672826027|gb|KFH70918.1|hypothetical protein MVEG_03764 [Mortierella verticillata NRRL 6337];gi|672828135|gb|KFH73024.1|hypothetical protein MVEG_…	Nematostella vectensis/Nematostella vectensis;Mortierella verticillata NRRL 6337;Mortierella verticillata NRRL 6337;Mortierella verticillata NRRL 6337;Mortierella verticillata NRRL 6337;Mortierella verticillata NRRL 6337;Mortierella verticillata NRRL 6337;Mortierella verticillata NRRL 6337;Capsaspora owczarzaki ATCC 30864;Mortierella verticillata NRRL 6337;Mortierella verticillata NRRL 6337;Capsa…	1.4E-37;1.4E-35;3.8E-35;1.4E-34;2.8E-34;5.2E-34;1.3E-33;7.0E-33;7.9E-33;2.0E-32;3.0E-32;3.4E-32;3.5E-32;4.5E-32;5.9E-32;6.3E-32;1.0E-31;1.1E-31;1.1E-31;1.7E-31	XP_001635259/EDO43196;KFH63657;KFH70918;KFH73024;KFH62859;KFH71246;KFH63049;KFH72458;KJE94516;KFH69231;KFH63702;XP_004346834;KFH61875;ORZ06595;KFH62136;KFH61805;WP_039457966;KFH65185;KIE04683;KFH68944	gi|156390401|ref|XP_001635259.1|predicted protein [Nematostella vectensis]/gi|156222351|gb|EDO43196.1|predicted protein, partial [Nematostella vectensis]	Nematostella vectensis	1.4e-37
10950	mTERF domain-containing		0.00986839	4.89794e-05	1.65436	down	5.25411e-05	5.96815e-07	1.91589	up	0.00022678	2.08193e-05	1.68914	up	gi|1026773745|gb|OAE32913.1|hypothetical protein AXG93_399s1220 [Marchantia polymorpha subsp. ruderalis];gi|1063016166|gb|JAT46240.1|mTERF domain-containing protein 1, mitochondrial, partial [Anthurium amnicola];gi|661899066|emb|CDO97060.1|unnamed protein product [Coffea canephora]	Marchantia polymorpha subsp. ruderalis;Anthurium amnicola;Coffea canephora	2.3E-11;4.7E-11;7.4E-11	OAE32913;JAT46240;CDO97060	gi|1026773745|gb|OAE32913.1|hypothetical protein AXG93_399s1220 [Marchantia polymorpha subsp. ruderalis]	Marchantia polymorpha subsp. ruderalis	2.3e-11
2431	cyclic nucleotide-binding	signal transduction	0.00786617	9.72881e-06	1.60937	down	0.00321905	0.000535915	1.54151	up	0.000110088	6.32037e-06	1.70539	up
33196	ankyrin repeat		0.0121282	0.000104948	1.6118	down	0.000121579	2.81161e-06	1.69308	up	2.37452e-05	4.17722e-07	1.76105	up
33280	NA		0.0192959	0.000373254	1.70915	down	0.00392474	0.000709546	1.64545	up	0.000691413	0.000106668	1.8666	up
17050	exostosin family		0.00969911	4.13741e-05	1.58496	up	4.87426e-05	5.33792e-07	2.56	down	0.000116739	6.99742e-06	1.91085	down	gi|1072233759|gb|OEU18489.1|hypothetical protein FRACYDRAFT_236766 [Fragilariopsis cylindrus CCMP1102];gi|397641716|gb|EJK74813.1|hypothetical protein THAOC_03489 [Thalassiosira oceanica];gi|1091423774|gb|OHT05147.1|hypothetical protein TRFO_27280 [Tritrichomonas foetus];gi|873230855|emb|CEM09847.1|unnamed protein product [Vitrella brassicaformis CCMP3155];gi|1129184381|gb|OLP90984.1|hypothetical…	Fragilariopsis cylindrus CCMP1102;Thalassiosira oceanica;Tritrichomonas foetus;Vitrella brassicaformis CCMP3155;Symbiodinium microadriaticum;Cryptosporidium muris RN66/Cryptosporidium muris RN66;Symbiodinium microadriaticum;Cryptosporidium andersoni;Cryptosporidium parvum;Cryptosporidium hominis;Coccomyxa subellipsoidea C-169/Coccomyxa subellipsoidea C-169;Coccomyxa subellipsoidea C-169/Coccomyxa…	1.6E-30;1.0E-26;2.1E-24;5.0E-21;9.5E-21;3.9E-20;2.4E-19;6.1E-19;2.8E-18;3.2E-18;7.4E-18;2.6E-17;7.8E-17;1.2E-15;1.5E-14;1.6E-14;1.6E-14;1.6E-13;2.5E-13;4.0E-13	OEU18489;EJK74813;OHT05147;CEM09847;OLP90984;XP_002142301/EEA07952;OLP90983;OII76388;CAD98579;OLQ16431;EIE21078/XP_005645622;XP_005642629/EIE18085;OII73186;OHT04941;OHS94969;CUV06715;XP_627638/EAK89923;CEM28238;XP_666548;XP_005643100/EIE18556	gi|1072233759|gb|OEU18489.1|hypothetical protein FRACYDRAFT_236766 [Fragilariopsis cylindrus CCMP1102]	Fragilariopsis cylindrus CCMP1102	1.6e-30
27187	NA		0.00786617	9.74884e-06	1.57609	down	1.58459e-05	6.83053e-08	1.90578	up	6.26578e-06	3.08338e-08	1.94595	up
28579	NA		0.0437422	0.00255084	1.81207	up	0.0433453	0.0169548	1.5069	down	0.00229493	0.000539945	2.00739	down
31612	NA		0.00912537	3.32058e-05	1.51437	down	3.75559e-05	3.49612e-07	1.94104	down	4.50453e-05	1.3802e-06	2.0083	down
644	SIR2 family		0.0121282	0.00010567	1.54401	down	8.24124e-05	1.44979e-06	1.79541	up	2.82589e-05	5.91689e-07	2.01857	up	gi|500079919|ref|WP_011755932.1|MULTISPECIES: hypothetical protein [Nocardioides]/gi|119537374|gb|ABL81991.1|hypothetical protein Noca_2487 [Nocardioides sp. JS614];gi|521995541|ref|WP_020506812.1|SIR2 family protein [Lamprocystis purpurea];gi|494031430|ref|WP_006973567.1|hypothetical protein [Plesiocystis pacifica]/gi|149817774|gb|EDM77238.1|hypothetical protein PPSIR1_17300 [Plesiocystis pacifi…	Nocardioides/Nocardioides sp. JS614;Lamprocystis purpurea;Plesiocystis pacifica/Plesiocystis pacifica SIR-1	7.4E-23;1.9E-19;6.3E-19	ABL81991/WP_011755932;WP_020506812;WP_006973567/EDM77238	gi|500079919|ref|WP_011755932.1|MULTISPECIES: hypothetical protein [Nocardioides]/gi|119537374|gb|ABL81991.1|hypothetical protein Noca_2487 [Nocardioides sp. JS614]	Nocardioides sp. JS614/Nocardioides	7.4e-23
15094	HIV Tat-specific factor 1 homolog		0.00861445	2.30829e-05	1.50764	up	4.84826e-05	5.2148e-07	2.09047	down	0.000266408	2.66609e-05	2.03512	down	gi|1063095277|gb|JAT74472.1|hypothetical protein g.18328 [Auxenochlorella protothecoides];gi|944235436|gb|KQK99798.1|hypothetical protein SETIT_010189mg [Setaria italica];gi|836010223|ref|XP_012703403.1|PREDICTED: LOW QUALITY PROTEIN: HIV Tat-specific factor 1 homolog [Setaria italica];gi|212721492|ref|NP_001131413.1|uncharacterized protein LOC100192742 [Zea mays]/gi|194691454|gb|ACF79811.1|unkno…	Auxenochlorella protothecoides;Setaria italica;Setaria italica;Zea mays/Zea mays;Corchorus capsularis;Auxenochlorella protothecoides;Auxenochlorella protothecoides;Auxenochlorella protothecoides/Auxenochlorella protothecoides;Zea mays;Setaria italica/Setaria italica;Nicotiana attenuata/Nicotiana attenuata;Zea mays;Musa acuminata subsp. malaccensis/Musa acuminata subsp. malaccensis/Musa acuminata …	9.5E-23;2.1E-22;2.4E-22;3.0E-22;3.9E-22;4.9E-22;6.8E-22;6.9E-22;1.1E-21;3.0E-21;3.9E-21;4.6E-21;5.1E-21;5.2E-21;5.6E-21;7.2E-21;7.6E-21;9.4E-21;9.4E-21;1.1E-20	JAT74472;KQK99798;XP_012703403;ACF79811/NP_001131413;OMO50169;JAT73370;JAT70455;XP_011399582/KFM26644;ACN27429;KQK93459/XP_004978602;XP_019234380/OIT26777;XP_020393708;XP_009415036/XP_009415035/XP_009415034;BAJ53149;KDP26924/XP_012085826;EOY13219;XP_020538988/XP_020538989;XP_017980124;XP_008442163;AQK57221/XP_008676812	gi|1063095277|gb|JAT74472.1|hypothetical protein g.18328 [Auxenochlorella protothecoides]	Auxenochlorella protothecoides	9.5e-23
13994	Metallo-dependent phosphatase	dephosphorylation	0.0134785	0.000143069	1.7166	down	0.000348404	1.73779e-05	1.67384	up	4.64332e-05	1.44436e-06	2.04385	up	gi|955166154|emb|CUG90543.1|serine-threonine protein phosphatase, putative [Bodo saltans];gi|931380837|gb|KPJ71190.1|hypothetical protein AMS14_09375 [Planctomycetes bacterium DG_20];gi|931524375|gb|KPL01709.1|hypothetical protein AMK75_04115 [Planctomycetes bacterium SM23_65];gi|1183328039|gb|ORX57791.1|Metallo-dependent phosphatase [Piromyces finnis];gi|511008453|gb|EPB89719.1|hypothetical prot…	Bodo saltans;Planctomycetes bacterium DG_20;Planctomycetes bacterium SM23_65;Piromyces finnis;Mucor circinelloides f. circinelloides 1006PhL;Conidiobolus coronatus NRRL 28638;Batrachochytrium salamandrivorans;Neocallimastix californiae;Trypanosoma theileri;Absidia glauca;Bodo saltans;Mucor ambiguus;Spizellomyces punctatus DAOM BR117/Spizellomyces punctatus DAOM BR117;Neospora caninum Liverpool/Ne…	3.7E-57;1.5E-45;2.2E-44;1.6E-42;2.0E-42;1.2E-40;1.6E-40;2.3E-40;4.8E-40;8.4E-40;1.0E-39;1.4E-39;4.7E-39;6.5E-39;6.6E-39;7.4E-39;1.5E-38;2.5E-38;2.5E-38;2.9E-38	CUG90543;KPJ71190;KPL01709;ORX57791;EPB89719;KXN74531;OON10554;ORY72983;ORC90098;SAM05340;CUG86313;GAN05713;XP_016605834/KNC97794;CBZ50434/XP_003880467;CEG80977;ORY50942;ORY55790;XP_806425/EAN84574;XP_018298963/OAD80923;CEL65043	gi|955166154|emb|CUG90543.1|serine-threonine protein phosphatase, putative [Bodo saltans]	Bodo saltans	3.7e-57
5704	NA		0.0130052	0.000133332	2.02406	down	0.00208231	0.000282502	1.65843	up	0.000628338	9.30044e-05	2.05498	up
8497	MFS transporter	transport	0.00786617	7.56395e-06	1.58523	up	5.4192e-05	6.38048e-07	1.6966	down	1.76046e-05	2.34838e-07	2.0801	down	gi|929755118|ref|XP_014152541.1|hypothetical protein SARC_08937 [Sphaeroforma arctica JP610]/gi|906947342|gb|KNC78639.1|hypothetical protein SARC_08937 [Sphaeroforma arctica JP610];gi|1129200352|gb|OLQ03613.1|Proline/betaine transporter [Symbiodinium microadriaticum];gi|1129175592|gb|OLP84337.1|putative phospholipid-transporting ATPase 7 [Symbiodinium microadriaticum];gi|1129192340|gb|OLP97177.1|…	Sphaeroforma arctica JP610/Sphaeroforma arctica JP610;Symbiodinium microadriaticum;Symbiodinium microadriaticum;Symbiodinium microadriaticum;Symbiodinium microadriaticum;Sphaeroforma arctica JP610/Sphaeroforma arctica JP610;Symbiodinium microadriaticum;Alphaproteobacteria bacterium 13_1_20CM_3_64_12;Saccharopolyspora shandongensis;Streptomyces aurantiacus;Synechococcus sp. TMED19;Cupriavidus sp. …	6.1E-59;2.3E-58;1.7E-53;4.0E-50;1.5E-48;4.0E-48;7.2E-46;5.8E-39;1.1E-38;2.8E-38;3.8E-36;1.0E-35;1.7E-35;3.5E-35;4.8E-35;1.3E-34;4.2E-33;5.6E-33;1.3E-32;1.6E-32	XP_014152541/KNC78639;OLQ03613;OLP84337;OLP97177;OLQ06331;XP_014154284/KNC80382;OLP98221;OLE34183;SDY55162;WP_055514463;OUT74570;AOY90483/WP_071036752;AOZ01299;SFM25729;SFP58226/WP_021597151;WP_081924778;ARD63650/SFY25687/SFE48287/SFU13630/SFR23932/SKC07607/WP_007372759;KDE36352/WP_035887107/APG20911/SET56707;WP_074775133/SEK46789;WP_085485088/SMG49597	gi|929755118|ref|XP_014152541.1|hypothetical protein SARC_08937 [Sphaeroforma arctica JP610]/gi|906947342|gb|KNC78639.1|hypothetical protein SARC_08937 [Sphaeroforma arctica JP610]	Sphaeroforma arctica JP610	6.1e-59
12121	hypothetical protein COCSUDRAFT_59445		0.0126755	0.000119864	1.59816	down	0.000882293	7.71435e-05	1.73676	up	0.000174189	1.3759e-05	2.09945	up	gi|545374410|ref|XP_005651494.1|hypothetical protein COCSUDRAFT_59445 [Coccomyxa subellipsoidea C-169]/gi|384253475|gb|EIE26950.1|hypothetical protein COCSUDRAFT_59445 [Coccomyxa subellipsoidea C-169];gi|545365197|ref|XP_005647594.1|hypothetical protein COCSUDRAFT_63432 [Coccomyxa subellipsoidea C-169]/gi|384249569|gb|EIE23050.1|hypothetical protein COCSUDRAFT_63432 [Coccomyxa subellipsoidea C-16…	Coccomyxa subellipsoidea C-169/Coccomyxa subellipsoidea C-169;Coccomyxa subellipsoidea C-169/Coccomyxa subellipsoidea C-169	4.0E-12;8.5E-12	XP_005651494/EIE26950;XP_005647594/EIE23050	gi|384253475|gb|EIE26950.1|hypothetical protein COCSUDRAFT_59445 [Coccomyxa subellipsoidea C-169]/gi|545374410|ref|XP_005651494.1|hypothetical protein COCSUDRAFT_59445 [Coccomyxa subellipsoidea C-169]	Coccomyxa subellipsoidea C-169	4e-12
15658	NA		0.0379117	0.00186287	2.55578	down	0.0203068	0.00646927	1.56419	up	0.00232574	0.000548954	2.1032	up
31801	gluconolactonase	metabolism / carbohydrate metabolism	0.0162424	0.000218559	1.55287	down	6.60436e-05	1.0099e-06	1.85126	up	2.14483e-05	3.26091e-07	2.13632	up	gi|496039563|ref|WP_008764070.1|MULTISPECIES: hypothetical protein [Bacteroides]/gi|29347802|ref|NP_811305.1|NHL repeat-containing protein [Bacteroides thetaiotaomicron VPI-5482]/gi|29339703|gb|AAO77499.1|NHL repeat-containing protein [Bacteroides thetaiotaomicron VPI-5482]/gi|251838367|gb|EES66454.1|hypothetical protein BSIG_4606 [Bacteroides sp. 1_1_6]/gi|1087858769|gb|OGX93931.1|hypothetical p…	Bacteroides/Bacteroides thetaiotaomicron VPI-5482/Bacteroides thetaiotaomicron VPI-5482/Bacteroides sp. 1_1_6/Bacteroides thetaiotaomicron/Bacteroides thetaiotaomicron;Flammeovirgaceae bacterium 311;Flammeovirgaceae bacterium 311;Stenotrophomonas sp. BIIR7/Stenotrophomonas sp. BIIR7;Aquimarina megaterium;Guillardia theta CCMP2712/Guillardia theta CCMP2712;Hymenobacter swuensis DY53;Hymenobacter s…	2.0E-14;2.2E-14;2.3E-14;3.1E-14;4.6E-14;5.9E-14;9.0E-14;1.1E-13;2.1E-13;2.6E-13;2.9E-13;3.3E-13;5.3E-13;7.0E-13;8.8E-13;1.0E-12;1.5E-12;1.8E-12;1.9E-12;2.1E-12	WP_008764070/OGX93931/SEG74025/EES66454/AAO77499/NP_811305;AHM61628;WP_081786921;WP_070208770/OEY99860;WP_025664652;EKX48098/XP_005835078;AHJ99022;WP_081768482;WP_062350412;AOA71060/WP_068848923;WP_055939343/KRA54370;KRA42736/WP_056880743;WP_084183307;WP_011434355/ABD03738;WP_082994862;WP_076378449/SIS07138;ACB73846/WP_012373384;WP_051575750/EZH74240;SEO86660/OQP44886;WP_081202517	gi|29339703|gb|AAO77499.1|NHL repeat-containing protein [Bacteroides thetaiotaomicron VPI-5482]/gi|496039563|ref|WP_008764070.1|MULTISPECIES: hypothetical protein [Bacteroides]/gi|251838367|gb|EES66454.1|hypothetical protein BSIG_4606 [Bacteroides sp. 1_1_6]/gi|1090804069|emb|SEG74025.1|IPT/TIG domain-containing protein [Bacteroides thetaiotaomicron]/gi|29347802|ref|NP_811305.1|NHL repeat-contain…	Bacteroides thetaiotaomicron/Bacteroides sp. 1_1_6/Bacteroides thetaiotaomicron VPI-5482/Bacteroides	2e-14
51283	NA		0.0276946	0.000904515	1.93259	up	0.000184986	5.86659e-06	3.14143	up	0.000339618	3.83503e-05	2.15486	up
3944	CDK5 and ABL1 enzyme substrate 2	cell cycle	0.00897307	2.82254e-05	2.64051	up	0.000404166	2.28547e-05	2.2655	down	0.00091018	0.000157255	2.19593	down	gi|56789584|gb|AAH88607.1|cables2-prov protein, partial [Xenopus tropicalis];gi|1062938865|ref|XP_017953210.1|PREDICTED: CDK5 and ABL1 enzyme substrate 2 isoform X2 [Xenopus tropicalis];gi|167560909|ref|NP_001107961.1|CDK5 and ABL1 enzyme substrate 2 [Xenopus tropicalis] [Xenopus (Silurana) tropicalis]/gi|166796271|gb|AAI59129.1|cables2 protein [Xenopus tropicalis] [Xenopus (Silurana) tropicalis]…	Xenopus tropicalis;Xenopus tropicalis;Xenopus (Silurana) tropicalis/Xenopus (Silurana) tropicalis;Lepisosteus oculatus;Xenopus (Silurana) tropicalis/Xenopus (Silurana) tropicalis;Lepisosteus oculatus;Xenopus laevis;Xenopus laevis/Xenopus laevis;Sturnus vulgaris;Danio rerio;Mus caroli;Kryptolebias marmoratus/Kryptolebias marmoratus;Mus musculus;Latimeria chalumnae;Callorhinchus milii;Danio rerio/D…	1.6E-29;2.0E-29;2.4E-29;2.7E-29;3.3E-29;4.9E-29;6.9E-29;1.0E-28;2.2E-28;4.8E-28;5.0E-28;5.1E-28;5.3E-28;6.0E-28;7.0E-28;7.3E-28;7.9E-28;8.0E-28;1.2E-27;1.2E-27	AAH88607;XP_017953210;NP_001107961/AAI59129;XP_015220713;XP_012827172/OCA20239;XP_015220712;XP_018090459;XP_018090458/OCT62435;XP_014729374;XP_005163708;XP_021035600;XP_017264834/XP_017264835;AAH52789;XP_014344219;XP_007882807;NP_001099135/ABO28751;XP_006025996;XP_019339960;XP_019745986;XP_020447276	gi|56789584|gb|AAH88607.1|cables2-prov protein, partial [Xenopus tropicalis]	Xenopus tropicalis	1.6e-29
29538	NA		0.0266124	0.000838663	1.51373	up	0.00261867	0.000397522	1.76505	down	0.000275561	2.79462e-05	2.21574	down
18782	NA		0.0196783	0.000404638	1.86437	down	0.00208231	0.000282489	1.79248	up	0.000200184	1.70958e-05	2.21702	up
19300	NA		0.0251276	0.000730394	1.54753	up	0.00110917	0.000108546	1.7436	down	0.00203643	0.000462637	2.22915	down
35667	hydrolase RBBP9	Hydrolase	0.00861445	2.20398e-05	1.559	down	1.52289e-05	5.58875e-08	2.10528	up	8.98209e-06	6.00225e-08	2.23342	up	gi|585102436|gb|EWM22025.1|retinoblastoma binding protein 9 [Nannochloropsis gaditana];gi|676381617|ref|XP_009034087.1|hypothetical protein AURANDRAFT_21491 [Aureococcus anophagefferens]/gi|323455883|gb|EGB11751.1|hypothetical protein AURANDRAFT_21491 [Aureococcus anophagefferens];gi|999980397|gb|KXJ19571.1|putative hydrolase RBBP9 [Exaiptasia pallida];gi|1191028329|ref|XP_020916768.1|putative hy…	Nannochloropsis gaditana;Aureococcus anophagefferens/Aureococcus anophagefferens;Exaiptasia pallida;Exaiptasia pallida;Orbicella faveolata;Klebsormidium flaccidum;Saccoglossus kowalevskii;Aphanomyces invadans/Aphanomyces invadans;Crassostrea gigas;Crassostrea gigas;Lingula anatina/Lingula anatina;Crassostrea gigas/Crassostrea gigas;Nematostella vectensis/Nematostella vectensis;Achlya hypogyna;Aph…	4.2E-48;9.3E-48;3.9E-47;6.3E-47;1.6E-46;3.1E-46;4.0E-46;8.5E-46;3.7E-45;7.3E-45;8.0E-45;8.9E-45;9.4E-45;1.7E-44;2.3E-44;6.2E-44;7.8E-44;8.1E-44;9.4E-44;2.1E-43	EWM22025;XP_009034087/EGB11751;KXJ19571;XP_020916768;XP_020627635;GAQ84312;XP_002731667;XP_008867717/ETW03488;XP_011421960;XP_011421961;XP_013381213/XP_013381212;EKC17187/XP_011421963;XP_001634265/EDO42202;OQR83535;ETV85145/XP_009825163;XP_007231842;CDQ57572;XP_020338050;NP_001135342/ACI68148;XP_002606619/EEN62629	gi|585102436|gb|EWM22025.1|retinoblastoma binding protein 9 [Nannochloropsis gaditana]	Nannochloropsis gaditana	4.2e-48
9325	NA		0.00786617	3.18836e-06	1.77944	up	0.000159154	4.5105e-06	1.89599	down	2.32095e-05	3.97429e-07	2.25894	down
26861	flagellar calcium-binding	Flagellar protein	0.00811847	1.27879e-05	1.515	down	1.89064e-05	9.2097e-08	2.16198	up	8.49801e-06	5.39572e-08	2.27049	up	gi|954197142|gb|KRX09832.1|hypothetical protein PPERSA_02704 [Pseudocohnilembus persalinus];gi|954195081|gb|KRX07807.1|hypothetical protein PPERSA_07557 [Pseudocohnilembus persalinus];gi|551643941|ref|XP_005824763.1|hypothetical protein GUITHDRAFT_154883 [Guillardia theta CCMP2712]/gi|428168843|gb|EKX37783.1|hypothetical protein GUITHDRAFT_154883 [Guillardia theta CCMP2712];gi|221129506|ref|XP_00…	Pseudocohnilembus persalinus;Pseudocohnilembus persalinus;Guillardia theta CCMP2712/Guillardia theta CCMP2712;Hydra vulgaris;Bodo saltans;Caligus clemensi;Hydra vulgaris;Bodo saltans;Lepeophtheirus salmonis/Lepeophtheirus salmonis;Lepeophtheirus salmonis;Lepeophtheirus salmonis;Emiliania huxleyi CCMP1516/Emiliania huxleyi CCMP1516;Caligus rogercresseyi;Caligus rogercresseyi/Caligus rogercresseyi;…	1.1E-58;6.9E-52;3.1E-47;4.9E-47;1.6E-44;3.1E-44;9.1E-44;1.6E-41;2.6E-41;2.9E-41;3.9E-41;9.4E-41;1.2E-40;1.3E-40;5.0E-39;5.9E-34;4.3E-32;4.6E-31;2.5E-26;4.4E-26	KRX09832;KRX07807;XP_005824763/EKX37783;XP_002158871;CUG86447;ACO15142;XP_002158754;CUI14795;ACO12590/ACO11963;ADD24123;ADD38553;XP_005767075/EOD14646;ACO11047;ACO11560/ACO10893;EMR64054/XP_007796845;KOO22691;KOO27538;CUG89210;EPY35255;EPY29866	gi|954197142|gb|KRX09832.1|hypothetical protein PPERSA_02704 [Pseudocohnilembus persalinus]	Pseudocohnilembus persalinus	1.1e-58
1777	NA		0.0173923	0.000274385	1.74501	down	3.75559e-05	3.50029e-07	1.7886	up	1.43633e-05	1.58132e-07	2.27199	up
3482	RNA recognition motif-containing	RNA binding	0.000431949	2.51616e-08	1.96277	up	1.05171e-05	2.61716e-08	2.32299	down	1.14429e-05	1.03318e-07	2.33633	down	gi|401397143|ref|XP_003879991.1|hypothetical protein NCLIV_004400 [Neospora caninum Liverpool]/gi|325114399|emb|CBZ49956.1|hypothetical protein NCLIV_004400 [Neospora caninum Liverpool]/gi|820688793|tpe|CEL64544.1|TPA: RNA recognition motif-containing protein [Neospora caninum Liverpool];gi|675133198|ref|XP_008888486.1|RNA recognition motif-containing protein [Hammondia hammondi]/gi|661332736|gb|…	Neospora caninum Liverpool/Neospora caninum Liverpool/Neospora caninum Liverpool;Hammondia hammondi/Hammondia hammondi;Toxoplasma gondii RH/Toxoplasma gondii GT1/Toxoplasma gondii VEG/Toxoplasma gondii p89/Toxoplasma gondii FOU/Toxoplasma gondii RUB/Toxoplasma gondii MAS/Toxoplasma gondii VAND/Toxoplasma gondii VEG;Toxoplasma gondii ME49/Toxoplasma gondii ME49/Toxoplasma gondii GAB2-2007-GAL-DOM2…	1.1E-12;1.0E-11;1.1E-11;2.5E-11;2.6E-11;2.9E-11;4.9E-11;5.1E-11;5.9E-11;7.3E-11;8.5E-11;9.5E-11;9.8E-11	XP_003879991/CBZ49956/CEL64544;XP_008888486/KEP60905;KFH03865/ESS29586/CEL71820/KFG28077/KFG34453/CAJ20709/EPR57824/KFG60418/KFH05382;XP_018638402/EPT32242/KYK68679/KFG29864/KYF41179;OTN64492/SBO24792/SBO28055/XP_002261296/CAQ40701;EPY17291;OBS76177;SBS85006/SCP04910;SBT01158;ANQ08895/XP_019915590;KJP87281/XP_012336124;KNA05673;SBT77562	gi|820688793|tpe|CEL64544.1|TPA: RNA recognition motif-containing protein [Neospora caninum Liverpool]/gi|325114399|emb|CBZ49956.1|hypothetical protein NCLIV_004400 [Neospora caninum Liverpool]/gi|401397143|ref|XP_003879991.1|hypothetical protein NCLIV_004400 [Neospora caninum Liverpool]	Neospora caninum Liverpool	1.1e-12
17423	NA		0.0146602	0.000173877	1.59413	down	9.64707e-05	1.84321e-06	2.2484	up	4.46473e-05	1.3602e-06	2.47576	up
15677	NA		0.0151201	0.000188591	2.531	down	0.00131552	0.000143913	2.5177	up	0.000885153	0.000150868	2.4896	up
10398	HORMA domain-containing 1 isoform X2	Meiotic cell cycle	0.0316955	0.00126428	1.6055	down	0.00023642	8.78639e-06	1.71388	up	4.27745e-05	1.27573e-06	2.51217	up	gi|290985002|ref|XP_002675215.1|meiotic specific asynaptic protein [Naegleria gruberi] [Naegleria gruberi strain NEG-M]/gi|284088810|gb|EFC42471.1|meiotic specific asynaptic protein [Naegleria gruberi];gi|1002867905|ref|XP_015696502.1|PREDICTED: HORMA domain-containing protein 1 isoform X3 [Oryza brachyantha];gi|573957194|ref|XP_006660814.1|PREDICTED: HORMA domain-containing protein 1 isoform X2 …	Naegleria gruberi strain NEG-M/Naegleria gruberi;Oryza brachyantha;Oryza brachyantha;Oryza brachyantha;Oryza sativa Indica Group;Musa acuminata subsp. malaccensis;Oryza sativa Japonica Group/Oryza sativa Japonica Group/Oryza sativa Japonica Group/Oryza sativa Japonica Group;Oryza sativa Japonica Group/Oryza sativa Japonica Group/Oryza sativa Japonica Group/Oryza sativa Japonica Group;Sorghum bico…	5.7E-43;1.2E-37;1.2E-37;1.2E-37;3.0E-36;5.7E-36;1.1E-35;1.2E-35;1.4E-35;1.6E-35;2.5E-35;2.6E-35;2.8E-35;3.8E-35;3.9E-35;4.1E-35;4.5E-35;5.0E-35;8.7E-35;6.5E-34	EFC42471/XP_002675215;XP_015696502;XP_006660814;XP_015696501;EEC84851;XP_018674972;BAF25524/BAT08868/XP_015612273/BAG88972;BAD00095/XP_015612272/Q76CY8/BAT08867;XP_002460488;OQU89747;XP_004957284;XP_008670312;OQU89748;XP_008670313;XP_020148856;KMZ75224;AFP73615;XP_012897905/CBK23857;ABR20128;XP_013762485/KNC50598	gi|284088810|gb|EFC42471.1|meiotic specific asynaptic protein [Naegleria gruberi]/gi|290985002|ref|XP_002675215.1|meiotic specific asynaptic protein [Naegleria gruberi] [Naegleria gruberi strain NEG-M]	Naegleria gruberi/Naegleria gruberi strain NEG-M	5.7e-43
10359	phosphatidylinositol-4-phosphate-5-kinase (Pi-PIPKD5)	signal transduction	0.0297403	0.00106859	2.00283	up	0.000283846	1.20586e-05	3.12068	down	0.0103386	0.0036128	2.55944	down	gi|673043961|ref|XP_008875941.1|hypothetical protein H310_11147 [Aphanomyces invadans]/gi|574468221|gb|ETV95240.1|hypothetical protein H310_11147 [Aphanomyces invadans];gi|698802284|ref|XP_009834171.1|hypothetical protein H257_09611 [Aphanomyces astaci]/gi|574110548|gb|ETV76046.1|hypothetical protein H257_09611 [Aphanomyces astaci];gi|698802286|ref|XP_009834172.1|hypothetical protein, variant [Ap…	Aphanomyces invadans/Aphanomyces invadans;Aphanomyces astaci/Aphanomyces astaci;Aphanomyces astaci/Aphanomyces astaci;Saprolegnia diclina VS20/Saprolegnia diclina VS20;Aphanomyces astaci/Aphanomyces astaci;Saprolegnia parasitica CBS 223.65/Saprolegnia parasitica CBS 223.65;Phytophthora infestans T30-4/Phytophthora infestans T30-4;Achlya hypogyna;Thraustotheca clavata;Aphanomyces invadans/Aphanomy…	1.8E-22;2.1E-22;2.1E-22;6.6E-22;9.7E-22;1.3E-21;3.6E-21;7.9E-21;1.2E-20;2.1E-20;3.1E-20;6.8E-20;9.1E-20;9.5E-20;9.7E-20;1.0E-19;1.1E-19;1.1E-19;1.3E-19;1.9E-19	XP_008875941/ETV95240;XP_009834171/ETV76046;ETV76047/XP_009834172;EQC30308/XP_008616161;ETV75328/XP_009835377;XP_012204266/KDO24997;XP_002909059/EEY57873;OQR90124;OQR90656;ETV99790/XP_008871566;ETV75329/XP_009835376;CCI41383;CCI41789;CCI41790;CCI41787;CCI41791;CCI41788;CCI41792;XP_009529577/EGZ15828;ETI44227	gi|673043961|ref|XP_008875941.1|hypothetical protein H310_11147 [Aphanomyces invadans]/gi|574468221|gb|ETV95240.1|hypothetical protein H310_11147 [Aphanomyces invadans]	Aphanomyces invadans	1.8e-22
6039	NA		0.0215595	0.000496069	1.71774	down	0.000306712	1.42833e-05	1.84001	up	4.11515e-05	1.19543e-06	2.56741	up
27663	NA		0.00827544	1.74408e-05	1.57433	up	3.49573e-06	2.14628e-09	2.50494	down	1.11868e-05	9.64438e-08	2.59667	down
16880	NA		0.00786617	3.0168e-06	1.68748	up	9.72823e-06	2.26673e-08	2.7976	down	1.70111e-05	2.15029e-07	2.65143	down
1009	Adenylate cyclase	signal transduction / cAMP biosynthetic process	0.0450165	0.00274289	1.86215	down	0.000251753	9.84017e-06	2.16932	up	4.57616e-05	1.41814e-06	2.80905	up	gi|1088482484|gb|OHD14958.1|hypothetical protein A2Z98_03265 [Spirochaetes bacterium GWB1_27_13]/gi|1088495554|gb|OHD26379.1|hypothetical protein A2Y34_05790 [Spirochaetes bacterium GWC1_27_15]/gi|1088508122|gb|OHD38293.1|hypothetical protein A2086_14020 [Spirochaetes bacterium GWD1_27_9];gi|1180626560|ref|WP_084111894.1|hypothetical protein [Gloeomargarita lithophora];gi|1100592167|gb|APB32753.1…	Spirochaetes bacterium GWB1_27_13/Spirochaetes bacterium GWC1_27_15/Spirochaetes bacterium GWD1_27_9;Gloeomargarita lithophora;Gloeomargarita lithophora Alchichica-D10;Archangium violaceum;Ruegeria atlantica/Ruegeria atlantica;Archangium sp. Cb G35;Archangium sp. Cb G35;Lottia gigantea/Lottia gigantea;Ruegeria atlantica/Ruegeria atlantica;Tropilaelaps mercedesae;Biomphalaria glabrata;Chlorobi bac…	4.5E-13;1.2E-12;1.2E-12;6.0E-12;6.2E-12;6.6E-12;6.7E-12;7.5E-12;8.0E-12;8.2E-12;1.3E-11;2.0E-11;4.0E-11;4.1E-11;4.8E-11;5.6E-11;6.7E-11;7.1E-11;7.8E-11;7.8E-11	OHD14958/OHD26379/OHD38293;WP_084111894;APB32753;WP_084609597;WP_058278375/CUH48889;OJT22108;WP_083681371;XP_009058738/ESO90576;WP_058273435/CUH43419;OQR70201;XP_013063303;KXK35936;KPM02124;KFB66441;BAC80153;JAA84303;EGV91484;KFV95021;AKJ04109;KFB78473	gi|1088508122|gb|OHD38293.1|hypothetical protein A2086_14020 [Spirochaetes bacterium GWD1_27_9]/gi|1088495554|gb|OHD26379.1|hypothetical protein A2Y34_05790 [Spirochaetes bacterium GWC1_27_15]/gi|1088482484|gb|OHD14958.1|hypothetical protein A2Z98_03265 [Spirochaetes bacterium GWB1_27_13]	Spirochaetes bacterium GWD1_27_9/Spirochaetes bacterium GWB1_27_13/Spirochaetes bacterium GWC1_27_15	4.5e-13
33783	NA		0.00912537	3.25651e-05	1.61281	up	2.39905e-05	1.4289e-07	2.63913	down	8.4551e-06	5.12274e-08	2.88453	down
8377	NA		0.000469484	5.4696e-08	2.26995	up	1.257e-05	4.22668e-08	3.263	down	9.89878e-06	7.32303e-08	2.89222	down
7685	NA		0.00986839	4.74853e-05	1.63078	down	3.16617e-05	2.38673e-07	2.54761	up	1.28936e-05	1.33901e-07	2.89527	up
11359	adenylate cyclase type 8 isoform X2	signal transduction / cAMP biosynthetic process	0.0298028	0.00108724	1.91184	down	4.84826e-05	5.27306e-07	2.64928	up	3.79733e-05	1.00867e-06	3.27046	up	gi|1088482484|gb|OHD14958.1|hypothetical protein A2Z98_03265 [Spirochaetes bacterium GWB1_27_13]/gi|1088495554|gb|OHD26379.1|hypothetical protein A2Y34_05790 [Spirochaetes bacterium GWC1_27_15]/gi|1088508122|gb|OHD38293.1|hypothetical protein A2086_14020 [Spirochaetes bacterium GWD1_27_9];gi|1000273685|gb|KXK35936.1|adenylate cyclase [Chlorobi bacterium OLB6];gi|1173894087|gb|OQR70201.1|adenylate…	Spirochaetes bacterium GWB1_27_13/Spirochaetes bacterium GWC1_27_15/Spirochaetes bacterium GWD1_27_9;Chlorobi bacterium OLB6;Tropilaelaps mercedesae;Pongo abelii;Elephantulus edwardii;Sarcoptes scabiei;Mycobacterium sp. SCH;Mycobacterium sp. SCH;Elephantulus edwardii;Aplysia californica/Aplysia californica;Fukomys damarensis;Octodon degus;Fukomys damarensis;Chinchilla lanigera;Erinaceus europaeus…	4.5E-16;9.5E-15;2.4E-14;2.9E-14;9.3E-14;1.0E-13;1.1E-13;1.1E-13;1.6E-13;2.4E-13;3.9E-13;4.0E-13;4.1E-13;4.1E-13;4.1E-13;4.1E-13;4.1E-13;4.1E-13;4.1E-13;4.1E-13	OHD14958/OHD26379/OHD38293;KXK35936;OQR70201;XP_002819478;XP_006879346;KPM02124;OFJ50755;WP_083298569;XP_006879347;AAW30400/NP_001191588;KFO25289;XP_004634471;XP_019066024;XP_005398061;XP_007522792;XP_005354605;XP_005398060;XP_013005386;XP_012370868;XP_005354604	gi|1088508122|gb|OHD38293.1|hypothetical protein A2086_14020 [Spirochaetes bacterium GWD1_27_9]/gi|1088495554|gb|OHD26379.1|hypothetical protein A2Y34_05790 [Spirochaetes bacterium GWC1_27_15]/gi|1088482484|gb|OHD14958.1|hypothetical protein A2Z98_03265 [Spirochaetes bacterium GWB1_27_13]	Spirochaetes bacterium GWD1_27_9/Spirochaetes bacterium GWB1_27_13/Spirochaetes bacterium GWC1_27_15	4.5e-16
13950	NA		0.00786617	7.29024e-06	2.14432	down	2.34799e-05	1.35703e-07	2.7213	up	9.85956e-06	7.21565e-08	3.38467	up
3878	glycine-rich domain-containing 1-like	-	0.00989967	5.24252e-05	1.9623	down	1.257e-05	4.3201e-08	2.83525	up	3.88323e-06	1.17626e-08	4.26508	up	gi|1175866258|ref|XP_020586953.1|glycine-rich domain-containing protein 1-like [Phalaenopsis equestris];gi|148907372|gb|ABR16820.1|unknown [Picea sitchensis];gi|1150723871|ref|XP_020272734.1|glycine-rich domain-containing protein 1 [Asparagus officinalis];gi|1141984149|gb|ONK65372.1|uncharacterized protein A4U43_C07F36430 [Asparagus officinalis];gi|1091658732|ref|XP_018676247.1|PREDICTED: glycine…	Phalaenopsis equestris;Picea sitchensis;Asparagus officinalis;Asparagus officinalis;Musa acuminata subsp. malaccensis;Dendrobium catenatum;Musa acuminata subsp. malaccensis;Citrus clementina/Citrus clementina/Citrus clementina/Citrus clementina;Nicotiana sylvestris;Nicotiana tabacum;Phoenix dactylifera/Phoenix dactylifera;Crassostrea gigas/Crassostrea gigas;Citrus clementina/Citrus clementina/Cit…	1.5E-50;2.0E-49;1.6E-48;2.7E-48;1.1E-47;1.3E-47;2.4E-47;1.1E-46;1.1E-46;1.2E-46;2.8E-46;3.6E-46;6.0E-46;6.1E-46;7.5E-46;8.8E-46;1.6E-45;1.6E-45;1.7E-45;1.9E-45	XP_020586953;ABR16820;XP_020272734;ONK65372;XP_018676247;XP_020673788;XP_009382975;ESR39449/ESR39448/XP_006426208/XP_006426209;XP_009784125;XP_016438255;XP_008782405/XP_017697670;XP_011427424/EKC39153;ESR39447/ESR39446/XP_006426206/XP_006426207;XP_008448876;XP_016490190;XP_002265108;XP_016471139;XP_009600956/XP_009600957;XP_018826200;XP_006466363/XP_006466362	gi|1175866258|ref|XP_020586953.1|glycine-rich domain-containing protein 1-like [Phalaenopsis equestris]	Phalaenopsis equestris	1.5e-50
18520	hypothetical protein COCSUDRAFT_63432		0.00786617	6.53717e-06	2.11005	down	7.57174e-06	1.43948e-08	3.75937	up	3.15507e-06	7.05416e-09	4.70813	up	gi|545365197|ref|XP_005647594.1|hypothetical protein COCSUDRAFT_63432 [Coccomyxa subellipsoidea C-169]/gi|384249569|gb|EIE23050.1|hypothetical protein COCSUDRAFT_63432 [Coccomyxa subellipsoidea C-169]	Coccomyxa subellipsoidea C-169/Coccomyxa subellipsoidea C-169	2.7e-15	XP_005647594/EIE23050	gi|545365197|ref|XP_005647594.1|hypothetical protein COCSUDRAFT_63432 [Coccomyxa subellipsoidea C-169]/gi|384249569|gb|EIE23050.1|hypothetical protein COCSUDRAFT_63432 [Coccomyxa subellipsoidea C-169]	Coccomyxa subellipsoidea C-169	2.7e-15
14674	guanine deaminase	nucleotide metabolismus	0.0438814	0.00258856	1.5583	down	0.00170433	0.000212657	1.93413	down	3.08298e-05	6.77231e-07	5.22586	down	gi|752629778|ref|WP_041299139.1|hypothetical protein [Ilumatobacter coccineus];gi|464098756|dbj|BAN01638.1|guanine deaminase [Ilumatobacter coccineus YM16-304];gi|1197619382|ref|WP_086634642.1|guanine deaminase [Gluconobacter sp. DsW_058]/gi|1195475216|gb|OUJ05455.1|chlorohydrolase [Gluconobacter sp. DsW_058];gi|1067243374|gb|OED36414.1|guanine deaminase [Chromatiales bacterium (ex Bugula neritin…	Ilumatobacter coccineus;Ilumatobacter coccineus YM16-304;Gluconobacter sp. DsW_058/Gluconobacter sp. DsW_058;Chromatiales bacterium (ex Bugula neritina AB1);Gluconobacter cerinus/Gluconobacter cerinus;Gluconobacter oxydans;Candidatus Rhodobacter lobularis;Candidatus Rhodobacter lobularis;Gluconobacter morbifer/Gluconobacter morbifer G707;Gluconobacter japonicus/Gluconobacter japonicus;Komagataeib…	6.3E-129;1.0E-128;9.2E-118;1.9E-116;3.7E-116;5.2E-116;6.9E-114;7.7E-114;2.2E-113;7.1E-112;2.0E-111;2.9E-111;3.1E-111;3.8E-111;4.1E-111;5.1E-111;6.6E-111;6.7E-111;8.1E-111;3.4E-110	WP_041299139;BAN01638;OUJ05455/WP_086634642;OED36414;WP_064274485/OAJ67689;WP_046901953;KMW58667;WP_082152663;EHH68707/WP_008850165;KXV20326/WP_062018645;WP_019085497;WP_053323021/KON65190;WP_061930055/KXV40794/KXV48383;KXV30259;WP_010503327/GAP24590;KXV35326/WP_061510072;WP_019092141;OJU52202;KXV25075/KXV25134/WP_062024653;SCZ05910	gi|752629778|ref|WP_041299139.1|hypothetical protein [Ilumatobacter coccineus]	Ilumatobacter coccineus	6.3e-129
27469	NA		0.0429521	0.00243947	1.50939	up	6.1668e-05	8.29807e-07	6.46849	down	4.54476e-06	1.58843e-08	8.0375	down
