# Supplementary material for: Changes in Gravitaxis and Gene-Expression in an Euglena gracilis Culture over Time
Source: Biomolecules. 2024 Mar 9;14(3):327. doi: 10.3390/biom14030327 (PMC10967724; doi:10.3390/biom14030327)
Supplement: Supplementary file 1 [file biomolecules-14-00327-s001.zip › Supplement S3.xlsx]

## Sheet: Diff transcripts funct.
EG_transcript_	Sequence Description	Function	Fold change 6d	Fold change 9d	Fold change 11d	Blast Hit Description (HSP)	Blast Hit Taxonomy Name	Blast Hit E-Value	Blast Hit Accession	Blast Top Hit Description (HSP)	Blast Top Hit Taxonomy Name	Blast Top Hit E-Value	Mapping Gene Name	Mapping GO ID	Mapping GO term	Mapping GO Category	Annotation GO Count	Annotation GO ID	Annotation GO Term	Annotation GO Category	Enzyme Code	Enzyme Name	InterPro Accession	InterPro Type	InterPro Name	InterPro Signatures	InterPro GO ID	InterPro GO Term	InterPro GO Category
6076	5-aminolevulinate synthase	metabolic process / protoporphyrinogen IX biosynthetic process			1.56015	gi|12620813|gb|AAG61086.1|AF325915_15-aminolevulinate synthase, partial [Euglena gracilis];gi|1194600700|ref|WP_085935945.1|5-aminolevulinic acid synthase [Enhydrobacter aerosaccus]/gi|1152238580|emb|SKA22083.1|5-aminolevulinate synthase [Enhydrobacter aerosaccus];gi|496230821|ref|WP_008944856.1|5-aminolevulinate synthase [Oceanibaculum indicum]/gi|407205096|gb|EKE75073.1|5-aminolevulinate syntha…	Euglena gracilis;Enhydrobacter aerosaccus/Enhydrobacter aerosaccus;Oceanibaculum indicum/Oceanibaculum indicum P24;Oceanibaculum pacificum/Oceanibaculum pacificum;Skermanella aerolata/Skermanella aerolata KACC 11604;Azospirillum halopraeferens;Inquilinus limosus;Alphaproteobacteria bacterium TMED63;Kordiimonas gwangyangensis;Inquilinus limosus/Inquilinus limosus MP06;Inquilinus limosus/Inquilinus…	0.0E0;1.0E-159;2.7E-159;2.6E-158;3.5E-158;3.7E-158;5.0E-158;2.6E-157;6.4E-157;6.6E-157;1.2E-156;2.7E-156;1.9E-152;2.2E-152;2.2E-152;2.2E-152;2.5E-152;2.5E-152;2.7E-152;2.9E-152	AAG61086;SKA22083/WP_085935945;WP_008944856/EKE75073;KZD12233/WP_067552894;WP_044433539/KJB92496;WP_029010649;WP_026869315;OUU72031;WP_020398819;KGM32007/WP_034844580;WP_088150855/OWJ67304;SEP51203;AEG05714/AEH80403/AEG54750/P08080/AGA08016/CCM68890/AIM00928/KKA10435/SDX78074/WP_013844889/SEI41806/ARS72816;AGG75576/WP_015445662/CDH87132;CAC47568/NP_387095/WP_010970337;YP_002827558/ACP26805/WP_012…	gi|12620813|gb|AAG61086.1|AF325915_15-aminolevulinate synthase, partial [Euglena gracilis]	Euglena gracilis	0	AUP43_17115;BWR60_09930;hemA;AUP43_17115;SAMN02745126_04275;SAMN02990966_07895;SAMN02745126_04275;hemA;BWR60_09930;hemA;CBC23_00965;BWR60_09930;hemA;ALAS;P409_23940;hemA;ALAS;ALAS;AUP43_17115;CBC23_00965;hemA;AUP43_17115;N826_22235;hemA;BWR60_09930;SAMN02990966_07895;CBC23_00965;N826_22235;hemA;hemA;hemA;N826_22235;P409_23940;ALAS;ALAS;hemA;AUP43_17115;hemA;hemA;N826_22235;SAMN02990966_07895;hemA…	GO:0008152-IEA;GO:0016746-IEA;GO:0030170-IEA;GO:0009058-IEA;GO:0003824-IEA;GO:0006782-IEA;GO:0033014-IEA;GO:0016740-IEA;GO:0003870-IEA;GO:0006783-IEA	metabolic process-IEA;transferase activity, transferring acyl groups-IEA;pyridoxal phosphate binding-IEA;biosynthetic process-IEA;catalytic activity-IEA;protoporphyrinogen IX biosynthetic process-IEA;tetrapyrrole biosynthetic process-IEA;transferase activity-IEA;5-aminolevulinate synthase activity-IEA;heme biosynthetic process-IEA	Biological Process-IEA;Molecular Function-IEA;Molecular Function-IEA;Biological Process-IEA;Molecular Function-IEA;Biological Process-IEA;Biological Process-IEA;Molecular Function-IEA;Molecular Function-IEA;Biological Process-IEA	3	GO:0003870;GO:0006783;GO:0030170	5-aminolevulinate synthase activity;heme biosynthetic process;pyridoxal phosphate binding	Molecular Function;Biological Process;Molecular Function	EC:2.3.1.37	5-aminolevulinate synthase	IPR010961;IPR004839;IPR015421;IPR015422;noIPR;noIPR;noIPR;IPR015424	DOMAIN;DOMAIN;HOMOLOGOUS_SUPERFAMILY;HOMOLOGOUS_SUPERFAMILY;HOMOLOGOUS_SUPERFAMILY;HOMOLOGOUS_SUPERFAMILY;HOMOLOGOUS_SUPERFAMILY;HOMOLOGOUS_SUPERFAMILY	Tetrapyrrole biosynthesis, 5-aminolevulinic acid synthase;Aminotransferase, class I/classII;Pyridoxal phosphate-dependent transferase, major domain;Pyridoxal phosphate-dependent transferase domain 1;Pyridoxal phosphate-dependent transferase domain 1;Pyridoxal phosphate-dependent transferase domain 1;Pyridoxal phosphate-dependent transferase domain 1;Pyridoxal phosphate-dependent transferase	TIGR01821 (TIGRFAM);PF00155 (PFAM);G3DSA:3.40.640.10 (GENE3D);G3DSA:3.90.1150.10 (GENE3D);PTHR13693:SF57 (PANTHER);PTHR13693 (PANTHER);cd06454 (CDD);SSF53383 (SUPERFAMILY)	GO:0030170/GO:0033014/GO:0003870;GO:0009058/GO:0030170;GO:0003824;GO:0003824;;;;	pyridoxal phosphate binding/tetrapyrrole biosynthetic process/5-aminolevulinate synthase activity;biosynthetic process/pyridoxal phosphate binding;catalytic activity;catalytic activity;;;;	Molecular Function/Biological Process/Molecular Function;Biological Process/Molecular Function;Molecular Function;Molecular Function;;;;
20307	5-aminolevulinate synthase	metabolic process / protoporphyrinogen IX biosynthetic process			1.52384	gi|12620813|gb|AAG61086.1|AF325915_15-aminolevulinate synthase, partial [Euglena gracilis];gi|1186145375|ref|WP_085349285.1|5-aminolevulinic acid synthase [Bradyrhizobium canariense]/gi|1185404897|gb|OSI26596.1|5-aminolevulinic acid synthase [Bradyrhizobium canariense]/gi|1185407462|gb|OSI29139.1|5-aminolevulinic acid synthase [Bradyrhizobium canariense]/gi|1185430802|gb|OSI52013.1|5-aminolevulin…	Euglena gracilis;Bradyrhizobium canariense/Bradyrhizobium canariense/Bradyrhizobium canariense/Bradyrhizobium canariense/Bradyrhizobium canariense/Bradyrhizobium canariense/Bradyrhizobium canariense/Bradyrhizobium canariense/Bradyrhizobium canariense/Bradyrhizobium canariense/Bradyrhizobium canariense/Bradyrhizobium canariense/Bradyrhizobium canariense/Bradyrhizobium canariense/Bradyrhizobium can…	3.3E-98;3.4E-32;6.6E-32;7.0E-32;8.1E-32;8.2E-32;1.2E-31;1.3E-31;1.3E-31;1.4E-31;1.4E-31;1.4E-31;1.4E-31;1.5E-31;1.6E-31;1.6E-31;1.6E-31;1.6E-31;1.6E-31;1.9E-31	AAG61086;OSI26596/OSI29139/OSJ32032/OSI52013/OSI99969/OSJ09927/WP_085349285/OSI71318/OSI56946/OSJ19255/OSI81577/OSI61935/OSI95214/OSI80607/OSJ19888;WP_027542411;WP_063687741;WP_045005655/KJC43251/KJC51536;EJN13244/WP_008135413;WP_082751953;WP_027570054;WP_028148697/CUU15020;BAL74040/WP_014439447;OSJ29066/WP_071916882/APG15770;WP_038957445;KGT78318/WP_014498481/AJA66061/KMJ93561/BAL13904;WP_027515…	gi|12620813|gb|AAG61086.1|AF325915_15-aminolevulinate synthase, partial [Euglena gracilis]	Euglena gracilis	3.3e-98	hemA;hemA;MA20_19625;UB31_11460;hemA;BKD09_RS46550;BF49_4033;hemA;hemA;BN2626_G22_1436;MA20_19625;hemA;hemA;BSZ18_00690;hemA;BKD09_RS46550;hemA;BN2626_G22_1436;Bra471DRAFT_01056;PMI42_03387;PMI42_03387;Bra471DRAFT_01056;ALAS;Bra471DRAFT_01056;ALAS;ALAS;UB31_11460;UB31_11460;BF49_4033;UB31_11460;Bra1253DRAFT_05579;MA20_19625;BF49_4033;BF49_4033;PMI42_03387;MA20_19625;PMI42_03387;Bra1253DRAFT_05579…	GO:0008152-IEA;GO:0016746-IEA;GO:0030170-IEA;GO:0009058-IEA;GO:0003824-IEA;GO:0006782-IEA;GO:0003870-IEA;GO:0006783-IEA;GO:0016740-IEA;GO:0033014-IEA	metabolic process-IEA;transferase activity, transferring acyl groups-IEA;pyridoxal phosphate binding-IEA;biosynthetic process-IEA;catalytic activity-IEA;protoporphyrinogen IX biosynthetic process-IEA;5-aminolevulinate synthase activity-IEA;heme biosynthetic process-IEA;transferase activity-IEA;tetrapyrrole biosynthetic process-IEA	Biological Process-IEA;Molecular Function-IEA;Molecular Function-IEA;Biological Process-IEA;Molecular Function-IEA;Biological Process-IEA;Molecular Function-IEA;Biological Process-IEA;Molecular Function-IEA;Biological Process-IEA	3	GO:0003870;GO:0030170;GO:0033014	5-aminolevulinate synthase activity;pyridoxal phosphate binding;tetrapyrrole biosynthetic process	Molecular Function;Molecular Function;Biological Process	EC:2.3.1.37	5-aminolevulinate synthase	IPR004839;IPR015422;noIPR;noIPR;IPR015424	DOMAIN;HOMOLOGOUS_SUPERFAMILY;HOMOLOGOUS_SUPERFAMILY;HOMOLOGOUS_SUPERFAMILY;HOMOLOGOUS_SUPERFAMILY	Aminotransferase, class I/classII;Pyridoxal phosphate-dependent transferase domain 1;Pyridoxal phosphate-dependent transferase domain 1;Pyridoxal phosphate-dependent transferase domain 1;Pyridoxal phosphate-dependent transferase	PF00155 (PFAM);G3DSA:3.90.1150.10 (GENE3D);PTHR13693:SF57 (PANTHER);PTHR13693 (PANTHER);SSF53383 (SUPERFAMILY)	GO:0009058/GO:0030170;GO:0003824;;;	biosynthetic process/pyridoxal phosphate binding;catalytic activity;;;	Biological Process/Molecular Function;Molecular Function;;;
24371	actin	cytoskeleton		-2.62176		gi|3046986|gb|AAC99646.1|actin [Euglena gracilis];gi|62868658|gb|AAY17515.1|actin, partial [Saccharomyces cariocanus]/gi|283500323|gb|ADB25058.1|actin, partial [Saccharomyces arboricola];gi|255674105|dbj|BAH91488.1|Os01g0964400 [Oryza sativa Japonica Group];gi|321158170|dbj|BAJ72589.1|actin 11, partial [Nymphaea hybrid cultivar];gi|166092016|gb|ABY82045.1|actin, partial [Hymenaea courbaril var. s…	Euglena gracilis;Saccharomyces cariocanus/Saccharomyces arboricola;Oryza sativa Japonica Group;Nymphaea hybrid cultivar;Hymenaea courbaril var. stilbocarpa;Ophioglossum pedunculosum;Aleurites moluccanus;Magnolia grandiflora;Hanseniaspora vineae;Aconitum balfourii;Allium cepa;Solanum lycopersicum;Plasmodiophora brassicae;Chrysemys picta bellii;Chrysanthemum x morifolium;Elysia chlorotica;Elaeis gu…	4.5E-64;5.6E-58;1.6E-57;2.2E-57;2.3E-57;2.9E-57;3.5E-57;3.6E-57;3.9E-57;4.5E-57;5.2E-57;5.4E-57;6.2E-57;6.3E-57;6.5E-57;7.4E-57;7.5E-57;7.5E-57;8.2E-57;8.4E-57	AAC99646;ADB25058/AAY17515;BAH91488;BAJ72589;ABY82045;CAC27420;AGO46585;AJF20759;CAH69224;AGA83501;ADC83988;BAD86830;CEP01540;XP_005315620;AQU12734;AAL87639;XP_010911102;CCH15050;AIW61837;AJY58973	gi|3046986|gb|AAC99646.1|actin [Euglena gracilis]	Euglena gracilis	4.5e-64	O65204;Os01g0964400;O65204;Os01g0964400	GO:0000166-IEA;GO:0005524-IEA	nucleotide binding-IEA;ATP binding-IEA	Molecular Function-IEA;Molecular Function-IEA	1	GO:0005524	ATP binding	Molecular Function			IPR004000;noIPR;IPR004000;noIPR;IPR004000;noIPR;noIPR	FAMILY;FAMILY;FAMILY;FAMILY;FAMILY;FAMILY;FAMILY	Actin family;Actin family;Actin family;Actin family;Actin family;Actin family;Actin family	PR00190 (PRINTS);G3DSA:3.30.420.40 (GENE3D);PF00022 (PFAM);PTHR11937:SF278 (PANTHER);PTHR11937 (PANTHER);cd00012 (CDD);SSF53067 (SUPERFAMILY)	;;;;;;	;;;;;;	;;;;;;
24371	actin	cytoskeleton			-1.97599	gi|3046986|gb|AAC99646.1|actin [Euglena gracilis];gi|62868658|gb|AAY17515.1|actin, partial [Saccharomyces cariocanus]/gi|283500323|gb|ADB25058.1|actin, partial [Saccharomyces arboricola];gi|255674105|dbj|BAH91488.1|Os01g0964400 [Oryza sativa Japonica Group];gi|321158170|dbj|BAJ72589.1|actin 11, partial [Nymphaea hybrid cultivar];gi|166092016|gb|ABY82045.1|actin, partial [Hymenaea courbaril var. s…	Euglena gracilis;Saccharomyces cariocanus/Saccharomyces arboricola;Oryza sativa Japonica Group;Nymphaea hybrid cultivar;Hymenaea courbaril var. stilbocarpa;Ophioglossum pedunculosum;Aleurites moluccanus;Magnolia grandiflora;Hanseniaspora vineae;Aconitum balfourii;Allium cepa;Solanum lycopersicum;Plasmodiophora brassicae;Chrysemys picta bellii;Chrysanthemum x morifolium;Elysia chlorotica;Elaeis gu…	4.5E-64;5.6E-58;1.6E-57;2.2E-57;2.3E-57;2.9E-57;3.5E-57;3.6E-57;3.9E-57;4.5E-57;5.2E-57;5.4E-57;6.2E-57;6.3E-57;6.5E-57;7.4E-57;7.5E-57;7.5E-57;8.2E-57;8.4E-57	AAC99646;ADB25058/AAY17515;BAH91488;BAJ72589;ABY82045;CAC27420;AGO46585;AJF20759;CAH69224;AGA83501;ADC83988;BAD86830;CEP01540;XP_005315620;AQU12734;AAL87639;XP_010911102;CCH15050;AIW61837;AJY58973	gi|3046986|gb|AAC99646.1|actin [Euglena gracilis]	Euglena gracilis	4.5e-64	O65204;Os01g0964400;O65204;Os01g0964400	GO:0000166-IEA;GO:0005524-IEA	nucleotide binding-IEA;ATP binding-IEA	Molecular Function-IEA;Molecular Function-IEA	1	GO:0005524	ATP binding	Molecular Function			IPR004000;noIPR;IPR004000;noIPR;IPR004000;noIPR;noIPR	FAMILY;FAMILY;FAMILY;FAMILY;FAMILY;FAMILY;FAMILY	Actin family;Actin family;Actin family;Actin family;Actin family;Actin family;Actin family	PR00190 (PRINTS);G3DSA:3.30.420.40 (GENE3D);PF00022 (PFAM);PTHR11937:SF278 (PANTHER);PTHR11937 (PANTHER);cd00012 (CDD);SSF53067 (SUPERFAMILY)	;;;;;;	;;;;;;	;;;;;;
3946	ADP ATP carrier	chloroplast / nucleotide transport			1.6794	gi|157168246|gb|ABV25597.1|plastid ATP/ADP translocase, partial [Euglena gracilis];gi|676388851|ref|XP_009037704.1|hypothetical protein AURANDRAFT_27252 [Aureococcus anophagefferens]/gi|323451839|gb|EGB07715.1|hypothetical protein AURANDRAFT_27252 [Aureococcus anophagefferens];gi|585111780|gb|EWM29257.1|plastidic atp adp transporter [Nannochloropsis gaditana];gi|18073248|emb|CAC80882.1|plastidic …	Euglena gracilis;Aureococcus anophagefferens/Aureococcus anophagefferens;Nannochloropsis gaditana;Galdieria sulphuraria;Galdieria sulphuraria/Galdieria sulphuraria;Cyanidioschyzon merolae strain 10D/Cyanidioschyzon merolae strain 10D;Thalassiosira pseudonana CCMP1335/Thalassiosira pseudonana CCMP1335;Thalassiosira oceanica;Fragilariopsis cylindrus CCMP1102;Phaeodactylum tricornutum CCAP 1055/1/Ph…	0.0E0;0.0E0;4.6E-172;6.5E-172;6.8E-172;2.0E-171;2.3E-169;3.6E-168;4.7E-167;1.0E-166;1.2E-166;1.4E-162;3.1E-162;1.5E-160;5.0E-160;5.4E-160;1.8E-159;1.8E-159;2.0E-159;2.2E-159	ABV25597;EGB07715/XP_009037704;EWM29257;CAC80882;EME30882/XP_005707402;XP_005536231/BAM79945;XP_002292665/EED89861;EJK46221;OEU14042;EEC44449/XP_002184271;BAT25238;CAX16540;CBJ27353;EFJ08095/XP_002990822;XP_005643478/EIE18934;XP_002947450/EFJ51498;KFM28405/XP_011401420;KXZ48886;OAE22279;XP_002974477/EFJ24699	gi|157168246|gb|ABV25597.1|plastid ATP/ADP translocase, partial [Euglena gracilis]	Euglena gracilis	0	VOLCADRAFT_79605;AXG93_3491s1200;SELMODRAFT_21240;VOLCADRAFT_79605;THAOC_35120;Esi_0067_0033;AURANDRAFT_27252;NTT1;GPECTOR_24g175;NTT1;aatp1;CYME_CMI040C;FRACYDRAFT_171358;GPECTOR_24g175;THAOC_35120;AXG93_3491s1200;SELMODRAFT_21240;NTT-1;Esi_0067_0033;aatp1;VOLCADRAFT_79605;FRACYDRAFT_171358;VOLCADRAFT_79605;SELMODRAFT_101296;GPECTOR_24g175;CYME_CMI040C;SELMODRAFT_21240;THAOC_35120;FRACYDRAFT_171…	GO:0000166-IEA;GO:0031969-IEA;GO:0009507-IEA;GO:0016020-IEA;GO:0016021-IEA;GO:0005471-IEA;GO:0006862-IEA;GO:0015867-IEA;GO:0005524-IEA;GO:0015866-IEA;GO:0009536-IEA	nucleotide binding-IEA;chloroplast membrane-IEA;chloroplast-IEA;membrane-IEA;integral component of membrane-IEA;ATP:ADP antiporter activity-IEA;nucleotide transport-IEA;ATP transport-IEA;ATP binding-IEA;ADP transport-IEA;plastid-IEA	Molecular Function-IEA;Cellular Component-IEA;Cellular Component-IEA;Cellular Component-IEA;Cellular Component-IEA;Molecular Function-IEA;Biological Process-IEA;Biological Process-IEA;Molecular Function-IEA;Biological Process-IEA;Cellular Component-IEA	6	GO:0005471;GO:0005524;GO:0009507;GO:0015866;GO:0015867;GO:0016021	ATP:ADP antiporter activity;ATP binding;chloroplast;ADP transport;ATP transport;integral component of membrane	Molecular Function;Molecular Function;Cellular Component;Biological Process;Biological Process;Cellular Component			IPR004667;IPR004667;IPR004667	FAMILY;FAMILY;FAMILY	ADP/ATP carrier protein;ADP/ATP carrier protein;ADP/ATP carrier protein	PF03219 (PFAM);TIGR00769 (TIGRFAM);PTHR31187 (PANTHER)	GO:0016021/GO:0006862/GO:0005471;GO:0016021/GO:0006862/GO:0005471;GO:0016021/GO:0006862/GO:0005471	integral component of membrane/nucleotide transport/ATP:ADP antiporter activity;integral component of membrane/nucleotide transport/ATP:ADP antiporter activity;integral component of membrane/nucleotide transport/ATP:ADP antiporter activity	Cellular Component/Biological Process/Molecular Function;Cellular Component/Biological Process/Molecular Function;Cellular Component/Biological Process/Molecular Function
34519	alcohol dehydrogenase	metabolic process / alcohol dehydrogenase (NAD) activity		-1.53859		gi|88601146|gb|ABD46571.1|alcohol dehydrogenase-like protein, partial [Euglena gracilis];gi|206570199|gb|ACI12882.1|NAD-dependent alcohol dehydrogenase [Euglena gracilis];gi|672918299|gb|AIK19768.1|alcohol dehydrogenase, partial [Crypthecodinium cohnii];gi|672918293|gb|AIK19765.1|alcohol dehydrogenase [Crypthecodinium cohnii]/gi|672918300|gb|AIK19769.1|alcohol dehydrogenase [Crypthecodinium cohni…	Euglena gracilis;Euglena gracilis;Crypthecodinium cohnii;Crypthecodinium cohnii/Crypthecodinium cohnii/Crypthecodinium cohnii;Crypthecodinium cohnii;Crypthecodinium cohnii;Hyalangium minutum/Hyalangium minutum;Hyphomonadaceae bacterium UKL13-1;Candida parapsilosis;Vibrio sinaloensis/Vibrio sinaloensis DSM 21326;Vibrio nigripulchritudo/Vibrio nigripulchritudo SOn1;Novosphingobium sp. 63-713;Vibrio…	1.5E-33;1.2E-32;1.5E-27;2.8E-26;2.9E-26;4.1E-26;3.1E-15;3.9E-15;1.7E-14;2.5E-14;2.5E-14;2.7E-14;3.1E-14;3.4E-14;4.5E-14;4.6E-14;4.7E-14;4.7E-14;4.7E-14;7.1E-14	ABD46571;ACI12882;AIK19768;AIK19765/AIK19769/AIK19771;AIK19770;AIK19767;WP_044191788/KFE66758;AMS31092;CCE41926;EGA67940/WP_008081579;CCO49929/WP_022613911;OJX92614;CCO52827/CCO41454/CCN76982/CCN35937/CCO59311/WP_022551800/CCN81151/CCN95545/CCN47860/CCN56337/CCN42841/CCN88129/CCN73228/CCN59304/CCN65835;XP_020542015/OUT24486/KGK40277/ONH70873;CCH62774/XP_004182293;XP_003866304/CCG20864;SDP97066;KJ…	gi|88601146|gb|ABD46571.1|alcohol dehydrogenase-like protein, partial [Euglena gracilis]	Euglena gracilis	1.5e-33	Adh;BOH78_4895;A0A076V4M3;CPAR2_804750;Q27SN8;AEM38_13685;adhT;Adh;DB31_8972;A0A076V6C4;SAMN05428975_4397;CORT_0A04760;A0A076V6C4;BOH78_4895;TBLA0I01140;A0A076V4M3;Adh;Q27SN8;CPAR2_804750;adhT;BOH78_4895;AEM38_13685;A0A076V4M3;adhT;A0A076V6C4;DB31_8972;SAMN05428975_4397;SAMN05428975_4397;VISI1226_08434;Q27SN8;AEM38_13685;A0A076V6C4;adhT;Adh;CORT_0A04760;CPAR2_804750;VISI1226_08434;TBLA0I01140;A0A…	GO:0008270-IEA;GO:0046872-IEA;GO:0016491-IEA;GO:0004022-IEA;GO:0055114-IEA;GO:0005575-ND	zinc ion binding-IEA;metal ion binding-IEA;oxidoreductase activity-IEA;alcohol dehydrogenase (NAD) activity-IEA;oxidation-reduction process-IEA;cellular_component-ND	Molecular Function-IEA;Molecular Function-IEA;Molecular Function-IEA;Molecular Function-IEA;Biological Process-IEA;Cellular Component-ND	3	GO:0004022;GO:0008270;GO:0055114	alcohol dehydrogenase (NAD) activity;zinc ion binding;oxidation-reduction process	Molecular Function;Molecular Function;Biological Process	EC:1.1.1.1	Alcohol dehydrogenase	noIPR;noIPR;IPR036291	HOMOLOGOUS_SUPERFAMILY;HOMOLOGOUS_SUPERFAMILY;HOMOLOGOUS_SUPERFAMILY	Nucleotide cyclase;Nucleotide cyclase;NAD(P)-binding domain superfamily	G3DSA:3.40.50.720 (GENE3D);PTHR42940 (PANTHER);SSF51735 (SUPERFAMILY)	;;	;;	;;
34519	alcohol dehydrogenase	metabolic process / alcohol dehydrogenase (NAD) activity			-1.60642	gi|88601146|gb|ABD46571.1|alcohol dehydrogenase-like protein, partial [Euglena gracilis];gi|206570199|gb|ACI12882.1|NAD-dependent alcohol dehydrogenase [Euglena gracilis];gi|672918299|gb|AIK19768.1|alcohol dehydrogenase, partial [Crypthecodinium cohnii];gi|672918293|gb|AIK19765.1|alcohol dehydrogenase [Crypthecodinium cohnii]/gi|672918300|gb|AIK19769.1|alcohol dehydrogenase [Crypthecodinium cohni…	Euglena gracilis;Euglena gracilis;Crypthecodinium cohnii;Crypthecodinium cohnii/Crypthecodinium cohnii/Crypthecodinium cohnii;Crypthecodinium cohnii;Crypthecodinium cohnii;Hyalangium minutum/Hyalangium minutum;Hyphomonadaceae bacterium UKL13-1;Candida parapsilosis;Vibrio sinaloensis/Vibrio sinaloensis DSM 21326;Vibrio nigripulchritudo/Vibrio nigripulchritudo SOn1;Novosphingobium sp. 63-713;Vibrio…	1.5E-33;1.2E-32;1.5E-27;2.8E-26;2.9E-26;4.1E-26;3.1E-15;3.9E-15;1.7E-14;2.5E-14;2.5E-14;2.7E-14;3.1E-14;3.4E-14;4.5E-14;4.6E-14;4.7E-14;4.7E-14;4.7E-14;7.1E-14	ABD46571;ACI12882;AIK19768;AIK19765/AIK19769/AIK19771;AIK19770;AIK19767;WP_044191788/KFE66758;AMS31092;CCE41926;EGA67940/WP_008081579;CCO49929/WP_022613911;OJX92614;CCO52827/CCO41454/CCN76982/CCN35937/CCO59311/WP_022551800/CCN81151/CCN95545/CCN47860/CCN56337/CCN42841/CCN88129/CCN73228/CCN59304/CCN65835;XP_020542015/OUT24486/KGK40277/ONH70873;CCH62774/XP_004182293;XP_003866304/CCG20864;SDP97066;KJ…	gi|88601146|gb|ABD46571.1|alcohol dehydrogenase-like protein, partial [Euglena gracilis]	Euglena gracilis	1.5e-33	Adh;BOH78_4895;A0A076V4M3;CPAR2_804750;Q27SN8;AEM38_13685;adhT;Adh;DB31_8972;A0A076V6C4;SAMN05428975_4397;CORT_0A04760;A0A076V6C4;BOH78_4895;TBLA0I01140;A0A076V4M3;Adh;Q27SN8;CPAR2_804750;adhT;BOH78_4895;AEM38_13685;A0A076V4M3;adhT;A0A076V6C4;DB31_8972;SAMN05428975_4397;SAMN05428975_4397;VISI1226_08434;Q27SN8;AEM38_13685;A0A076V6C4;adhT;Adh;CORT_0A04760;CPAR2_804750;VISI1226_08434;TBLA0I01140;A0A…	GO:0008270-IEA;GO:0046872-IEA;GO:0016491-IEA;GO:0004022-IEA;GO:0055114-IEA;GO:0005575-ND	zinc ion binding-IEA;metal ion binding-IEA;oxidoreductase activity-IEA;alcohol dehydrogenase (NAD) activity-IEA;oxidation-reduction process-IEA;cellular_component-ND	Molecular Function-IEA;Molecular Function-IEA;Molecular Function-IEA;Molecular Function-IEA;Biological Process-IEA;Cellular Component-ND	3	GO:0004022;GO:0008270;GO:0055114	alcohol dehydrogenase (NAD) activity;zinc ion binding;oxidation-reduction process	Molecular Function;Molecular Function;Biological Process	EC:1.1.1.1	Alcohol dehydrogenase	noIPR;noIPR;IPR036291	HOMOLOGOUS_SUPERFAMILY;HOMOLOGOUS_SUPERFAMILY;HOMOLOGOUS_SUPERFAMILY	Nucleotide cyclase;Nucleotide cyclase;NAD(P)-binding domain superfamily	G3DSA:3.40.50.720 (GENE3D);PTHR42940 (PANTHER);SSF51735 (SUPERFAMILY)	;;	;;	;;
2807	alpha subunit of photoactivated adenylyl cyclase	blue light photoreceptor activity		1.98571		gi|75138714|sp|Q76L34.1|PCYAA_EUGLORecName: Full=Photoactivated adenylate cyclase subunit alpha AltName: Full=Photoactivated adenylyl cyclase subunit alpha [Euglena longa]/gi|39652257|dbj|BAD04848.1|photoactivated adenylyl cyclase alpha subunit [Euglena longa];gi|75160594|sp|Q8S9F2.1|PCYAA_EUGGRRecName: Full=Photoactivated adenylate cyclase subunit alpha AltName: Full=Photoactivated adenylyl cycl…	Euglena longa/Euglena longa;Euglena gracilis/Euglena gracilis/Euglena gracilis;Euglena stellata;Colacium sideropus;Khawkinea quartana;Khawkinea quartana;Euglena gracilis/Euglena gracilis;Euglena longa/Euglena longa;Eutreptiella gymnastica;Eutreptia viridis;Euglena gracilis/Euglena gracilis;Colacium sideropus;Euglena stellata;Eutreptia viridis;Euglena gracilis/Euglena gracilis;Eutreptiella gymnast…	6.8E-130;8.8E-130;6.6E-129;2.3E-128;3.1E-122;2.2E-121;3.6E-121;3.7E-121;1.5E-120;9.8E-118;1.3E-117;7.7E-113;1.0E-112;3.0E-112;5.6E-112;9.6E-112;2.8E-107;1.0E-104;3.7E-100;1.4E-87	Q76L34/BAD04848;CAJ57393/Q8S9F2/BAB85619;BAD20733;BAD20730;BAD20734;BAD20735;Q8S9F1/BAB85620;Q76L33/BAD04849;BAD20738;BAD20737;P84741/CAJ57398;BAD20731;BAD20732;BAD20736;P84737/CAJ57394;BAD20739;P84739/CAJ57396;P84738/CAJ57395;CAJ57400/P84743;CAJ57397/P84740	gi|39652257|dbj|BAD04848.1|photoactivated adenylyl cyclase alpha subunit [Euglena longa]/gi|75138714|sp|Q76L34.1|PCYAA_EUGLORecName: Full=Photoactivated adenylate cyclase subunit alpha AltName: Full=Photoactivated adenylyl cyclase subunit alpha [Euglena longa]	Euglena longa	6.8e-130	Q6L887;pacB;pacA;Q6L882;pacA;pacA;Q6L887;pacA;pacA;Q6L882;Q6L879;pacB;pacA;pacB;pacA;Q6L886;Q6L887;pacB;pacA;Q6L880;Q6L885;pacA;pacB;pacB;pacB;pacB;pacA;pacB;Q6L880;Q6L879;pacA;pacB;Q6L880;pacB;pacA;pacB;pacA;Q6L880;Q6L885;pacA;Q6L885;pacB;pacB;pacA;pacA;Q6L879;Q6L879;pacA;pacB;pacB;Q6L886;pacB;pacA;pacB;pacB;pacB;pacA;pacB;pacB;pacB;pacB;pacA;Q6L882;Q6L880;pacA;pacA;pacA;pacA;pacB;pacB;pacA;Q6L8…	GO:0000166-IEA;GO:0050896-IEA;GO:0018298-IEA;GO:0005929-IEA;GO:0035556-IEA;GO:0031514-IEA;GO:0031514-IDA;GO:0009190-IEA;GO:0006171-IEA;GO:0071949-IEA;GO:0009882-IEA;GO:0016849-IEA;GO:0009881-IEA;GO:0009881-IDA;GO:0016829-IEA;GO:0009785-IEA;GO:0042995-IEA;GO:0005524-IEA;GO:0005622-IEA;GO:0004016-IEA;GO:0004016-IDA	nucleotide binding-IEA;response to stimulus-IEA;protein-chromophore linkage-IEA;cilium-IEA;intracellular signal transduction-IEA;motile cilium-IEA;motile cilium-IDA;cyclic nucleotide biosynthetic process-IEA;cAMP biosynthetic process-IEA;FAD binding-IEA;blue light photoreceptor activity-IEA;phosphorus-oxygen lyase activity-IEA;photoreceptor activity-IEA;photoreceptor activity-IDA;lyase activity-I…	Molecular Function-IEA;Biological Process-IEA;Biological Process-IEA;Cellular Component-IEA;Biological Process-IEA;Cellular Component-IEA;Cellular Component-IDA;Biological Process-IEA;Biological Process-IEA;Molecular Function-IEA;Molecular Function-IEA;Molecular Function-IEA;Molecular Function-IEA;Molecular Function-IDA;Molecular Function-IEA;Biological Process-IEA;Cellular Component-IEA;Molecula…	4	GO:0004016;GO:0009881;GO:0009987;GO:0031514	adenylate cyclase activity;photoreceptor activity;cellular process;motile cilium	Molecular Function;Molecular Function;Biological Process;Cellular Component	EC:4.6.1.1	Adenylate cyclase	IPR001054;IPR029787;IPR029787;noIPR;noIPR;IPR001054;IPR007024;IPR001054;noIPR;noIPR;IPR029787;IPR029787	DOMAIN;HOMOLOGOUS_SUPERFAMILY;HOMOLOGOUS_SUPERFAMILY;HOMOLOGOUS_SUPERFAMILY;HOMOLOGOUS_SUPERFAMILY;DOMAIN;DOMAIN;DOMAIN;DOMAIN;DOMAIN;HOMOLOGOUS_SUPERFAMILY;HOMOLOGOUS_SUPERFAMILY	Adenylyl cyclase class-3/4/guanylyl cyclase;Nucleotide cyclase;Nucleotide cyclase;Nucleotide cyclase;Nucleotide cyclase;Adenylyl cyclase class-3/4/guanylyl cyclase;BLUF domain;Adenylyl cyclase class-3/4/guanylyl cyclase;Adenylyl cyclase class-3/4/guanylyl cyclase;Adenylyl cyclase class-3/4/guanylyl cyclase;Nucleotide cyclase;Nucleotide cyclase	PF00211 (PFAM);G3DSA:3.30.70.1230 (GENE3D);G3DSA:3.30.70.1230 (GENE3D);PTHR43081 (PANTHER);PTHR43081:SF9 (PANTHER);PS50125 (PROSITE_PROFILES);PS50925 (PROSITE_PROFILES);PS50125 (PROSITE_PROFILES);cd07302 (CDD);cd07302 (CDD);SSF55073 (SUPERFAMILY);SSF55073 (SUPERFAMILY)	GO:0035556/GO:0016849/GO:0009190;;;;;GO:0035556/GO:0016849/GO:0009190;GO:0009882/GO:0071949;GO:0035556/GO:0016849/GO:0009190;;;;	intracellular signal transduction/phosphorus-oxygen lyase activity/cyclic nucleotide biosynthetic process;;;;;intracellular signal transduction/phosphorus-oxygen lyase activity/cyclic nucleotide biosynthetic process;blue light photoreceptor activity/FAD binding;intracellular signal transduction/phosphorus-oxygen lyase activity/cyclic nucleotide biosynthetic process;;;;	Biological Process/Molecular Function/Biological Process;;;;;Biological Process/Molecular Function/Biological Process;Molecular Function/Molecular Function;Biological Process/Molecular Function/Biological Process;;;;
2807	alpha subunit of photoactivated adenylyl cyclase	blue light photoreceptor activity			1.98411	gi|75138714|sp|Q76L34.1|PCYAA_EUGLORecName: Full=Photoactivated adenylate cyclase subunit alpha AltName: Full=Photoactivated adenylyl cyclase subunit alpha [Euglena longa]/gi|39652257|dbj|BAD04848.1|photoactivated adenylyl cyclase alpha subunit [Euglena longa];gi|75160594|sp|Q8S9F2.1|PCYAA_EUGGRRecName: Full=Photoactivated adenylate cyclase subunit alpha AltName: Full=Photoactivated adenylyl cycl…	Euglena longa/Euglena longa;Euglena gracilis/Euglena gracilis/Euglena gracilis;Euglena stellata;Colacium sideropus;Khawkinea quartana;Khawkinea quartana;Euglena gracilis/Euglena gracilis;Euglena longa/Euglena longa;Eutreptiella gymnastica;Eutreptia viridis;Euglena gracilis/Euglena gracilis;Colacium sideropus;Euglena stellata;Eutreptia viridis;Euglena gracilis/Euglena gracilis;Eutreptiella gymnast…	6.8E-130;8.8E-130;6.6E-129;2.3E-128;3.1E-122;2.2E-121;3.6E-121;3.7E-121;1.5E-120;9.8E-118;1.3E-117;7.7E-113;1.0E-112;3.0E-112;5.6E-112;9.6E-112;2.8E-107;1.0E-104;3.7E-100;1.4E-87	Q76L34/BAD04848;CAJ57393/Q8S9F2/BAB85619;BAD20733;BAD20730;BAD20734;BAD20735;Q8S9F1/BAB85620;Q76L33/BAD04849;BAD20738;BAD20737;P84741/CAJ57398;BAD20731;BAD20732;BAD20736;P84737/CAJ57394;BAD20739;P84739/CAJ57396;P84738/CAJ57395;CAJ57400/P84743;CAJ57397/P84740	gi|39652257|dbj|BAD04848.1|photoactivated adenylyl cyclase alpha subunit [Euglena longa]/gi|75138714|sp|Q76L34.1|PCYAA_EUGLORecName: Full=Photoactivated adenylate cyclase subunit alpha AltName: Full=Photoactivated adenylyl cyclase subunit alpha [Euglena longa]	Euglena longa	6.8e-130	Q6L887;pacB;pacA;Q6L882;pacA;pacA;Q6L887;pacA;pacA;Q6L882;Q6L879;pacB;pacA;pacB;pacA;Q6L886;Q6L887;pacB;pacA;Q6L880;Q6L885;pacA;pacB;pacB;pacB;pacB;pacA;pacB;Q6L880;Q6L879;pacA;pacB;Q6L880;pacB;pacA;pacB;pacA;Q6L880;Q6L885;pacA;Q6L885;pacB;pacB;pacA;pacA;Q6L879;Q6L879;pacA;pacB;pacB;Q6L886;pacB;pacA;pacB;pacB;pacB;pacA;pacB;pacB;pacB;pacB;pacA;Q6L882;Q6L880;pacA;pacA;pacA;pacA;pacB;pacB;pacA;Q6L8…	GO:0000166-IEA;GO:0050896-IEA;GO:0018298-IEA;GO:0005929-IEA;GO:0035556-IEA;GO:0031514-IEA;GO:0031514-IDA;GO:0009190-IEA;GO:0006171-IEA;GO:0071949-IEA;GO:0009882-IEA;GO:0016849-IEA;GO:0009881-IEA;GO:0009881-IDA;GO:0016829-IEA;GO:0009785-IEA;GO:0042995-IEA;GO:0005524-IEA;GO:0005622-IEA;GO:0004016-IEA;GO:0004016-IDA	nucleotide binding-IEA;response to stimulus-IEA;protein-chromophore linkage-IEA;cilium-IEA;intracellular signal transduction-IEA;motile cilium-IEA;motile cilium-IDA;cyclic nucleotide biosynthetic process-IEA;cAMP biosynthetic process-IEA;FAD binding-IEA;blue light photoreceptor activity-IEA;phosphorus-oxygen lyase activity-IEA;photoreceptor activity-IEA;photoreceptor activity-IDA;lyase activity-I…	Molecular Function-IEA;Biological Process-IEA;Biological Process-IEA;Cellular Component-IEA;Biological Process-IEA;Cellular Component-IEA;Cellular Component-IDA;Biological Process-IEA;Biological Process-IEA;Molecular Function-IEA;Molecular Function-IEA;Molecular Function-IEA;Molecular Function-IEA;Molecular Function-IDA;Molecular Function-IEA;Biological Process-IEA;Cellular Component-IEA;Molecula…	4	GO:0004016;GO:0009881;GO:0009987;GO:0031514	adenylate cyclase activity;photoreceptor activity;cellular process;motile cilium	Molecular Function;Molecular Function;Biological Process;Cellular Component	EC:4.6.1.1	Adenylate cyclase	IPR001054;IPR029787;IPR029787;noIPR;noIPR;IPR001054;IPR007024;IPR001054;noIPR;noIPR;IPR029787;IPR029787	DOMAIN;HOMOLOGOUS_SUPERFAMILY;HOMOLOGOUS_SUPERFAMILY;HOMOLOGOUS_SUPERFAMILY;HOMOLOGOUS_SUPERFAMILY;DOMAIN;DOMAIN;DOMAIN;DOMAIN;DOMAIN;HOMOLOGOUS_SUPERFAMILY;HOMOLOGOUS_SUPERFAMILY	Adenylyl cyclase class-3/4/guanylyl cyclase;Nucleotide cyclase;Nucleotide cyclase;Nucleotide cyclase;Nucleotide cyclase;Adenylyl cyclase class-3/4/guanylyl cyclase;BLUF domain;Adenylyl cyclase class-3/4/guanylyl cyclase;Adenylyl cyclase class-3/4/guanylyl cyclase;Adenylyl cyclase class-3/4/guanylyl cyclase;Nucleotide cyclase;Nucleotide cyclase	PF00211 (PFAM);G3DSA:3.30.70.1230 (GENE3D);G3DSA:3.30.70.1230 (GENE3D);PTHR43081 (PANTHER);PTHR43081:SF9 (PANTHER);PS50125 (PROSITE_PROFILES);PS50925 (PROSITE_PROFILES);PS50125 (PROSITE_PROFILES);cd07302 (CDD);cd07302 (CDD);SSF55073 (SUPERFAMILY);SSF55073 (SUPERFAMILY)	GO:0035556/GO:0016849/GO:0009190;;;;;GO:0035556/GO:0016849/GO:0009190;GO:0009882/GO:0071949;GO:0035556/GO:0016849/GO:0009190;;;;	intracellular signal transduction/phosphorus-oxygen lyase activity/cyclic nucleotide biosynthetic process;;;;;intracellular signal transduction/phosphorus-oxygen lyase activity/cyclic nucleotide biosynthetic process;blue light photoreceptor activity/FAD binding;intracellular signal transduction/phosphorus-oxygen lyase activity/cyclic nucleotide biosynthetic process;;;;	Biological Process/Molecular Function/Biological Process;;;;;Biological Process/Molecular Function/Biological Process;Molecular Function/Molecular Function;Biological Process/Molecular Function/Biological Process;;;;
3256	alpha subunit of photoactivated adenylyl cyclase	blue light photoreceptor activity			1.61136	gi|75138714|sp|Q76L34.1|PCYAA_EUGLORecName: Full=Photoactivated adenylate cyclase subunit alpha AltName: Full=Photoactivated adenylyl cyclase subunit alpha/gi|39652257|dbj|BAD04848.1|photoactivated adenylyl cyclase alpha subunit [Euglena longa];gi|75160594|sp|Q8S9F2.1|PCYAA_EUGGRRecName: Full=Photoactivated adenylate cyclase subunit alpha AltName: Full=Photoactivated adenylyl cyclase subunit alph…	Euglena longa/Euglena longa;Euglena gracilis/Euglena gracilis/Euglena gracilis;Colacium sideropus;Euglena stellata;Euglena quartana;Eutreptiella gymnastica;Eutreptia viridis;Euglena gracilis/Euglena gracilis;Euglena quartana;Euglena longa/Euglena longa;Euglena gracilis/Euglena gracilis;Euglena stellata;Colacium sideropus;Eutreptia viridis;Euglena gracilis/Euglena gracilis;Eutreptiella gymnastica;…	0.0E0;0.0E0;0.0E0;0.0E0;0.0E0;0.0E0;0.0E0;0.0E0;0.0E0;1.1E-180;5.6E-178;7.9E-178;2.4E-176;3.2E-174;9.4E-174;2.0E-171;1.9E-169;1.7E-152;2.5E-151;3.8E-131	Q76L34/BAD04848;CAJ57393/Q8S9F2/BAB85619;BAD20730;BAD20733;BAD20734;BAD20738;BAD20736;Q8S9F1/BAB85620;BAD20735;Q76L33/BAD04849;P84741/CAJ57398;BAD20732;BAD20731;BAD20737;P84737/CAJ57394;BAD20739;P84739/CAJ57396;P84738/CAJ57395;CAJ57400/P84743;CAJ57397/P84740	gi|39652257|dbj|BAD04848.1|photoactivated adenylyl cyclase alpha subunit [Euglena longa]/gi|75138714|sp|Q76L34.1|PCYAA_EUGLORecName: Full=Photoactivated adenylate cyclase subunit alpha AltName: Full=Photoactivated adenylyl cyclase subunit alpha	Euglena longa	0	Q6L880;pacB;pacA;pacB;Q6L888;Q6L886;pacB;Q6L887;Q6L879;Q6L881;pacB;Q6L886;pacA;pacA;Q6L887;Q6L886;pacA;pacB;pacA;Q6L882;Q6L885;Q6L884;pacA;pacB;pacA;pacA;pacA;pacA;Q6L888;pacA;Q6L880;pacA;Q6L880;pacA;pacA;pacB;pacB;pacB;pacB;Q6L884;pacB;Q6L879;pacB;pacA;pacA;Q6L885;pacA;pacB;Q6L879;Q6L884;Q6L884;Q6L884;pacA;pacA;Q6L879;pacA;pacA;Q6L887;pacB;Q6L879;pacA;Q6L881;Q6L880;pacA;pacB;pacB;Q6L880;pacA;Q6L…	GO:0000166-IEA;GO:0050896-IEA;GO:0018298-IEA;GO:0005929-IEA;GO:0031514-IEA;GO:0031514-IDA;GO:0035556-IEA;GO:0009190-IEA;GO:0006171-IEA;GO:0071949-IEA;GO:0009882-IEA;GO:0016849-IEA;GO:0009881-IEA;GO:0009881-IDA;GO:0016829-IEA;GO:0009785-IEA;GO:0042995-IEA;GO:0005524-IEA;GO:0004016-IEA;GO:0004016-IDA;GO:0005622-IEA	nucleotide binding-IEA;response to stimulus-IEA;protein-chromophore linkage-IEA;cilium-IEA;motile cilium-IEA;motile cilium-IDA;intracellular signal transduction-IEA;cyclic nucleotide biosynthetic process-IEA;cAMP biosynthetic process-IEA;FAD binding-IEA;blue light photoreceptor activity-IEA;phosphorus-oxygen lyase activity-IEA;photoreceptor activity-IEA;photoreceptor activity-IDA;lyase activity-I…	Molecular Function-IEA;Biological Process-IEA;Biological Process-IEA;Cellular Component-IEA;Cellular Component-IEA;Cellular Component-IDA;Biological Process-IEA;Biological Process-IEA;Biological Process-IEA;Molecular Function-IEA;Molecular Function-IEA;Molecular Function-IEA;Molecular Function-IEA;Molecular Function-IDA;Molecular Function-IEA;Biological Process-IEA;Cellular Component-IEA;Molecula…	4	GO:0004016;GO:0009881;GO:0009987;GO:0031514	adenylate cyclase activity;photoreceptor activity;cellular process;motile cilium	Molecular Function;Molecular Function;Biological Process;Cellular Component	EC:4.6.1.1	Adenylate cyclase	IPR007024;noIPR;IPR029787;IPR029787;noIPR;IPR001054;noIPR;noIPR;noIPR;noIPR;IPR001054;IPR007024;IPR007024;IPR001054;noIPR;noIPR;IPR036046;IPR029787;IPR029787;IPR036046	DOMAIN;DOMAIN;HOMOLOGOUS_SUPERFAMILY;HOMOLOGOUS_SUPERFAMILY;HOMOLOGOUS_SUPERFAMILY;DOMAIN;DOMAIN;DOMAIN;DOMAIN;DOMAIN;DOMAIN;DOMAIN;DOMAIN;DOMAIN;DOMAIN;DOMAIN;HOMOLOGOUS_SUPERFAMILY;HOMOLOGOUS_SUPERFAMILY;HOMOLOGOUS_SUPERFAMILY;HOMOLOGOUS_SUPERFAMILY	BLUF domain;BLUF domain;Nucleotide cyclase;Nucleotide cyclase;Nucleotide cyclase;Adenylyl cyclase class-3/4/guanylyl cyclase;Adenylyl cyclase class-3/4/guanylyl cyclase;Adenylyl cyclase class-3/4/guanylyl cyclase;Adenylyl cyclase class-3/4/guanylyl cyclase;Adenylyl cyclase class-3/4/guanylyl cyclase;Adenylyl cyclase class-3/4/guanylyl cyclase;BLUF domain;BLUF domain;Adenylyl cyclase class-3/4/gua…	PF04940 (PFAM);G3DSA:3.30.70.100 (GENE3D);G3DSA:3.30.70.1230 (GENE3D);G3DSA:3.30.70.1230 (GENE3D);G3DSA:3.30.70.100 (GENE3D);PF00211 (PFAM);PTHR43081:SF9 (PANTHER);PTHR43081 (PANTHER);PTHR43081:SF9 (PANTHER);PTHR43081 (PANTHER);PS50125 (PROSITE_PROFILES);PS50925 (PROSITE_PROFILES);PS50925 (PROSITE_PROFILES);PS50125 (PROSITE_PROFILES);cd07302 (CDD);cd07302 (CDD);SSF54975 (SUPERFAMILY);SSF55073 (SU…	GO:0009882/GO:0071949;;;;;GO:0035556/GO:0016849/GO:0009190;;;;;GO:0035556/GO:0016849/GO:0009190;GO:0009882/GO:0071949;GO:0009882/GO:0071949;GO:0035556/GO:0016849/GO:0009190;;;;;;	blue light photoreceptor activity/FAD binding;;;;;intracellular signal transduction/phosphorus-oxygen lyase activity/cyclic nucleotide biosynthetic process;;;;;intracellular signal transduction/phosphorus-oxygen lyase activity/cyclic nucleotide biosynthetic process;blue light photoreceptor activity/FAD binding;blue light photoreceptor activity/FAD binding;intracellular signal transduction/phospho…	Molecular Function/Molecular Function;;;;;Biological Process/Molecular Function/Biological Process;;;;;Biological Process/Molecular Function/Biological Process;Molecular Function/Molecular Function;Molecular Function/Molecular Function;Biological Process/Molecular Function/Biological Process;;;;;;
4658	alpha subunit of photoactivated adenylyl cyclase	blue light photoreceptor activity		-2.98755		gi|47776261|dbj|BAD20734.1|putative alpha subunit of photoactivated adenylyl cyclase [Khawkinea quartana];gi|47776253|dbj|BAD20730.1|putative alpha subunit of photoactivated adenylyl cyclase [Colacium sideropus];gi|75138714|sp|Q76L34.1|PCYAA_EUGLORecName: Full=Photoactivated adenylate cyclase subunit alpha AltName: Full=Photoactivated adenylyl cyclase subunit alpha [Euglena longa]/gi|39652257|dbj…	Khawkinea quartana;Colacium sideropus;Euglena longa/Euglena longa;Euglena stellata;Euglena gracilis/Euglena gracilis/Euglena gracilis;Eutreptia viridis;Eutreptia viridis;Khawkinea quartana;Eutreptiella gymnastica;Eutreptiella gymnastica;Euglena longa/Euglena longa;Colacium sideropus;Euglena gracilis/Euglena gracilis;Euglena gracilis/Euglena gracilis;Euglena stellata;Euglena gracilis/Euglena graci…	1.6E-152;6.8E-152;1.4E-150;1.4E-149;1.4E-149;1.6E-146;5.0E-146;3.7E-145;2.4E-144;2.6E-142;8.1E-139;1.5E-136;5.8E-136;9.8E-135;2.0E-132;4.4E-129;5.3E-127;3.0E-125;5.8E-116;1.2E-103	BAD20734;BAD20730;Q76L34/BAD04848;BAD20733;CAJ57393/Q8S9F2/BAB85619;BAD20737;BAD20736;BAD20735;BAD20738;BAD20739;Q76L33/BAD04849;BAD20731;Q8S9F1/BAB85620;P84737/CAJ57394;BAD20732;P84741/CAJ57398;P84739/CAJ57396;P84738/CAJ57395;CAJ57400/P84743;P84742/CAJ57399	gi|47776261|dbj|BAD20734.1|putative alpha subunit of photoactivated adenylyl cyclase [Khawkinea quartana]	Khawkinea quartana	1.6e-152	Q6L887;pacB;pacA;Q6L882;pacA;pacA;Q6L887;pacA;pacA;Q6L882;Q6L879;pacB;pacA;pacB;pacA;Q6L886;Q6L887;pacB;pacA;Q6L880;Q6L885;pacA;pacB;pacB;pacB;pacB;pacA;Q6L880;pacB;pacB;Q6L879;pacA;pacB;Q6L880;pacB;pacA;pacA;Q6L880;Q6L885;pacA;Q6L885;pacB;pacB;pacB;pacA;Q6L879;pacA;Q6L879;pacA;pacB;pacB;Q6L886;pacB;pacA;pacB;pacB;pacA;pacB;pacB;pacB;pacB;pacA;Q6L882;Q6L880;pacA;pacA;pacA;pacA;pacB;pacB;pacA;Q6L8…	GO:0000166-IEA;GO:0050896-IEA;GO:0018298-IEA;GO:0005929-IEA;GO:0035556-IEA;GO:0031514-IEA;GO:0031514-IDA;GO:0009190-IEA;GO:0006171-IEA;GO:0071949-IEA;GO:0009882-IEA;GO:0016849-IEA;GO:0009881-IEA;GO:0009881-IDA;GO:0016829-IEA;GO:0009785-IEA;GO:0042995-IEA;GO:0005524-IEA;GO:0005622-IEA;GO:0004016-IEA;GO:0004016-IDA	nucleotide binding-IEA;response to stimulus-IEA;protein-chromophore linkage-IEA;cilium-IEA;intracellular signal transduction-IEA;motile cilium-IEA;motile cilium-IDA;cyclic nucleotide biosynthetic process-IEA;cAMP biosynthetic process-IEA;FAD binding-IEA;blue light photoreceptor activity-IEA;phosphorus-oxygen lyase activity-IEA;photoreceptor activity-IEA;photoreceptor activity-IDA;lyase activity-I…	Molecular Function-IEA;Biological Process-IEA;Biological Process-IEA;Cellular Component-IEA;Biological Process-IEA;Cellular Component-IEA;Cellular Component-IDA;Biological Process-IEA;Biological Process-IEA;Molecular Function-IEA;Molecular Function-IEA;Molecular Function-IEA;Molecular Function-IEA;Molecular Function-IDA;Molecular Function-IEA;Biological Process-IEA;Cellular Component-IEA;Molecula…	4	GO:0004016;GO:0009881;GO:0009987;GO:0031514	adenylate cyclase activity;photoreceptor activity;cellular process;motile cilium	Molecular Function;Molecular Function;Biological Process;Cellular Component	EC:4.6.1.1	Adenylate cyclase	IPR029787;IPR029787;IPR001054;noIPR;IPR007024;noIPR;noIPR;noIPR;noIPR;IPR007024;IPR001054;IPR001054;noIPR;noIPR;IPR036046;IPR029787;IPR029787	HOMOLOGOUS_SUPERFAMILY;HOMOLOGOUS_SUPERFAMILY;DOMAIN;DOMAIN;DOMAIN;DOMAIN;DOMAIN;DOMAIN;DOMAIN;DOMAIN;DOMAIN;DOMAIN;DOMAIN;DOMAIN;HOMOLOGOUS_SUPERFAMILY;HOMOLOGOUS_SUPERFAMILY;HOMOLOGOUS_SUPERFAMILY	Nucleotide cyclase;Nucleotide cyclase;Adenylyl cyclase class-3/4/guanylyl cyclase;Adenylyl cyclase class-3/4/guanylyl cyclase;BLUF domain;BLUF domain;BLUF domain;BLUF domain;BLUF domain;BLUF domain;Adenylyl cyclase class-3/4/guanylyl cyclase;Adenylyl cyclase class-3/4/guanylyl cyclase;Adenylyl cyclase class-3/4/guanylyl cyclase;Adenylyl cyclase class-3/4/guanylyl cyclase;Acylphosphatase-like doma…	G3DSA:3.30.70.1230 (GENE3D);G3DSA:3.30.70.1230 (GENE3D);PF00211 (PFAM);G3DSA:3.30.70.100 (GENE3D);PF04940 (PFAM);PTHR43081:SF9 (PANTHER);PTHR43081:SF9 (PANTHER);PTHR43081 (PANTHER);PTHR43081 (PANTHER);PS50925 (PROSITE_PROFILES);PS50125 (PROSITE_PROFILES);PS50125 (PROSITE_PROFILES);cd07302 (CDD);cd07302 (CDD);SSF54975 (SUPERFAMILY);SSF55073 (SUPERFAMILY);SSF55073 (SUPERFAMILY)	;;GO:0009190/GO:0016849/GO:0035556;;GO:0071949/GO:0009882;;;;;GO:0071949/GO:0009882;GO:0009190/GO:0016849/GO:0035556;GO:0009190/GO:0016849/GO:0035556;;;;;	;;cyclic nucleotide biosynthetic process/phosphorus-oxygen lyase activity/intracellular signal transduction;;FAD binding/blue light photoreceptor activity;;;;;FAD binding/blue light photoreceptor activity;cyclic nucleotide biosynthetic process/phosphorus-oxygen lyase activity/intracellular signal transduction;cyclic nucleotide biosynthetic process/phosphorus-oxygen lyase activity/intracellular si…	;;Biological Process/Molecular Function/Biological Process;;Molecular Function/Molecular Function;;;;;Molecular Function/Molecular Function;Biological Process/Molecular Function/Biological Process;Biological Process/Molecular Function/Biological Process;;;;;
4658	alpha subunit of photoactivated adenylyl cyclase	blue light photoreceptor activity			-4.68547	gi|47776261|dbj|BAD20734.1|putative alpha subunit of photoactivated adenylyl cyclase [Khawkinea quartana];gi|47776253|dbj|BAD20730.1|putative alpha subunit of photoactivated adenylyl cyclase [Colacium sideropus];gi|75138714|sp|Q76L34.1|PCYAA_EUGLORecName: Full=Photoactivated adenylate cyclase subunit alpha AltName: Full=Photoactivated adenylyl cyclase subunit alpha [Euglena longa]/gi|39652257|dbj…	Khawkinea quartana;Colacium sideropus;Euglena longa/Euglena longa;Euglena stellata;Euglena gracilis/Euglena gracilis/Euglena gracilis;Eutreptia viridis;Eutreptia viridis;Khawkinea quartana;Eutreptiella gymnastica;Eutreptiella gymnastica;Euglena longa/Euglena longa;Colacium sideropus;Euglena gracilis/Euglena gracilis;Euglena gracilis/Euglena gracilis;Euglena stellata;Euglena gracilis/Euglena graci…	1.6E-152;6.8E-152;1.4E-150;1.4E-149;1.4E-149;1.6E-146;5.0E-146;3.7E-145;2.4E-144;2.6E-142;8.1E-139;1.5E-136;5.8E-136;9.8E-135;2.0E-132;4.4E-129;5.3E-127;3.0E-125;5.8E-116;1.2E-103	BAD20734;BAD20730;Q76L34/BAD04848;BAD20733;CAJ57393/Q8S9F2/BAB85619;BAD20737;BAD20736;BAD20735;BAD20738;BAD20739;Q76L33/BAD04849;BAD20731;Q8S9F1/BAB85620;P84737/CAJ57394;BAD20732;P84741/CAJ57398;P84739/CAJ57396;P84738/CAJ57395;CAJ57400/P84743;P84742/CAJ57399	gi|47776261|dbj|BAD20734.1|putative alpha subunit of photoactivated adenylyl cyclase [Khawkinea quartana]	Khawkinea quartana	1.6e-152	Q6L887;pacB;pacA;Q6L882;pacA;pacA;Q6L887;pacA;pacA;Q6L882;Q6L879;pacB;pacA;pacB;pacA;Q6L886;Q6L887;pacB;pacA;Q6L880;Q6L885;pacA;pacB;pacB;pacB;pacB;pacA;Q6L880;pacB;pacB;Q6L879;pacA;pacB;Q6L880;pacB;pacA;pacA;Q6L880;Q6L885;pacA;Q6L885;pacB;pacB;pacB;pacA;Q6L879;pacA;Q6L879;pacA;pacB;pacB;Q6L886;pacB;pacA;pacB;pacB;pacA;pacB;pacB;pacB;pacB;pacA;Q6L882;Q6L880;pacA;pacA;pacA;pacA;pacB;pacB;pacA;Q6L8…	GO:0000166-IEA;GO:0050896-IEA;GO:0018298-IEA;GO:0005929-IEA;GO:0035556-IEA;GO:0031514-IEA;GO:0031514-IDA;GO:0009190-IEA;GO:0006171-IEA;GO:0071949-IEA;GO:0009882-IEA;GO:0016849-IEA;GO:0009881-IEA;GO:0009881-IDA;GO:0016829-IEA;GO:0009785-IEA;GO:0042995-IEA;GO:0005524-IEA;GO:0005622-IEA;GO:0004016-IEA;GO:0004016-IDA	nucleotide binding-IEA;response to stimulus-IEA;protein-chromophore linkage-IEA;cilium-IEA;intracellular signal transduction-IEA;motile cilium-IEA;motile cilium-IDA;cyclic nucleotide biosynthetic process-IEA;cAMP biosynthetic process-IEA;FAD binding-IEA;blue light photoreceptor activity-IEA;phosphorus-oxygen lyase activity-IEA;photoreceptor activity-IEA;photoreceptor activity-IDA;lyase activity-I…	Molecular Function-IEA;Biological Process-IEA;Biological Process-IEA;Cellular Component-IEA;Biological Process-IEA;Cellular Component-IEA;Cellular Component-IDA;Biological Process-IEA;Biological Process-IEA;Molecular Function-IEA;Molecular Function-IEA;Molecular Function-IEA;Molecular Function-IEA;Molecular Function-IDA;Molecular Function-IEA;Biological Process-IEA;Cellular Component-IEA;Molecula…	4	GO:0004016;GO:0009881;GO:0009987;GO:0031514	adenylate cyclase activity;photoreceptor activity;cellular process;motile cilium	Molecular Function;Molecular Function;Biological Process;Cellular Component	EC:4.6.1.1	Adenylate cyclase	IPR029787;IPR029787;IPR001054;noIPR;IPR007024;noIPR;noIPR;noIPR;noIPR;IPR007024;IPR001054;IPR001054;noIPR;noIPR;IPR036046;IPR029787;IPR029787	HOMOLOGOUS_SUPERFAMILY;HOMOLOGOUS_SUPERFAMILY;DOMAIN;DOMAIN;DOMAIN;DOMAIN;DOMAIN;DOMAIN;DOMAIN;DOMAIN;DOMAIN;DOMAIN;DOMAIN;DOMAIN;HOMOLOGOUS_SUPERFAMILY;HOMOLOGOUS_SUPERFAMILY;HOMOLOGOUS_SUPERFAMILY	Nucleotide cyclase;Nucleotide cyclase;Adenylyl cyclase class-3/4/guanylyl cyclase;Adenylyl cyclase class-3/4/guanylyl cyclase;BLUF domain;BLUF domain;BLUF domain;BLUF domain;BLUF domain;BLUF domain;Adenylyl cyclase class-3/4/guanylyl cyclase;Adenylyl cyclase class-3/4/guanylyl cyclase;Adenylyl cyclase class-3/4/guanylyl cyclase;Adenylyl cyclase class-3/4/guanylyl cyclase;Acylphosphatase-like doma…	G3DSA:3.30.70.1230 (GENE3D);G3DSA:3.30.70.1230 (GENE3D);PF00211 (PFAM);G3DSA:3.30.70.100 (GENE3D);PF04940 (PFAM);PTHR43081:SF9 (PANTHER);PTHR43081:SF9 (PANTHER);PTHR43081 (PANTHER);PTHR43081 (PANTHER);PS50925 (PROSITE_PROFILES);PS50125 (PROSITE_PROFILES);PS50125 (PROSITE_PROFILES);cd07302 (CDD);cd07302 (CDD);SSF54975 (SUPERFAMILY);SSF55073 (SUPERFAMILY);SSF55073 (SUPERFAMILY)	;;GO:0009190/GO:0016849/GO:0035556;;GO:0071949/GO:0009882;;;;;GO:0071949/GO:0009882;GO:0009190/GO:0016849/GO:0035556;GO:0009190/GO:0016849/GO:0035556;;;;;	;;cyclic nucleotide biosynthetic process/phosphorus-oxygen lyase activity/intracellular signal transduction;;FAD binding/blue light photoreceptor activity;;;;;FAD binding/blue light photoreceptor activity;cyclic nucleotide biosynthetic process/phosphorus-oxygen lyase activity/intracellular signal transduction;cyclic nucleotide biosynthetic process/phosphorus-oxygen lyase activity/intracellular si…	;;Biological Process/Molecular Function/Biological Process;;Molecular Function/Molecular Function;;;;;Molecular Function/Molecular Function;Biological Process/Molecular Function/Biological Process;Biological Process/Molecular Function/Biological Process;;;;;
7678	alpha subunit of photoactivated adenylyl cyclase	blue light photoreceptor activity			1.80506	gi|75138714|sp|Q76L34.1|PCYAA_EUGLORecName: Full=Photoactivated adenylate cyclase subunit alpha AltName: Full=Photoactivated adenylyl cyclase subunit alpha/gi|39652257|dbj|BAD04848.1|photoactivated adenylyl cyclase alpha subunit [Euglena longa];gi|47776253|dbj|BAD20730.1|putative alpha subunit of photoactivated adenylyl cyclase [Colacium sideropus];gi|47776261|dbj|BAD20734.1|putative alpha subuni…	Euglena longa/Euglena longa;Colacium sideropus;Euglena quartana;Euglena gracilis/Euglena gracilis/Euglena gracilis;Euglena stellata;Euglena stellata;Euglena longa/Euglena longa;Colacium sideropus;Euglena gracilis/Euglena gracilis;Euglena quartana;Euglena gracilis/Euglena gracilis;Eutreptia viridis;Eutreptiella gymnastica;Euglena gracilis/Euglena gracilis;Eutreptiella gymnastica;Eutreptia viridis;…	1.4E-158;7.5E-158;7.7E-157;4.0E-156;3.6E-154;1.8E-153;4.5E-151;4.2E-150;3.3E-148;3.7E-148;1.0E-147;1.2E-147;1.1E-143;1.7E-142;1.4E-141;9.7E-139;5.1E-136;1.2E-131;1.5E-127;3.9E-114	Q76L34/BAD04848;BAD20730;BAD20734;CAJ57393/Q8S9F2/BAB85619;BAD20732;BAD20733;Q76L33/BAD04849;BAD20731;Q8S9F1/BAB85620;BAD20735;P84741/CAJ57398;BAD20737;BAD20739;P84739/CAJ57396;BAD20738;BAD20736;P84737/CAJ57394;CAJ57400/P84743;P84738/CAJ57395;CAJ57397/P84740	gi|39652257|dbj|BAD04848.1|photoactivated adenylyl cyclase alpha subunit [Euglena longa]/gi|75138714|sp|Q76L34.1|PCYAA_EUGLORecName: Full=Photoactivated adenylate cyclase subunit alpha AltName: Full=Photoactivated adenylyl cyclase subunit alpha	Euglena longa	1.4e-158	Q6L880;pacB;pacA;pacB;Q6L888;Q6L886;pacB;Q6L887;Q6L879;Q6L881;pacB;Q6L886;pacA;pacA;Q6L887;Q6L886;pacA;pacB;pacA;Q6L882;Q6L885;Q6L884;pacA;pacB;pacA;pacA;pacA;pacA;Q6L888;pacA;Q6L880;pacA;Q6L880;pacA;pacA;pacB;pacB;pacB;pacB;Q6L884;pacB;Q6L879;pacB;pacA;pacA;Q6L885;pacA;pacB;Q6L879;Q6L884;Q6L884;Q6L884;pacA;pacA;Q6L879;pacA;pacA;Q6L887;pacB;Q6L879;pacA;Q6L881;Q6L880;pacA;pacB;pacB;Q6L880;pacA;Q6L…	GO:0000166-IEA;GO:0050896-IEA;GO:0018298-IEA;GO:0005929-IEA;GO:0031514-IEA;GO:0031514-IDA;GO:0035556-IEA;GO:0009190-IEA;GO:0006171-IEA;GO:0071949-IEA;GO:0009882-IEA;GO:0016849-IEA;GO:0009881-IEA;GO:0009881-IDA;GO:0016829-IEA;GO:0009785-IEA;GO:0042995-IEA;GO:0005524-IEA;GO:0004016-IEA;GO:0004016-IDA;GO:0005622-IEA	nucleotide binding-IEA;response to stimulus-IEA;protein-chromophore linkage-IEA;cilium-IEA;motile cilium-IEA;motile cilium-IDA;intracellular signal transduction-IEA;cyclic nucleotide biosynthetic process-IEA;cAMP biosynthetic process-IEA;FAD binding-IEA;blue light photoreceptor activity-IEA;phosphorus-oxygen lyase activity-IEA;photoreceptor activity-IEA;photoreceptor activity-IDA;lyase activity-I…	Molecular Function-IEA;Biological Process-IEA;Biological Process-IEA;Cellular Component-IEA;Cellular Component-IEA;Cellular Component-IDA;Biological Process-IEA;Biological Process-IEA;Biological Process-IEA;Molecular Function-IEA;Molecular Function-IEA;Molecular Function-IEA;Molecular Function-IEA;Molecular Function-IDA;Molecular Function-IEA;Biological Process-IEA;Cellular Component-IEA;Molecula…	4	GO:0004016;GO:0009881;GO:0009987;GO:0031514	adenylate cyclase activity;photoreceptor activity;cellular process;motile cilium	Molecular Function;Molecular Function;Biological Process;Cellular Component	EC:4.6.1.1	Adenylate cyclase	IPR029787;noIPR;IPR007024;noIPR;IPR029787;noIPR;noIPR;noIPR;noIPR;noIPR;IPR001054;IPR007024;IPR007024;noIPR;IPR029787;IPR029787;IPR036046;IPR036046	HOMOLOGOUS_SUPERFAMILY;HOMOLOGOUS_SUPERFAMILY;DOMAIN;DOMAIN;HOMOLOGOUS_SUPERFAMILY;HOMOLOGOUS_SUPERFAMILY;HOMOLOGOUS_SUPERFAMILY;HOMOLOGOUS_SUPERFAMILY;HOMOLOGOUS_SUPERFAMILY;HOMOLOGOUS_SUPERFAMILY;DOMAIN;DOMAIN;DOMAIN;DOMAIN;HOMOLOGOUS_SUPERFAMILY;HOMOLOGOUS_SUPERFAMILY;HOMOLOGOUS_SUPERFAMILY;HOMOLOGOUS_SUPERFAMILY	Nucleotide cyclase;Nucleotide cyclase;BLUF domain;BLUF domain;Nucleotide cyclase;Nucleotide cyclase;Nucleotide cyclase;Nucleotide cyclase;Nucleotide cyclase;Nucleotide cyclase;Adenylyl cyclase class-3/4/guanylyl cyclase;BLUF domain;BLUF domain;BLUF domain;Nucleotide cyclase;Nucleotide cyclase;Acylphosphatase-like domain superfamily;Acylphosphatase-like domain superfamily	G3DSA:3.30.70.1230 (GENE3D);G3DSA:3.30.70.100 (GENE3D);PF04940 (PFAM);G3DSA:3.30.70.100 (GENE3D);G3DSA:3.30.70.1230 (GENE3D);PTHR43081 (PANTHER);PTHR43081 (PANTHER);PTHR43081:SF9 (PANTHER);PTHR43081:SF9 (PANTHER);PTHR43081:SF9 (PANTHER);PS50125 (PROSITE_PROFILES);PS50925 (PROSITE_PROFILES);PS50925 (PROSITE_PROFILES);cd07302 (CDD);SSF55073 (SUPERFAMILY);SSF55073 (SUPERFAMILY);SSF54975 (SUPERFAMILY…	;;GO:0009882/GO:0071949;;;;;;;;GO:0009190/GO:0016849/GO:0035556;GO:0009882/GO:0071949;GO:0009882/GO:0071949;;;;;	;;blue light photoreceptor activity/FAD binding;;;;;;;;cyclic nucleotide biosynthetic process/phosphorus-oxygen lyase activity/intracellular signal transduction;blue light photoreceptor activity/FAD binding;blue light photoreceptor activity/FAD binding;;;;;	;;Molecular Function/Molecular Function;;;;;;;;Biological Process/Molecular Function/Biological Process;Molecular Function/Molecular Function;Molecular Function/Molecular Function;;;;;
15452	alpha subunit of photoactivated adenylyl cyclase	blue light photoreceptor activity		1.94476		gi|47776261|dbj|BAD20734.1|putative alpha subunit of photoactivated adenylyl cyclase [Khawkinea quartana];gi|47776259|dbj|BAD20733.1|putative alpha subunit of photoactivated adenylyl cyclase [Euglena stellata];gi|47776253|dbj|BAD20730.1|putative alpha subunit of photoactivated adenylyl cyclase [Colacium sideropus];gi|75138714|sp|Q76L34.1|PCYAA_EUGLORecName: Full=Photoactivated adenylate cyclase s…	Euglena quartana;Euglena stellata;Colacium sideropus;Euglena longa/Euglena longa;Euglena stellata;Euglena gracilis/Euglena gracilis/Euglena gracilis;Eutreptiella gymnastica;Euglena longa/Euglena longa;Euglena quartana;Colacium sideropus;Euglena gracilis/Euglena gracilis;Eutreptia viridis;Eutreptia viridis;Eutreptiella gymnastica;Euglena gracilis/Euglena gracilis;Euglena gracilis/Euglena gracilis;…	1.3E-97;2.4E-97;2.0E-96;5.4E-96;1.4E-95;3.5E-94;1.3E-93;3.7E-93;1.1E-92;1.2E-91;2.0E-91;7.0E-91;1.8E-90;2.3E-90;6.4E-88;4.1E-87;1.5E-83;1.4E-77;7.7E-73;6.1E-71	BAD20734;BAD20733;BAD20730;Q76L34/BAD04848;BAD20732;CAJ57393/Q8S9F2/BAB85619;BAD20739;Q76L33/BAD04849;BAD20735;BAD20731;Q8S9F1/BAB85620;BAD20736;BAD20737;BAD20738;P84741/CAJ57398;P84737/CAJ57394;P84739/CAJ57396;CAJ57400/P84743;P84738/CAJ57395;CAJ57397/P84740	gi|47776261|dbj|BAD20734.1|putative alpha subunit of photoactivated adenylyl cyclase [Khawkinea quartana]	Euglena quartana	1.3e-97	Q6L880;pacB;pacA;pacB;Q6L888;Q6L886;pacB;Q6L887;Q6L879;Q6L881;pacB;Q6L886;pacA;pacA;Q6L887;Q6L886;pacA;pacB;pacA;Q6L882;Q6L885;Q6L884;pacA;pacB;pacA;pacA;pacA;pacA;Q6L888;pacA;Q6L880;pacA;Q6L880;pacA;pacA;pacB;pacB;pacB;pacB;Q6L884;pacB;Q6L879;pacB;pacA;pacA;Q6L885;pacA;pacB;Q6L879;Q6L884;Q6L884;Q6L884;pacA;pacA;Q6L879;pacA;pacA;Q6L887;pacB;Q6L879;pacA;Q6L881;Q6L880;pacA;pacB;pacB;Q6L880;pacA;Q6L…	GO:0000166-IEA;GO:0050896-IEA;GO:0018298-IEA;GO:0005929-IEA;GO:0031514-IEA;GO:0031514-IDA;GO:0035556-IEA;GO:0009190-IEA;GO:0006171-IEA;GO:0071949-IEA;GO:0009882-IEA;GO:0016849-IEA;GO:0009881-IEA;GO:0009881-IDA;GO:0016829-IEA;GO:0009785-IEA;GO:0042995-IEA;GO:0005524-IEA;GO:0004016-IEA;GO:0004016-IDA;GO:0005622-IEA	nucleotide binding-IEA;response to stimulus-IEA;protein-chromophore linkage-IEA;cilium-IEA;motile cilium-IEA;motile cilium-IDA;intracellular signal transduction-IEA;cyclic nucleotide biosynthetic process-IEA;cAMP biosynthetic process-IEA;FAD binding-IEA;blue light photoreceptor activity-IEA;phosphorus-oxygen lyase activity-IEA;photoreceptor activity-IEA;photoreceptor activity-IDA;lyase activity-I…	Molecular Function-IEA;Biological Process-IEA;Biological Process-IEA;Cellular Component-IEA;Cellular Component-IEA;Cellular Component-IDA;Biological Process-IEA;Biological Process-IEA;Biological Process-IEA;Molecular Function-IEA;Molecular Function-IEA;Molecular Function-IEA;Molecular Function-IEA;Molecular Function-IDA;Molecular Function-IEA;Biological Process-IEA;Cellular Component-IEA;Molecula…	4	GO:0004016;GO:0009881;GO:0009987;GO:0031514	adenylate cyclase activity;photoreceptor activity;cellular process;motile cilium	Molecular Function;Molecular Function;Biological Process;Cellular Component	EC:4.6.1.1	Adenylate cyclase	IPR007024;IPR001054;IPR007024;IPR001054;noIPR;noIPR;IPR001054;IPR007024;noIPR;IPR001792;IPR029787	DOMAIN;DOMAIN;DOMAIN;DOMAIN;DOMAIN;DOMAIN;DOMAIN;DOMAIN;DOMAIN;DOMAIN;DOMAIN	BLUF domain;Adenylyl cyclase class-3/4/guanylyl cyclase;BLUF domain;Adenylyl cyclase class-3/4/guanylyl cyclase;Adenylyl cyclase class-3/4/guanylyl cyclase;Adenylyl cyclase class-3/4/guanylyl cyclase;Adenylyl cyclase class-3/4/guanylyl cyclase;BLUF domain;BLUF domain;Acylphosphatase-like domain;Nucleotide cyclase	SM01034 (SMART);G3DSA:3.30.70.1230 (GENE3D);PF04940 (PFAM);PF00211 (PFAM);PTHR43081:SF6 (PANTHER);PTHR43081 (PANTHER);PS50125 (PROSITE_PROFILES);PS50925 (PROSITE_PROFILES);cd07302 (CDD);SSF54975 (SUPERFAMILY);SSF55073 (SUPERFAMILY)	GO:0071949/GO:0009882;GO:0035556/GO:0016849/GO:0009190;GO:0071949/GO:0009882;GO:0035556/GO:0016849/GO:0009190;;;GO:0035556/GO:0016849/GO:0009190;GO:0071949/GO:0009882;;;	FAD binding/blue light photoreceptor activity;intracellular signal transduction/phosphorus-oxygen lyase activity/cyclic nucleotide biosynthetic process;FAD binding/blue light photoreceptor activity;intracellular signal transduction/phosphorus-oxygen lyase activity/cyclic nucleotide biosynthetic process;;;intracellular signal transduction/phosphorus-oxygen lyase activity/cyclic nucleotide biosynth…	Molecular Function/Molecular Function;Biological Process/Molecular Function/Biological Process;Molecular Function/Molecular Function;Biological Process/Molecular Function/Biological Process;;;Biological Process/Molecular Function/Biological Process;Molecular Function/Molecular Function;;;
15476	alpha subunit of photoactivated adenylyl cyclase	blue light photoreceptor activity		1.51577		gi|47776269|dbj|BAD20738.1|putative alpha subunit of photoactivated adenylyl cyclase [Eutreptiella gymnastica];gi|75160594|sp|Q8S9F2.1|PCYAA_EUGGRRecName: Full=Photoactivated adenylate cyclase subunit alpha AltName: Full=Photoactivated adenylyl cyclase subunit alpha [Euglena gracilis]/gi|18996329|dbj|BAB85619.1|alpha subunit of photoactivated adenylyl cyclase [Euglena gracilis]/gi|84794318|emb|CA…	Eutreptiella gymnastica;Euglena gracilis/Euglena gracilis/Euglena gracilis;Euglena longa/Euglena longa;Euglena stellata;Khawkinea quartana;Colacium sideropus;Khawkinea quartana;Eutreptia viridis;Eutreptia viridis;Euglena gracilis/Euglena gracilis;Euglena longa/Euglena longa;Euglena stellata;Euglena gracilis/Euglena gracilis;Eutreptiella gymnastica;Euglena gracilis/Euglena gracilis;Euglena gracili…	2.0E-45;2.9E-45;7.0E-45;2.4E-44;2.4E-44;8.9E-44;2.1E-42;2.4E-42;1.2E-40;2.3E-40;5.0E-40;1.3E-39;4.0E-38;4.8E-38;1.3E-37;1.7E-37;4.3E-37;1.0E-33;3.2E-32;9.2E-31	BAD20738;CAJ57393/Q8S9F2/BAB85619;Q76L34/BAD04848;BAD20733;BAD20734;BAD20730;BAD20735;BAD20736;BAD20737;Q8S9F1/BAB85620;Q76L33/BAD04849;BAD20732;P84737/CAJ57394;BAD20739;P84738/CAJ57395;P84741/CAJ57398;BAD20731;P84739/CAJ57396;P84742/CAJ57399;CAJ57400/P84743	gi|47776269|dbj|BAD20738.1|putative alpha subunit of photoactivated adenylyl cyclase [Eutreptiella gymnastica]	Eutreptiella gymnastica	2e-45	Q6L887;pacB;pacA;Q6L882;pacA;pacA;Q6L887;pacA;pacA;Q6L882;Q6L879;pacB;pacA;pacB;pacA;Q6L886;Q6L887;pacB;pacA;Q6L880;Q6L885;pacA;pacB;pacB;pacB;pacB;pacA;Q6L880;pacB;pacB;Q6L879;pacA;pacB;Q6L880;pacB;pacA;pacA;Q6L880;Q6L885;pacA;Q6L885;pacB;pacB;pacB;pacA;pacA;Q6L879;Q6L879;pacA;pacB;pacB;Q6L886;pacB;pacA;pacB;pacB;pacA;pacB;pacB;pacB;pacB;pacA;Q6L882;Q6L880;pacA;pacA;pacA;pacA;pacB;pacB;pacA;Q6L8…	GO:0000166-IEA;GO:0050896-IEA;GO:0018298-IEA;GO:0005929-IEA;GO:0035556-IEA;GO:0031514-IEA;GO:0031514-IDA;GO:0009190-IEA;GO:0006171-IEA;GO:0071949-IEA;GO:0009882-IEA;GO:0016849-IEA;GO:0009881-IEA;GO:0009881-IDA;GO:0016829-IEA;GO:0009785-IEA;GO:0042995-IEA;GO:0005524-IEA;GO:0005622-IEA;GO:0004016-IEA;GO:0004016-IDA	nucleotide binding-IEA;response to stimulus-IEA;protein-chromophore linkage-IEA;cilium-IEA;intracellular signal transduction-IEA;motile cilium-IEA;motile cilium-IDA;cyclic nucleotide biosynthetic process-IEA;cAMP biosynthetic process-IEA;FAD binding-IEA;blue light photoreceptor activity-IEA;phosphorus-oxygen lyase activity-IEA;photoreceptor activity-IEA;photoreceptor activity-IDA;lyase activity-I…	Molecular Function-IEA;Biological Process-IEA;Biological Process-IEA;Cellular Component-IEA;Biological Process-IEA;Cellular Component-IEA;Cellular Component-IDA;Biological Process-IEA;Biological Process-IEA;Molecular Function-IEA;Molecular Function-IEA;Molecular Function-IEA;Molecular Function-IEA;Molecular Function-IDA;Molecular Function-IEA;Biological Process-IEA;Cellular Component-IEA;Molecula…	9	GO:0000166;GO:0004016;GO:0006807;GO:0009881;GO:0031514;GO:0044237;GO:0044238;GO:0050896;GO:0071704	nucleotide binding;adenylate cyclase activity;nitrogen compound metabolic process;photoreceptor activity;motile cilium;cellular metabolic process;primary metabolic process;response to stimulus;organic substance metabolic process	Molecular Function;Molecular Function;Biological Process;Molecular Function;Cellular Component;Biological Process;Biological Process;Biological Process;Biological Process	EC:4.6.1.1	Adenylate cyclase	IPR029787;noIPR;noIPR;IPR029787	HOMOLOGOUS_SUPERFAMILY;HOMOLOGOUS_SUPERFAMILY;HOMOLOGOUS_SUPERFAMILY;HOMOLOGOUS_SUPERFAMILY	Nucleotide cyclase;Nucleotide cyclase;Nucleotide cyclase;Nucleotide cyclase	G3DSA:3.30.70.1230 (GENE3D);PTHR43081:SF9 (PANTHER);PTHR43081 (PANTHER);SSF55073 (SUPERFAMILY)	;;;	;;;	;;;
15476	alpha subunit of photoactivated adenylyl cyclase	blue light photoreceptor activity			1.68526	gi|47776269|dbj|BAD20738.1|putative alpha subunit of photoactivated adenylyl cyclase [Eutreptiella gymnastica];gi|75160594|sp|Q8S9F2.1|PCYAA_EUGGRRecName: Full=Photoactivated adenylate cyclase subunit alpha AltName: Full=Photoactivated adenylyl cyclase subunit alpha [Euglena gracilis]/gi|18996329|dbj|BAB85619.1|alpha subunit of photoactivated adenylyl cyclase [Euglena gracilis]/gi|84794318|emb|CA…	Eutreptiella gymnastica;Euglena gracilis/Euglena gracilis/Euglena gracilis;Euglena longa/Euglena longa;Euglena stellata;Khawkinea quartana;Colacium sideropus;Khawkinea quartana;Eutreptia viridis;Eutreptia viridis;Euglena gracilis/Euglena gracilis;Euglena longa/Euglena longa;Euglena stellata;Euglena gracilis/Euglena gracilis;Eutreptiella gymnastica;Euglena gracilis/Euglena gracilis;Euglena gracili…	2.0E-45;2.9E-45;7.0E-45;2.4E-44;2.4E-44;8.9E-44;2.1E-42;2.4E-42;1.2E-40;2.3E-40;5.0E-40;1.3E-39;4.0E-38;4.8E-38;1.3E-37;1.7E-37;4.3E-37;1.0E-33;3.2E-32;9.2E-31	BAD20738;CAJ57393/Q8S9F2/BAB85619;Q76L34/BAD04848;BAD20733;BAD20734;BAD20730;BAD20735;BAD20736;BAD20737;Q8S9F1/BAB85620;Q76L33/BAD04849;BAD20732;P84737/CAJ57394;BAD20739;P84738/CAJ57395;P84741/CAJ57398;BAD20731;P84739/CAJ57396;P84742/CAJ57399;CAJ57400/P84743	gi|47776269|dbj|BAD20738.1|putative alpha subunit of photoactivated adenylyl cyclase [Eutreptiella gymnastica]	Eutreptiella gymnastica	2e-45	Q6L887;pacB;pacA;Q6L882;pacA;pacA;Q6L887;pacA;pacA;Q6L882;Q6L879;pacB;pacA;pacB;pacA;Q6L886;Q6L887;pacB;pacA;Q6L880;Q6L885;pacA;pacB;pacB;pacB;pacB;pacA;Q6L880;pacB;pacB;Q6L879;pacA;pacB;Q6L880;pacB;pacA;pacA;Q6L880;Q6L885;pacA;Q6L885;pacB;pacB;pacB;pacA;pacA;Q6L879;Q6L879;pacA;pacB;pacB;Q6L886;pacB;pacA;pacB;pacB;pacA;pacB;pacB;pacB;pacB;pacA;Q6L882;Q6L880;pacA;pacA;pacA;pacA;pacB;pacB;pacA;Q6L8…	GO:0000166-IEA;GO:0050896-IEA;GO:0018298-IEA;GO:0005929-IEA;GO:0035556-IEA;GO:0031514-IEA;GO:0031514-IDA;GO:0009190-IEA;GO:0006171-IEA;GO:0071949-IEA;GO:0009882-IEA;GO:0016849-IEA;GO:0009881-IEA;GO:0009881-IDA;GO:0016829-IEA;GO:0009785-IEA;GO:0042995-IEA;GO:0005524-IEA;GO:0005622-IEA;GO:0004016-IEA;GO:0004016-IDA	nucleotide binding-IEA;response to stimulus-IEA;protein-chromophore linkage-IEA;cilium-IEA;intracellular signal transduction-IEA;motile cilium-IEA;motile cilium-IDA;cyclic nucleotide biosynthetic process-IEA;cAMP biosynthetic process-IEA;FAD binding-IEA;blue light photoreceptor activity-IEA;phosphorus-oxygen lyase activity-IEA;photoreceptor activity-IEA;photoreceptor activity-IDA;lyase activity-I…	Molecular Function-IEA;Biological Process-IEA;Biological Process-IEA;Cellular Component-IEA;Biological Process-IEA;Cellular Component-IEA;Cellular Component-IDA;Biological Process-IEA;Biological Process-IEA;Molecular Function-IEA;Molecular Function-IEA;Molecular Function-IEA;Molecular Function-IEA;Molecular Function-IDA;Molecular Function-IEA;Biological Process-IEA;Cellular Component-IEA;Molecula…	9	GO:0000166;GO:0004016;GO:0006807;GO:0009881;GO:0031514;GO:0044237;GO:0044238;GO:0050896;GO:0071704	nucleotide binding;adenylate cyclase activity;nitrogen compound metabolic process;photoreceptor activity;motile cilium;cellular metabolic process;primary metabolic process;response to stimulus;organic substance metabolic process	Molecular Function;Molecular Function;Biological Process;Molecular Function;Cellular Component;Biological Process;Biological Process;Biological Process;Biological Process	EC:4.6.1.1	Adenylate cyclase	IPR029787;noIPR;noIPR;IPR029787	HOMOLOGOUS_SUPERFAMILY;HOMOLOGOUS_SUPERFAMILY;HOMOLOGOUS_SUPERFAMILY;HOMOLOGOUS_SUPERFAMILY	Nucleotide cyclase;Nucleotide cyclase;Nucleotide cyclase;Nucleotide cyclase	G3DSA:3.30.70.1230 (GENE3D);PTHR43081:SF9 (PANTHER);PTHR43081 (PANTHER);SSF55073 (SUPERFAMILY)	;;;	;;;	;;;
16127	alpha subunit of photoactivated adenylyl cyclase	blue light photoreceptor activity			1.84954	gi|47776253|dbj|BAD20730.1|putative alpha subunit of photoactivated adenylyl cyclase [Colacium sideropus];gi|47776259|dbj|BAD20733.1|putative alpha subunit of photoactivated adenylyl cyclase [Euglena stellata];gi|75160594|sp|Q8S9F2.1|PCYAA_EUGGRRecName: Full=Photoactivated adenylate cyclase subunit alpha AltName: Full=Photoactivated adenylyl cyclase subunit alpha/gi|18996329|dbj|BAB85619.1|alpha …	Colacium sideropus;Euglena stellata;Euglena gracilis/Euglena gracilis/Euglena gracilis;Eutreptia viridis;Euglena longa/Euglena longa;Eutreptiella gymnastica;Euglena gracilis/Euglena gracilis;Euglena quartana;Colacium sideropus;Euglena quartana;Euglena longa/Euglena longa;Euglena gracilis/Euglena gracilis;Euglena gracilis/Euglena gracilis;Eutreptiella gymnastica;Eutreptia viridis;Euglena gracilis/…	1.3E-27;1.9E-27;3.3E-27;8.9E-27;2.3E-26;2.8E-26;4.5E-26;6.2E-26;8.9E-26;2.6E-25;2.6E-25;1.4E-24;2.6E-24;2.8E-24;7.8E-24;2.6E-23;3.1E-23;4.6E-22;1.2E-20;2.8E-20	BAD20730;BAD20733;CAJ57393/Q8S9F2/BAB85619;BAD20737;Q76L34/BAD04848;BAD20739;Q8S9F1/BAB85620;BAD20734;BAD20731;BAD20735;Q76L33/BAD04849;P84741/CAJ57398;P84738/CAJ57395;BAD20738;BAD20736;P84739/CAJ57396;BAD20732;P84737/CAJ57394;P84742/CAJ57399;CAJ57400/P84743	gi|47776253|dbj|BAD20730.1|putative alpha subunit of photoactivated adenylyl cyclase [Colacium sideropus]	Colacium sideropus	1.3e-27	Q6L880;pacB;pacA;pacB;Q6L888;Q6L886;pacB;Q6L887;Q6L879;Q6L881;pacB;Q6L886;pacA;pacA;Q6L887;Q6L886;pacA;pacB;pacA;Q6L882;Q6L885;Q6L884;pacA;pacB;pacA;pacA;pacA;pacA;Q6L888;pacA;Q6L880;pacA;Q6L880;pacA;pacA;pacB;pacB;pacB;pacB;pacB;Q6L884;pacB;Q6L879;pacB;pacA;pacA;Q6L885;pacA;pacB;Q6L879;Q6L884;Q6L884;Q6L884;pacB;pacA;pacA;Q6L879;pacA;pacA;Q6L887;pacB;Q6L879;pacA;Q6L881;Q6L880;pacA;pacB;pacB;Q6L88…	GO:0000166-IEA;GO:0050896-IEA;GO:0018298-IEA;GO:0005929-IEA;GO:0031514-IEA;GO:0031514-IDA;GO:0035556-IEA;GO:0009190-IEA;GO:0006171-IEA;GO:0071949-IEA;GO:0009882-IEA;GO:0016849-IEA;GO:0009881-IEA;GO:0009881-IDA;GO:0016829-IEA;GO:0009785-IEA;GO:0042995-IEA;GO:0005524-IEA;GO:0004016-IEA;GO:0004016-IDA;GO:0005622-IEA	nucleotide binding-IEA;response to stimulus-IEA;protein-chromophore linkage-IEA;cilium-IEA;motile cilium-IEA;motile cilium-IDA;intracellular signal transduction-IEA;cyclic nucleotide biosynthetic process-IEA;cAMP biosynthetic process-IEA;FAD binding-IEA;blue light photoreceptor activity-IEA;phosphorus-oxygen lyase activity-IEA;photoreceptor activity-IEA;photoreceptor activity-IDA;lyase activity-I…	Molecular Function-IEA;Biological Process-IEA;Biological Process-IEA;Cellular Component-IEA;Cellular Component-IEA;Cellular Component-IDA;Biological Process-IEA;Biological Process-IEA;Biological Process-IEA;Molecular Function-IEA;Molecular Function-IEA;Molecular Function-IEA;Molecular Function-IEA;Molecular Function-IDA;Molecular Function-IEA;Biological Process-IEA;Cellular Component-IEA;Molecula…	9	GO:0000166;GO:0004016;GO:0006807;GO:0009881;GO:0031514;GO:0044237;GO:0044238;GO:0050896;GO:0071704	nucleotide binding;adenylate cyclase activity;nitrogen compound metabolic process;photoreceptor activity;motile cilium;cellular metabolic process;primary metabolic process;response to stimulus;organic substance metabolic process	Molecular Function;Molecular Function;Biological Process;Molecular Function;Cellular Component;Biological Process;Biological Process;Biological Process;Biological Process	EC:4.6.1.1	Adenylate cyclase	IPR029787;noIPR;noIPR;noIPR;IPR029787	HOMOLOGOUS_SUPERFAMILY;HOMOLOGOUS_SUPERFAMILY;HOMOLOGOUS_SUPERFAMILY;HOMOLOGOUS_SUPERFAMILY;HOMOLOGOUS_SUPERFAMILY	Nucleotide cyclase;Nucleotide cyclase;Nucleotide cyclase;Nucleotide cyclase;Nucleotide cyclase	G3DSA:3.30.70.1230 (GENE3D);mobidb-lite (MOBIDB_LITE);mobidb-lite (MOBIDB_LITE);cd07302 (CDD);SSF55073 (SUPERFAMILY)	;;;;	;;;;	;;;;
40452	alpha subunit of photoactivated adenylyl cyclase	blue light photoreceptor activity			1.52607	gi|75160594|sp|Q8S9F2.1|PCYAA_EUGGRRecName: Full=Photoactivated adenylate cyclase subunit alpha AltName: Full=Photoactivated adenylyl cyclase subunit alpha/gi|18996329|dbj|BAB85619.1|alpha subunit of photoactivated adenylyl cyclase [Euglena gracilis]/gi|84794318|emb|CAJ57393.1|photoactivated adenylate cyclase-like protein, alpha subunit [Euglena gracilis];gi|47776253|dbj|BAD20730.1|putative alpha…	Euglena gracilis/Euglena gracilis/Euglena gracilis;Colacium sideropus;Euglena longa/Euglena longa;Euglena gracilis/Euglena gracilis;Euglena stellata;Euglena quartana;Eutreptiella gymnastica;Euglena gracilis/Euglena gracilis;Euglena longa/Euglena longa;Euglena stellata;Colacium sideropus;Euglena gracilis/Euglena gracilis;Eutreptia viridis;Euglena gracilis/Euglena gracilis;Euglena quartana;Eutrepti…	3.9E-43;4.8E-43;7.1E-43;9.1E-42;2.0E-41;3.0E-41;4.7E-41;8.4E-41;8.5E-41;1.1E-40;2.2E-40;1.4E-39;6.6E-39;1.5E-38;1.2E-37;4.6E-37;8.7E-37;3.8E-33;1.4E-32;8.7E-32	CAJ57393/Q8S9F2/BAB85619;BAD20730;Q76L34/BAD04848;P84737/CAJ57394;BAD20732;BAD20734;BAD20738;Q8S9F1/BAB85620;Q76L33/BAD04849;BAD20733;BAD20731;P84741/CAJ57398;BAD20736;P84739/CAJ57396;BAD20735;BAD20737;BAD20739;CAJ57400/P84743;P84738/CAJ57395;CAJ57397/P84740	gi|75160594|sp|Q8S9F2.1|PCYAA_EUGGRRecName: Full=Photoactivated adenylate cyclase subunit alpha AltName: Full=Photoactivated adenylyl cyclase subunit alpha/gi|18996329|dbj|BAB85619.1|alpha subunit of photoactivated adenylyl cyclase [Euglena gracilis]/gi|84794318|emb|CAJ57393.1|photoactivated adenylate cyclase-like protein, alpha subunit [Euglena gracilis]	Euglena gracilis	3.9e-43	Q6L880;pacB;pacA;pacB;Q6L888;Q6L886;pacB;Q6L887;Q6L879;Q6L881;pacB;Q6L886;pacA;pacA;Q6L887;Q6L886;pacA;pacB;pacA;Q6L882;Q6L885;Q6L884;pacA;pacB;pacA;pacA;pacA;pacA;Q6L888;pacA;Q6L880;pacA;Q6L880;pacA;pacA;pacB;pacB;pacB;pacB;Q6L884;pacB;Q6L879;pacB;pacA;pacA;Q6L885;pacA;pacB;Q6L879;Q6L884;Q6L884;Q6L884;pacA;pacA;Q6L879;pacA;pacA;Q6L887;pacB;Q6L879;pacA;Q6L881;Q6L880;pacA;pacB;pacB;Q6L880;pacA;Q6L…	GO:0000166-IEA;GO:0050896-IEA;GO:0018298-IEA;GO:0005929-IEA;GO:0031514-IEA;GO:0031514-IDA;GO:0035556-IEA;GO:0009190-IEA;GO:0006171-IEA;GO:0071949-IEA;GO:0009882-IEA;GO:0016849-IEA;GO:0009881-IEA;GO:0009881-IDA;GO:0016829-IEA;GO:0009785-IEA;GO:0042995-IEA;GO:0005524-IEA;GO:0004016-IEA;GO:0004016-IDA;GO:0005622-IEA	nucleotide binding-IEA;response to stimulus-IEA;protein-chromophore linkage-IEA;cilium-IEA;motile cilium-IEA;motile cilium-IDA;intracellular signal transduction-IEA;cyclic nucleotide biosynthetic process-IEA;cAMP biosynthetic process-IEA;FAD binding-IEA;blue light photoreceptor activity-IEA;phosphorus-oxygen lyase activity-IEA;photoreceptor activity-IEA;photoreceptor activity-IDA;lyase activity-I…	Molecular Function-IEA;Biological Process-IEA;Biological Process-IEA;Cellular Component-IEA;Cellular Component-IEA;Cellular Component-IDA;Biological Process-IEA;Biological Process-IEA;Biological Process-IEA;Molecular Function-IEA;Molecular Function-IEA;Molecular Function-IEA;Molecular Function-IEA;Molecular Function-IDA;Molecular Function-IEA;Biological Process-IEA;Cellular Component-IEA;Molecula…	9	GO:0000166;GO:0004016;GO:0006807;GO:0009881;GO:0031514;GO:0044237;GO:0044238;GO:0050896;GO:0071704	nucleotide binding;adenylate cyclase activity;nitrogen compound metabolic process;photoreceptor activity;motile cilium;cellular metabolic process;primary metabolic process;response to stimulus;organic substance metabolic process	Molecular Function;Molecular Function;Biological Process;Molecular Function;Cellular Component;Biological Process;Biological Process;Biological Process;Biological Process	EC:4.6.1.1	Adenylate cyclase	IPR007024;noIPR;IPR007024;IPR036046	DOMAIN;DOMAIN;DOMAIN;HOMOLOGOUS_SUPERFAMILY	BLUF domain;BLUF domain;BLUF domain;Acylphosphatase-like domain superfamily	PF04940 (PFAM);G3DSA:3.30.70.3200 (GENE3D);PS50925 (PROSITE_PROFILES);SSF54975 (SUPERFAMILY)	GO:0009882/GO:0071949;;GO:0009882/GO:0071949;	blue light photoreceptor activity/FAD binding;;blue light photoreceptor activity/FAD binding;	Molecular Function/Molecular Function;;Molecular Function/Molecular Function;
8354	alpha-type kinase	protein phosphorylation / calcium ion binding		-1.9219		gi|527173128|gb|AGS09407.1|alpha-type protein kinase [Euglena gracilis];gi|1173929423|gb|OQR82656.1|hypothetical protein ACHHYP_15677 [Achlya hypogyna];gi|813111299|ref|XP_012195161.1|hypothetical protein SPRG_01565 [Saprolegnia parasitica CBS 223.65]/gi|641540648|gb|KDO34430.1|hypothetical protein SPRG_01565 [Saprolegnia parasitica CBS 223.65];gi|325187771|emb|CCA22316.1|myosin heavy chain kinas…	Euglena gracilis;Achlya hypogyna;Saprolegnia parasitica CBS 223.65/Saprolegnia parasitica CBS 223.65;Albugo laibachii Nc14;Albugo candida;Thraustotheca clavata;Saprolegnia diclina VS20/Saprolegnia diclina VS20;Albugo laibachii Nc14;Guillardia theta CCMP2712/Guillardia theta CCMP2712;Plasmopara halstedii;Aphanomyces invadans/Aphanomyces invadans/Aphanomyces invadans/Aphanomyces invadans;Aphanomyce…	3.3E-48;2.0E-46;1.4E-45;1.7E-45;3.5E-45;1.8E-44;2.2E-44;3.5E-44;7.7E-44;8.6E-44;1.3E-43;1.6E-43;2.6E-43;4.0E-43;4.1E-43;9.0E-43;1.0E-42;1.1E-42;1.1E-42;1.1E-42	AGS09407;OQR82656;XP_012195161/KDO34430;CCA22316;CCI48393;OQS06513;XP_008617127/EQC29360;CCA15113;XP_005820535/EKX33555;CEG48613;XP_008866433/XP_008866434/ETW04997/ETW04996;ETV86715/XP_009823514;XP_008866432/XP_008866435/ETW04995/ETW04994;CCI45273;CCI45274;ETL79519;ETI32482;ETP30502;ETP02332/ETK72851/ETL26303/ETO61220;XP_008898015/ETN16926	gi|527173128|gb|AGS09407.1|alpha-type protein kinase [Euglena gracilis]	Euglena gracilis	3.3e-48	GUITHDRAFT_120247;H257_01815;S5RFC5;F441_20600;AlNc14C150G7502;F443_20732;SPRG_01565;BN9_094770;AlNc14C8G1107;PPTG_06016;THRCLA_01448;L917_19880;ACHHYP_15677;SDRG_12824;H310_04061;F442_20527;BN9_061460;GUITHDRAFT_120247;GUITHDRAFT_120247;S5RFC5;F441_20600;AlNc14C150G7502;ACHHYP_15677;SDRG_12824;H310_04061;S5RFC5;A0A0P1B3S2;PPTG_06016;H310_04061;H310_04061;AlNc14C8G1107;L917_19880;BN9_094770;F443_…	GO:0005509-IEA;GO:0016310-IEA;GO:0016301-IEA;GO:0004674-IEA;GO:0005524-IEA;GO:0006468-IEA	calcium ion binding-IEA;phosphorylation-IEA;kinase activity-IEA;protein serine/threonine kinase activity-IEA;ATP binding-IEA;protein phosphorylation-IEA	Molecular Function-IEA;Biological Process-IEA;Molecular Function-IEA;Molecular Function-IEA;Molecular Function-IEA;Biological Process-IEA							noIPR;IPR004166;noIPR;noIPR;noIPR;noIPR;noIPR;IPR004166;IPR011009	HOMOLOGOUS_SUPERFAMILY;DOMAIN;DOMAIN;DOMAIN;DOMAIN;DOMAIN;DOMAIN;DOMAIN;HOMOLOGOUS_SUPERFAMILY	EF-hand domain pair;MHCK/EF2 kinase;MHCK/EF2 kinase;MHCK/EF2 kinase;MHCK/EF2 kinase;MHCK/EF2 kinase;MHCK/EF2 kinase;MHCK/EF2 kinase;Protein kinase-like domain superfamily	G3DSA:3.20.200.10 (GENE3D);PF02816 (PFAM);G3DSA:3.30.200.20 (GENE3D);mobidb-lite (MOBIDB_LITE);mobidb-lite (MOBIDB_LITE);PTHR14187 (PANTHER);PTHR14187:SF56 (PANTHER);PS51158 (PROSITE_PROFILES);SSF56112 (SUPERFAMILY)	;GO:0004674/GO:0005524/GO:0006468;;;;;;GO:0004674/GO:0005524/GO:0006468;	;protein serine/threonine kinase activity/ATP binding/protein phosphorylation;;;;;;protein serine/threonine kinase activity/ATP binding/protein phosphorylation;	;Molecular Function/Molecular Function/Biological Process;;;;;;Molecular Function/Molecular Function/Biological Process;
8354	alpha-type kinase	protein phosphorylation / calcium ion binding			-2.61087	gi|527173128|gb|AGS09407.1|alpha-type protein kinase [Euglena gracilis];gi|1173929423|gb|OQR82656.1|hypothetical protein ACHHYP_15677 [Achlya hypogyna];gi|813111299|ref|XP_012195161.1|hypothetical protein SPRG_01565 [Saprolegnia parasitica CBS 223.65]/gi|641540648|gb|KDO34430.1|hypothetical protein SPRG_01565 [Saprolegnia parasitica CBS 223.65];gi|325187771|emb|CCA22316.1|myosin heavy chain kinas…	Euglena gracilis;Achlya hypogyna;Saprolegnia parasitica CBS 223.65/Saprolegnia parasitica CBS 223.65;Albugo laibachii Nc14;Albugo candida;Thraustotheca clavata;Saprolegnia diclina VS20/Saprolegnia diclina VS20;Albugo laibachii Nc14;Guillardia theta CCMP2712/Guillardia theta CCMP2712;Plasmopara halstedii;Aphanomyces invadans/Aphanomyces invadans/Aphanomyces invadans/Aphanomyces invadans;Aphanomyce…	3.3E-48;2.0E-46;1.4E-45;1.7E-45;3.5E-45;1.8E-44;2.2E-44;3.5E-44;7.7E-44;8.6E-44;1.3E-43;1.6E-43;2.6E-43;4.0E-43;4.1E-43;9.0E-43;1.0E-42;1.1E-42;1.1E-42;1.1E-42	AGS09407;OQR82656;XP_012195161/KDO34430;CCA22316;CCI48393;OQS06513;XP_008617127/EQC29360;CCA15113;XP_005820535/EKX33555;CEG48613;XP_008866433/XP_008866434/ETW04997/ETW04996;ETV86715/XP_009823514;XP_008866432/XP_008866435/ETW04995/ETW04994;CCI45273;CCI45274;ETL79519;ETI32482;ETP30502;ETP02332/ETK72851/ETL26303/ETO61220;XP_008898015/ETN16926	gi|527173128|gb|AGS09407.1|alpha-type protein kinase [Euglena gracilis]	Euglena gracilis	3.3e-48	GUITHDRAFT_120247;H257_01815;S5RFC5;F441_20600;AlNc14C150G7502;F443_20732;SPRG_01565;BN9_094770;AlNc14C8G1107;PPTG_06016;THRCLA_01448;L917_19880;ACHHYP_15677;SDRG_12824;H310_04061;F442_20527;BN9_061460;GUITHDRAFT_120247;GUITHDRAFT_120247;S5RFC5;F441_20600;AlNc14C150G7502;ACHHYP_15677;SDRG_12824;H310_04061;S5RFC5;A0A0P1B3S2;PPTG_06016;H310_04061;H310_04061;AlNc14C8G1107;L917_19880;BN9_094770;F443_…	GO:0005509-IEA;GO:0016310-IEA;GO:0016301-IEA;GO:0004674-IEA;GO:0005524-IEA;GO:0006468-IEA	calcium ion binding-IEA;phosphorylation-IEA;kinase activity-IEA;protein serine/threonine kinase activity-IEA;ATP binding-IEA;protein phosphorylation-IEA	Molecular Function-IEA;Biological Process-IEA;Molecular Function-IEA;Molecular Function-IEA;Molecular Function-IEA;Biological Process-IEA							noIPR;IPR004166;noIPR;noIPR;noIPR;noIPR;noIPR;IPR004166;IPR011009	HOMOLOGOUS_SUPERFAMILY;DOMAIN;DOMAIN;DOMAIN;DOMAIN;DOMAIN;DOMAIN;DOMAIN;HOMOLOGOUS_SUPERFAMILY	EF-hand domain pair;MHCK/EF2 kinase;MHCK/EF2 kinase;MHCK/EF2 kinase;MHCK/EF2 kinase;MHCK/EF2 kinase;MHCK/EF2 kinase;MHCK/EF2 kinase;Protein kinase-like domain superfamily	G3DSA:3.20.200.10 (GENE3D);PF02816 (PFAM);G3DSA:3.30.200.20 (GENE3D);mobidb-lite (MOBIDB_LITE);mobidb-lite (MOBIDB_LITE);PTHR14187 (PANTHER);PTHR14187:SF56 (PANTHER);PS51158 (PROSITE_PROFILES);SSF56112 (SUPERFAMILY)	;GO:0004674/GO:0005524/GO:0006468;;;;;;GO:0004674/GO:0005524/GO:0006468;	;protein serine/threonine kinase activity/ATP binding/protein phosphorylation;;;;;;protein serine/threonine kinase activity/ATP binding/protein phosphorylation;	;Molecular Function/Molecular Function/Biological Process;;;;;;Molecular Function/Molecular Function/Biological Process;
7226	alpha-type protein kinase / myosin heavy chain kinase	protein phosphorylation / myosin II filament disassembly		1.54299		gi|527173128|gb|AGS09407.1|alpha-type protein kinase [Euglena gracilis];gi|831763008|ref|XP_012750737.1|hypothetical protein SAMD00019534_093580, partial [Acytostelium subglobosum LB1]/gi|735851369|dbj|GAM26183.1|hypothetical protein SAMD00019534_093580, partial [Acytostelium subglobosum LB1];gi|1013938005|gb|KYQ91700.1|myosin heavy chain kinase [Dictyostelium lacteum];gi|330803366|ref|XP_0032896…	Euglena gracilis;Acytostelium subglobosum LB1/Acytostelium subglobosum LB1;Dictyostelium lacteum;Dictyostelium purpureum/Dictyostelium purpureum;Dictyostelium discoideum AX4/Dictyostelium discoideum/Dictyostelium discoideum/Dictyostelium discoideum AX4;Acytostelium subglobosum LB1/Acytostelium subglobosum LB1;Polysphondylium pallidum PN500/Polysphondylium pallidum PN500;Strigomonas culicis;Capsas…	5.9E-60;2.1E-47;2.5E-45;6.1E-45;2.6E-44;2.7E-44;2.1E-43;2.7E-43;3.1E-43;3.5E-43;3.6E-43;1.2E-42;2.1E-42;2.3E-42;2.7E-42;2.9E-42;3.7E-42;5.6E-42;6.0E-42;6.2E-42	AGS09407;XP_012750737/GAM26183;KYQ91700;EGC33807/XP_003289678;AAB50136/P90648/EAL62865/XP_636368;XP_012760147/GAM20626;XP_020436878/EFA84766;EPY17251;KJE89314;XP_004365681;KYR00689;XP_005836885/EKX49905;Q54DK4/XP_629868/EAL61431;CCI45273;CCI45274;EGC32692/XP_003290795;XP_002902075/EEY56747;KUF76750;ETM32770;ETI32482	gi|527173128|gb|AGS09407.1|alpha-type protein kinase [Euglena gracilis]	Euglena gracilis	5.9e-60	DICPUDRAFT_98812;DICPUDRAFT_48766;STCU_10726;CAOG_000810;DICPUDRAFT_48766;mhkB;ak1;DICPUDRAFT_48766;DLAC_07481;PITG_10239;L914_19910;DICPUDRAFT_48766;mhkB;PITG_10239;ak1;PITG_10239;mhkB;mhkB;ak1;DICPUDRAFT_98812;DLAC_02727;PITG_10239;CAOG_000810;STCU_10726;mhkB;CAOG_000810;DICPUDRAFT_48766;DICPUDRAFT_48766;ak1;mhkB;DICPUDRAFT_98812;ak1;mhkB;mhkB;AM587_10003247;ak1;ak1;STCU_10726;DLAC_07481;mhkB;m…	GO:0000166-IEA;GO:0005737-IEA;GO:0005737-IDA;GO:0005737-IBA;GO:0003746-IEA;GO:0046872-IEA;GO:0005826-IEA;GO:0005826-IDA;GO:0005826-IBA;GO:0000281-IEA;GO:0000281-IMP;GO:0031037-IEA;GO:0031037-IMP;GO:0016310-IEA;GO:0016740-IEA;GO:0016301-IEA;GO:0031038-IBA;GO:0018107-IEA;GO:0018107-IDA;GO:0005096-IEA;GO:1903013-N/A;GO:0016905-IEA;GO:0016905-IDA;GO:0016905-IBA;GO:0046777-IEA;GO:0046777-IDA;GO:000557…	nucleotide binding-IEA;cytoplasm-IEA;cytoplasm-IDA;cytoplasm-IBA;translation elongation factor activity-IEA;metal ion binding-IEA;actomyosin contractile ring-IEA;actomyosin contractile ring-IDA;actomyosin contractile ring-IBA;mitotic cytokinesis-IEA;mitotic cytokinesis-IMP;myosin II filament disassembly-IEA;myosin II filament disassembly-IMP;phosphorylation-IEA;transferase activity-IEA;kinase act…	Molecular Function-IEA;Cellular Component-IEA;Cellular Component-IDA;Cellular Component-IBA;Molecular Function-IEA;Molecular Function-IEA;Cellular Component-IEA;Cellular Component-IDA;Cellular Component-IBA;Biological Process-IEA;Biological Process-IMP;Biological Process-IEA;Biological Process-IMP;Biological Process-IEA;Molecular Function-IEA;Molecular Function-IEA;Biological Process-IBA;Biologic…	9	GO:0000166;GO:0000281;GO:0005737;GO:0016905;GO:0018107;GO:0031037;GO:0043167;GO:0045159;GO:0046777	nucleotide binding;mitotic cytokinesis;cytoplasm;myosin heavy chain kinase activity;peptidyl-threonine phosphorylation;myosin II filament disassembly;ion binding;myosin II binding;protein autophosphorylation	Molecular Function;Biological Process;Cellular Component;Molecular Function;Biological Process;Biological Process;Molecular Function;Molecular Function;Biological Process	EC:2.7.11;EC:2.7.11.17;EC:2.7.11.7	Transferring phosphorus-containing groups;Calcium/calmodulin-dependent protein kinase;[Myosin heavy-chain] kinase	IPR004166;noIPR;IPR004166;noIPR;noIPR;noIPR;IPR004166;IPR011009	DOMAIN;DOMAIN;DOMAIN;DOMAIN;DOMAIN;DOMAIN;DOMAIN;DOMAIN	MHCK/EF2 kinase;MHCK/EF2 kinase;MHCK/EF2 kinase;MHCK/EF2 kinase;MHCK/EF2 kinase;MHCK/EF2 kinase;MHCK/EF2 kinase;Protein kinase-like domain	SM00811 (SMART);G3DSA:3.20.200.10 (GENE3D);PF02816 (PFAM);mobidb-lite (MOBIDB_LITE);PTHR14187:SF70 (PANTHER);PTHR14187 (PANTHER);PS51158 (PROSITE_PROFILES);SSF56112 (SUPERFAMILY)	GO:0004674/GO:0005524/GO:0006468;;GO:0004674/GO:0005524/GO:0006468;;;;GO:0004674/GO:0005524/GO:0006468;	protein serine/threonine kinase activity/ATP binding/protein phosphorylation;;protein serine/threonine kinase activity/ATP binding/protein phosphorylation;;;;protein serine/threonine kinase activity/ATP binding/protein phosphorylation;	Molecular Function/Molecular Function/Biological Process;;Molecular Function/Molecular Function/Biological Process;;;;Molecular Function/Molecular Function/Biological Process;
15415	anthranilate phosphoribosyltransferase	metabolic process / trypthophan synthesis / cellular amino acid metabolic process		3.51627		gi|17940769|gb|AAL49763.1|AF453930_1multifunctional tryptophan-synthesizing enzyme, partial [Euglena gracilis];gi|1028572062|gb|OAJ40366.1|anthranilate phosphoribosyltransferase [Batrachochytrium dendrobatidis JEL423];gi|575475972|ref|XP_006677280.1|hypothetical protein BATDEDRAFT_23435 [Batrachochytrium dendrobatidis JAM81]/gi|328772083|gb|EGF82122.1|hypothetical protein BATDEDRAFT_23435 [Batrac…	Euglena gracilis;Batrachochytrium dendrobatidis JEL423;Batrachochytrium dendrobatidis JAM81/Batrachochytrium dendrobatidis JAM81;Mixia osmundae IAM 14324/Mixia osmundae IAM 14324/Mixia osmundae IAM 14324;Batrachochytrium salamandrivorans;Capsaspora owczarzaki ATCC 30864;Yarrowia lipolytica CLIB122/Yarrowia lipolytica CLIB122/Yarrowia lipolytica;Yarrowia lipolytica;Sphaeroforma arctica JP610/Sphae…	3.1E-173;3.0E-53;3.2E-51;7.3E-51;1.0E-50;3.4E-50;7.6E-50;1.4E-49;1.7E-49;2.4E-49;7.8E-49;1.6E-48;1.9E-48;4.4E-48;7.5E-48;1.1E-47;2.3E-47;7.9E-47;9.4E-47;1.7E-46	AAL49763;OAJ40366;EGF82122/XP_006677280;XP_014565574/GAA99954/KEI36988;OON08417;XP_004363752;SEI35035/XP_503350/CAG81556;AOW04716;XP_014160639/KNC86737;ODQ65090;WP_073270113/SHE75009;CAA19028/NP_596757/O60122;EXX54865;XP_005821614/EKX34634;CDO51582;ORY51360;KJE91838;ODV92782;CEQ40135;ORZ10303	gi|17940769|gb|AAL49763.1|AF453930_1multifunctional tryptophan-synthesizing enzyme, partial [Euglena gracilis]	Euglena gracilis	3.1e-173	trpD;trp4;CAOG_009597;BN980_GECA01s08601g;trpD;YALI1_D35787g;trpD;SARC_01116;BN980_GECA01s08601g;BDEG_24111;SARC_01116;NADFUDRAFT_46854;SARC_01116;trpD;BCR41DRAFT_308850;SARC_01116;BN980_GECA01s08601g;BN980_GECA01s08601g;BCR33DRAFT_752819;BSLG_02313;BN980_GECA01s08601g;trp4;BCR41DRAFT_308850;BSLG_02313;Mo06657;Mo06657;BCR41DRAFT_308850;BCR33DRAFT_752819;BCR41DRAFT_308850;SARC_01116;CANCADRAFT_137…	GO:0008152-IEA;GO:0016757-IEA;GO:0000287-IEA;GO:0009073-IEA;GO:0046872-IEA;GO:0000162-IEA;GO:0000162-EXP;GO:0000162-IBA;GO:0005829-N/A;GO:0006541-IEA;GO:0016740-IEA;GO:0008652-IEA;GO:0004048-IEA;GO:0004048-IBA;GO:0004048-ISO;GO:0005634-N/A	metabolic process-IEA;transferase activity, transferring glycosyl groups-IEA;magnesium ion binding-IEA;aromatic amino acid family biosynthetic process-IEA;metal ion binding-IEA;tryptophan biosynthetic process-IEA;tryptophan biosynthetic process-EXP;tryptophan biosynthetic process-IBA;cytosol-N/A;glutamine metabolic process-IEA;transferase activity-IEA;cellular amino acid biosynthetic process-IEA;…	Biological Process-IEA;Molecular Function-IEA;Molecular Function-IEA;Biological Process-IEA;Molecular Function-IEA;Biological Process-IEA;Biological Process-EXP;Biological Process-IBA;Cellular Component-N/A;Biological Process-IEA;Molecular Function-IEA;Biological Process-IEA;Molecular Function-IEA;Molecular Function-IBA;Molecular Function-ISO;Cellular Component-N/A	2	GO:0000162;GO:0004048	tryptophan biosynthetic process;anthranilate phosphoribosyltransferase activity	Biological Process;Molecular Function	EC:2.4.2.18	Anthranilate phosphoribosyltransferase	IPR000312;IPR035902;IPR005940;noIPR;IPR005940;IPR035902	DOMAIN;HOMOLOGOUS_SUPERFAMILY;FAMILY;FAMILY;FAMILY;HOMOLOGOUS_SUPERFAMILY	Glycosyl transferase, family 3;Nucleoside phosphorylase/phosphoribosyltransferase catalytic domain superfamily;Anthranilate phosphoribosyl transferase;Anthranilate phosphoribosyl transferase;Anthranilate phosphoribosyl transferase;Nucleoside phosphorylase/phosphoribosyltransferase catalytic domain superfamily	PF00591 (PFAM);G3DSA:3.40.1030.10 (GENE3D);TIGR01245 (TIGRFAM);PTHR43285 (PANTHER);MF_00211 (HAMAP);SSF52418 (SUPERFAMILY)	GO:0016757/GO:0008152;;GO:0004048/GO:0000162;;GO:0004048/GO:0000162;	transferase activity, transferring glycosyl groups/metabolic process;;anthranilate phosphoribosyltransferase activity/tryptophan biosynthetic process;;anthranilate phosphoribosyltransferase activity/tryptophan biosynthetic process;	Molecular Function/Biological Process;;Molecular Function/Biological Process;;Molecular Function/Biological Process;
15415	anthranilate phosphoribosyltransferase	metabolic process / trypthophan synthesis / cellular amino acid metabolic process			1.85627	gi|17940769|gb|AAL49763.1|AF453930_1multifunctional tryptophan-synthesizing enzyme, partial [Euglena gracilis];gi|1028572062|gb|OAJ40366.1|anthranilate phosphoribosyltransferase [Batrachochytrium dendrobatidis JEL423];gi|575475972|ref|XP_006677280.1|hypothetical protein BATDEDRAFT_23435 [Batrachochytrium dendrobatidis JAM81]/gi|328772083|gb|EGF82122.1|hypothetical protein BATDEDRAFT_23435 [Batrac…	Euglena gracilis;Batrachochytrium dendrobatidis JEL423;Batrachochytrium dendrobatidis JAM81/Batrachochytrium dendrobatidis JAM81;Mixia osmundae IAM 14324/Mixia osmundae IAM 14324/Mixia osmundae IAM 14324;Batrachochytrium salamandrivorans;Capsaspora owczarzaki ATCC 30864;Yarrowia lipolytica CLIB122/Yarrowia lipolytica CLIB122/Yarrowia lipolytica;Yarrowia lipolytica;Sphaeroforma arctica JP610/Sphae…	3.1E-173;3.0E-53;3.2E-51;7.3E-51;1.0E-50;3.4E-50;7.6E-50;1.4E-49;1.7E-49;2.4E-49;7.8E-49;1.6E-48;1.9E-48;4.4E-48;7.5E-48;1.1E-47;2.3E-47;7.9E-47;9.4E-47;1.7E-46	AAL49763;OAJ40366;EGF82122/XP_006677280;XP_014565574/GAA99954/KEI36988;OON08417;XP_004363752;SEI35035/XP_503350/CAG81556;AOW04716;XP_014160639/KNC86737;ODQ65090;WP_073270113/SHE75009;CAA19028/NP_596757/O60122;EXX54865;XP_005821614/EKX34634;CDO51582;ORY51360;KJE91838;ODV92782;CEQ40135;ORZ10303	gi|17940769|gb|AAL49763.1|AF453930_1multifunctional tryptophan-synthesizing enzyme, partial [Euglena gracilis]	Euglena gracilis	3.1e-173	trpD;trp4;CAOG_009597;BN980_GECA01s08601g;trpD;YALI1_D35787g;trpD;SARC_01116;BN980_GECA01s08601g;BDEG_24111;SARC_01116;NADFUDRAFT_46854;SARC_01116;trpD;BCR41DRAFT_308850;SARC_01116;BN980_GECA01s08601g;BN980_GECA01s08601g;BCR33DRAFT_752819;BSLG_02313;BN980_GECA01s08601g;trp4;BCR41DRAFT_308850;BSLG_02313;Mo06657;Mo06657;BCR41DRAFT_308850;BCR33DRAFT_752819;BCR41DRAFT_308850;SARC_01116;CANCADRAFT_137…	GO:0008152-IEA;GO:0016757-IEA;GO:0000287-IEA;GO:0009073-IEA;GO:0046872-IEA;GO:0000162-IEA;GO:0000162-EXP;GO:0000162-IBA;GO:0005829-N/A;GO:0006541-IEA;GO:0016740-IEA;GO:0008652-IEA;GO:0004048-IEA;GO:0004048-IBA;GO:0004048-ISO;GO:0005634-N/A	metabolic process-IEA;transferase activity, transferring glycosyl groups-IEA;magnesium ion binding-IEA;aromatic amino acid family biosynthetic process-IEA;metal ion binding-IEA;tryptophan biosynthetic process-IEA;tryptophan biosynthetic process-EXP;tryptophan biosynthetic process-IBA;cytosol-N/A;glutamine metabolic process-IEA;transferase activity-IEA;cellular amino acid biosynthetic process-IEA;…	Biological Process-IEA;Molecular Function-IEA;Molecular Function-IEA;Biological Process-IEA;Molecular Function-IEA;Biological Process-IEA;Biological Process-EXP;Biological Process-IBA;Cellular Component-N/A;Biological Process-IEA;Molecular Function-IEA;Biological Process-IEA;Molecular Function-IEA;Molecular Function-IBA;Molecular Function-ISO;Cellular Component-N/A	2	GO:0000162;GO:0004048	tryptophan biosynthetic process;anthranilate phosphoribosyltransferase activity	Biological Process;Molecular Function	EC:2.4.2.18	Anthranilate phosphoribosyltransferase	IPR000312;IPR035902;IPR005940;noIPR;IPR005940;IPR035902	DOMAIN;HOMOLOGOUS_SUPERFAMILY;FAMILY;FAMILY;FAMILY;HOMOLOGOUS_SUPERFAMILY	Glycosyl transferase, family 3;Nucleoside phosphorylase/phosphoribosyltransferase catalytic domain superfamily;Anthranilate phosphoribosyl transferase;Anthranilate phosphoribosyl transferase;Anthranilate phosphoribosyl transferase;Nucleoside phosphorylase/phosphoribosyltransferase catalytic domain superfamily	PF00591 (PFAM);G3DSA:3.40.1030.10 (GENE3D);TIGR01245 (TIGRFAM);PTHR43285 (PANTHER);MF_00211 (HAMAP);SSF52418 (SUPERFAMILY)	GO:0016757/GO:0008152;;GO:0004048/GO:0000162;;GO:0004048/GO:0000162;	transferase activity, transferring glycosyl groups/metabolic process;;anthranilate phosphoribosyltransferase activity/tryptophan biosynthetic process;;anthranilate phosphoribosyltransferase activity/tryptophan biosynthetic process;	Molecular Function/Biological Process;;Molecular Function/Biological Process;;Molecular Function/Biological Process;
5780	ascorbate peroxidase	response to oxidative stress			1.58793	gi|229002753|dbj|BAC05484.2|ascorbate peroxidase [Euglena gracilis];gi|873229654|emb|CEM12648.1|unnamed protein product [Vitrella brassicaformis CCMP3155];gi|857974709|emb|CEO99391.1|hypothetical protein PBRA_001297 [Plasmodiophora brassicae];gi|116784033|gb|ABK23188.1|unknown [Picea sitchensis]/gi|116786717|gb|ABK24212.1|unknown [Picea sitchensis]/gi|224286418|gb|ACN40916.1|unknown [Picea sitche…	Euglena gracilis;Vitrella brassicaformis CCMP3155;Plasmodiophora brassicae;Picea sitchensis/Picea sitchensis/Picea sitchensis;Pinus pinaster;Brachypodium distachyon/Brachypodium distachyon;Emiliania huxleyi CCMP1516/Emiliania huxleyi CCMP1516;Picea sitchensis/Picea sitchensis;Picea sitchensis/Picea sitchensis;Oncidium hybrid cultivar;Aegilops tauschii subsp. tauschii/Triticum urartu/Aegilops taus…	0.0E0;1.1E-110;4.0E-93;5.5E-93;5.4E-91;3.9E-90;4.2E-90;1.1E-89;3.3E-89;6.2E-89;7.8E-89;8.4E-89;1.9E-88;2.9E-88;8.6E-88;9.3E-88;1.1E-87;2.2E-87;2.4E-87;2.7E-87	BAC05484;CEM12648;CEO99391;ABK23188/ACN40916/ABK24212;AAR32786;XP_003558178/KQK22202;EOD28782/XP_005781211;ABK26677/ABR17644;ABK23077/ACN40084;ACJ38537;EMT33286/XP_020172367/EMS61931;CAA06996;ACL81497;XP_020675839;XP_020591021;XP_006652120;XP_008788436;NP_001318094;XP_008385256;NP_001316714	gi|229002753|dbj|BAC05484.2|ascorbate peroxidase [Euglena gracilis]	Euglena gracilis	0	apx;LOC100838031;B8YNY1;LOC103706176;B8XF08;4332474;LOC100838031;apx;101264583;4332474;A9NRC7;LOC103706176;A9NR16;101258987;101258987;101264583;A9P1B6;B8YNY1;apx;101264583;A9NRC7;101258987;LOC103706176;101264583;B8XF08;101258987;A9NR16;A9P1B6;csApx;4332474;csApx;apx;101264583;101264583;B8YNY1;LOC100838031;LOC100838031;EMIHUDRAFT_72999;Vbra_15383;102703203;102703203;B8XF08;101258987;csApx;apx;A9P1…	GO:0006979-IEA;GO:0004601-IEA;GO:0009507-IBA;GO:0016491-IEA;GO:0016020-IEA;GO:0016021-IEA;GO:0055114-IEA;GO:0034599-IBA;GO:0098869-IEA;GO:0016688-IEA;GO:0016688-IBA;GO:0004130-IBA;GO:0020037-IEA;GO:0000302-IBA;GO:0042744-IBA	response to oxidative stress-IEA;peroxidase activity-IEA;chloroplast-IBA;oxidoreductase activity-IEA;membrane-IEA;integral component of membrane-IEA;oxidation-reduction process-IEA;cellular response to oxidative stress-IBA;cellular oxidant detoxification-IEA;L-ascorbate peroxidase activity-IEA;L-ascorbate peroxidase activity-IBA;cytochrome-c peroxidase activity-IBA;heme binding-IEA;response to re…	Biological Process-IEA;Molecular Function-IEA;Cellular Component-IBA;Molecular Function-IEA;Cellular Component-IEA;Cellular Component-IEA;Biological Process-IEA;Biological Process-IBA;Biological Process-IEA;Molecular Function-IEA;Molecular Function-IBA;Molecular Function-IBA;Molecular Function-IEA;Biological Process-IBA;Biological Process-IBA	10	GO:0000302;GO:0004130;GO:0009507;GO:0016021;GO:0016688;GO:0020037;GO:0034599;GO:0042744;GO:0055114;GO:0098869	response to reactive oxygen species;cytochrome-c peroxidase activity;chloroplast;integral component of membrane;L-ascorbate peroxidase activity;heme binding;cellular response to oxidative stress;hydrogen peroxide catabolic process;oxidation-reduction process;cellular oxidant detoxification	Biological Process;Molecular Function;Cellular Component;Cellular Component;Molecular Function;Molecular Function;Biological Process;Biological Process;Biological Process;Biological Process	EC:1.11.1.5;EC:1.11.1.7;EC:1.11.1.11	Cytochrome-c peroxidase;Peroxidase;L-ascorbate peroxidase	IPR002207;IPR002016;noIPR;noIPR;IPR002016;noIPR;noIPR;IPR002016;IPR002016;noIPR;noIPR;IPR010255;IPR010255	FAMILY;DOMAIN;DOMAIN;DOMAIN;DOMAIN;DOMAIN;DOMAIN;DOMAIN;DOMAIN;DOMAIN;DOMAIN;HOMOLOGOUS_SUPERFAMILY;HOMOLOGOUS_SUPERFAMILY	Class I peroxidase;Haem peroxidase, plant/fungal/bacterial;Haem peroxidase, plant/fungal/bacterial;Haem peroxidase, plant/fungal/bacterial;Haem peroxidase, plant/fungal/bacterial;Haem peroxidase, plant/fungal/bacterial;Haem peroxidase, plant/fungal/bacterial;Haem peroxidase, plant/fungal/bacterial;Haem peroxidase, plant/fungal/bacterial;Haem peroxidase, plant/fungal/bacterial;Haem peroxidase, pla…	PR00459 (PRINTS);PR00458 (PRINTS);G3DSA:1.10.420.10 (GENE3D);G3DSA:1.10.520.10 (GENE3D);PF00141 (PFAM);PTHR31356 (PANTHER);PTHR31356:SF7 (PANTHER);PS50873 (PROSITE_PROFILES);PS50873 (PROSITE_PROFILES);cd00691 (CDD);cd00691 (CDD);SSF48113 (SUPERFAMILY);SSF48113 (SUPERFAMILY)	GO:0004601/GO:0055114/GO:0020037/GO:0006979;GO:0006979/GO:0020037/GO:0055114/GO:0004601;;;GO:0006979/GO:0020037/GO:0055114/GO:0004601;;;GO:0006979/GO:0020037/GO:0055114/GO:0004601;GO:0006979/GO:0020037/GO:0055114/GO:0004601;;;GO:0055114/GO:0004601/GO:0006979/GO:0020037;GO:0055114/GO:0004601/GO:0006979/GO:0020037	peroxidase activity/oxidation-reduction process/heme binding/response to oxidative stress;response to oxidative stress/heme binding/oxidation-reduction process/peroxidase activity;;;response to oxidative stress/heme binding/oxidation-reduction process/peroxidase activity;;;response to oxidative stress/heme binding/oxidation-reduction process/peroxidase activity;response to oxidative stress/heme b…	Molecular Function/Biological Process/Molecular Function/Biological Process;Biological Process/Molecular Function/Biological Process/Molecular Function;;;Biological Process/Molecular Function/Biological Process/Molecular Function;;;Biological Process/Molecular Function/Biological Process/Molecular Function;Biological Process/Molecular Function/Biological Process/Molecular Function;;;Biological Pr…
1673	beta subunit of photoactivated adenylyl cyclase	blue light photoreceptor activity			1.87301	gi|47776263|dbj|BAD20735.1|putative beta subunit of photoactivated adenylyl cyclase [Khawkinea quartana];gi|75138713|sp|Q76L33.1|PCYAB_EUGLORecName: Full=Photoactivated adenylate cyclase subunit beta AltName: Full=Photoactivated adenylyl cyclase subunit beta/gi|39652259|dbj|BAD04849.1|photoactivated adenylyl cyclase beta subunit [Euglena longa];gi|75248074|sp|Q8S9F1.1|PCYAB_EUGGRRecName: Full=Pho…	Euglena quartana;Euglena longa/Euglena longa;Euglena gracilis/Euglena gracilis;Euglena stellata;Eutreptia viridis;Euglena stellata;Eutreptiella gymnastica;Euglena longa/Euglena longa;Euglena gracilis/Euglena gracilis/Euglena gracilis;Euglena gracilis/Euglena gracilis;Colacium sideropus;Eutreptia viridis;Colacium sideropus;Euglena quartana;Pseudoalteromonas luteoviolacea/Pseudoalteromonas luteovio…	1.3E-14;2.0E-14;3.1E-14;5.3E-14;8.5E-14;8.8E-14;9.9E-14;1.2E-13;1.6E-13;1.8E-13;2.3E-13;2.7E-13;3.6E-13;5.9E-13;1.5E-12;2.6E-12;9.6E-12;2.2E-11;2.3E-11;3.6E-11	BAD20735;Q76L33/BAD04849;Q8S9F1/BAB85620;BAD20732;BAD20737;BAD20733;BAD20739;Q76L34/BAD04848;CAJ57393/Q8S9F2/BAB85619;P84741/CAJ57398;BAD20731;BAD20736;BAD20730;BAD20734;KKE81393/WP_052961135/AOT20270/AOT15480/AOT10451/KZN71709;P84737/CAJ57394;BAD20738;WP_081221232;CAJ57397/P84740;ADR21490/WP_013453637	gi|47776263|dbj|BAD20735.1|putative beta subunit of photoactivated adenylyl cyclase [Khawkinea quartana]	Euglena quartana	1.3e-14	Q6L880;pacA;pacB;Q6L888;Q6L886;pacB;Q6L887;Q6L879;Q6L881;N479_02625;Q6L886;pacA;Q6L887;Q6L886;pacA;Q6L882;Q6L885;Q6L884;Ftrac_1500;pacB;pacA;pacA;pacA;Q6L888;pacA;Q6L880;pacA;Q6L880;pacA;pacB;pacB;pacB;Q6L884;pacB;Q6L879;pacB;pacA;pacA;Q6L885;pacB;Q6L879;Q6L884;Q6L884;Q6L884;N479_02625;pacA;Q6L879;pacA;Q6L887;Q6L879;pacA;Q6L881;Q6L880;pacA;pacB;pacB;Q6L880;pacA;Q6L886;pacB;pacB;pacA;pacB;Q6L881;p…	GO:0000166-IEA;GO:0050896-IEA;GO:0018298-IEA;GO:0005929-IEA;GO:0035556-IEA;GO:0031514-IEA;GO:0031514-IDA;GO:0009190-IEA;GO:0006171-IEA;GO:0071949-IEA;GO:0009882-IEA;GO:0016849-IEA;GO:0009881-IEA;GO:0009881-IDA;GO:0016829-IEA;GO:0009785-IEA;GO:0042995-IEA;GO:0005524-IEA;GO:0004016-IEA;GO:0004016-IDA;GO:0005622-IEA	nucleotide binding-IEA;response to stimulus-IEA;protein-chromophore linkage-IEA;cilium-IEA;intracellular signal transduction-IEA;motile cilium-IEA;motile cilium-IDA;cyclic nucleotide biosynthetic process-IEA;cAMP biosynthetic process-IEA;FAD binding-IEA;blue light photoreceptor activity-IEA;phosphorus-oxygen lyase activity-IEA;photoreceptor activity-IEA;photoreceptor activity-IDA;lyase activity-I…	Molecular Function-IEA;Biological Process-IEA;Biological Process-IEA;Cellular Component-IEA;Biological Process-IEA;Cellular Component-IEA;Cellular Component-IDA;Biological Process-IEA;Biological Process-IEA;Molecular Function-IEA;Molecular Function-IEA;Molecular Function-IEA;Molecular Function-IEA;Molecular Function-IDA;Molecular Function-IEA;Biological Process-IEA;Cellular Component-IEA;Molecula…	2	GO:0005929;GO:0009987	cilium;cellular process	Cellular Component;Biological Process			noIPR;IPR007024;noIPR;noIPR;IPR007024;IPR007024;IPR036046;IPR036046	DOMAIN;DOMAIN;DOMAIN;DOMAIN;DOMAIN;DOMAIN;HOMOLOGOUS_SUPERFAMILY;HOMOLOGOUS_SUPERFAMILY	AMP-dependent synthetase/ligase;BLUF domain;BLUF domain;BLUF domain;BLUF domain;BLUF domain;Acylphosphatase-like domain superfamily;Acylphosphatase-like domain superfamily	G3DSA:3.30.70.3200 (GENE3D);PF04940 (PFAM);mobidb-lite (MOBIDB_LITE);mobidb-lite (MOBIDB_LITE);PS50925 (PROSITE_PROFILES);PS50925 (PROSITE_PROFILES);SSF54975 (SUPERFAMILY);SSF54975 (SUPERFAMILY)	;GO:0009882/GO:0071949;;;GO:0009882/GO:0071949;GO:0009882/GO:0071949;;	;blue light photoreceptor activity/FAD binding;;;blue light photoreceptor activity/FAD binding;blue light photoreceptor activity/FAD binding;;	;Molecular Function/Molecular Function;;;Molecular Function/Molecular Function;Molecular Function/Molecular Function;;
2001	beta subunit of photoactivated adenylyl cyclase	blue light photoreceptor activity		-1.52477		gi|920164078|ref|WP_052961135.1|hypothetical protein [Pseudoalteromonas luteoviolacea]/gi|808746473|gb|KKE81393.1|hypothetical protein N479_02625 [Pseudoalteromonas luteoviolacea S4054]/gi|1021386396|gb|KZN71709.1|hypothetical protein N481_18750 [Pseudoalteromonas luteoviolacea S4047-1]/gi|1072036329|gb|AOT20270.1|hypothetical protein S4054_21430 [Pseudoalteromonas luteoviolacea]/gi|1072041259|gb…	Pseudoalteromonas luteoviolacea/Pseudoalteromonas luteoviolacea S4054/Pseudoalteromonas luteoviolacea S4047-1/Pseudoalteromonas luteoviolacea/Pseudoalteromonas luteoviolacea/Pseudoalteromonas luteoviolacea;Eutreptia viridis;Eutreptiella gymnastica;Colacium sideropus;Euglena stellata;Euglena gracilis/Euglena gracilis;Euglena longa/Euglena longa;Euglena longa/Euglena longa;Euglena gracilis/Euglena …	1.2E-14;1.9E-14;2.3E-14;3.0E-14;4.1E-14;5.8E-14;5.9E-14;1.1E-13;1.4E-13;2.4E-13;4.7E-13;6.4E-13;7.6E-13;8.3E-13;9.4E-13;1.1E-12;1.5E-12;2.6E-12;2.8E-12;3.2E-12	KKE81393/WP_052961135/AOT20270/AOT15480/AOT10451/KZN71709;BAD20737;BAD20739;BAD20731;BAD20732;Q8S9F1/BAB85620;Q76L33/BAD04849;Q76L34/BAD04848;CAJ57393/Q8S9F2/BAB85619;BAD20735;KZN61049;WP_052262335;P84741/CAJ57398;WP_081221232;CAJ57397/P84740;P84737/CAJ57394;BAD20730;BAD20733;BAD20738;P84739/CAJ57396	gi|920164078|ref|WP_052961135.1|hypothetical protein [Pseudoalteromonas luteoviolacea]/gi|1021386396|gb|KZN71709.1|hypothetical protein N481_18750 [Pseudoalteromonas luteoviolacea S4047-1]/gi|1072036329|gb|AOT20270.1|hypothetical protein S4054_21430 [Pseudoalteromonas luteoviolacea]/gi|808746473|gb|KKE81393.1|hypothetical protein N479_02625 [Pseudoalteromonas luteoviolacea S4054]/gi|1072041259|gb…	Pseudoalteromonas luteoviolacea S4054/Pseudoalteromonas luteoviolacea S4047-1/Pseudoalteromonas luteoviolacea	1.2e-14	Q6L887;pacB;pacA;pacA;Q6L887;pacA;pacA;Q6L879;pacB;pacB;Q6L886;Q6L887;pacB;Q6L880;Q6L885;pacA;pacB;pacB;pacB;pacB;pacA;pacB;Q6L880;Q6L879;pacA;pacB;Q6L880;N479_02625;pacB;pacA;pacB;Q6L880;Q6L885;pacA;Q6L885;pacB;pacA;Q6L879;pacA;N479_02625;Q6L879;pacA;pacB;pacB;Q6L886;pacA;pacB;pacB;pacB;pacA;pacB;pacB;pacA;Q6L880;pacA;pacA;pacA;pacA;pacB;pacB;pacA;Q6L886;Q6L879;pacA;Q6L887;pacA;pacA;pacA;Q6L881;…	GO:0000166-IEA;GO:0050896-IEA;GO:0018298-IEA;GO:0005929-IEA;GO:0035556-IEA;GO:0031514-IEA;GO:0031514-IDA;GO:0009190-IEA;GO:0006171-IEA;GO:0071949-IEA;GO:0009882-IEA;GO:0016849-IEA;GO:0009881-IEA;GO:0009881-IDA;GO:0016829-IEA;GO:0009785-IEA;GO:0042995-IEA;GO:0005524-IEA;GO:0005622-IEA;GO:0004016-IEA;GO:0004016-IDA	nucleotide binding-IEA;response to stimulus-IEA;protein-chromophore linkage-IEA;cilium-IEA;intracellular signal transduction-IEA;motile cilium-IEA;motile cilium-IDA;cyclic nucleotide biosynthetic process-IEA;cAMP biosynthetic process-IEA;FAD binding-IEA;blue light photoreceptor activity-IEA;phosphorus-oxygen lyase activity-IEA;photoreceptor activity-IEA;photoreceptor activity-IDA;lyase activity-I…	Molecular Function-IEA;Biological Process-IEA;Biological Process-IEA;Cellular Component-IEA;Biological Process-IEA;Cellular Component-IEA;Cellular Component-IDA;Biological Process-IEA;Biological Process-IEA;Molecular Function-IEA;Molecular Function-IEA;Molecular Function-IEA;Molecular Function-IEA;Molecular Function-IDA;Molecular Function-IEA;Biological Process-IEA;Cellular Component-IEA;Molecula…	4	GO:0005929;GO:0009881;GO:0009987;GO:0016849	cilium;photoreceptor activity;cellular process;phosphorus-oxygen lyase activity	Cellular Component;Molecular Function;Biological Process;Molecular Function			IPR007024;noIPR;IPR007024;IPR007024;IPR036046;IPR036046	DOMAIN;DOMAIN;DOMAIN;DOMAIN;HOMOLOGOUS_SUPERFAMILY;HOMOLOGOUS_SUPERFAMILY	BLUF domain;BLUF domain;BLUF domain;BLUF domain;Acylphosphatase-like domain superfamily;Acylphosphatase-like domain superfamily	PF04940 (PFAM);G3DSA:3.30.70.3200 (GENE3D);PS50925 (PROSITE_PROFILES);PS50925 (PROSITE_PROFILES);SSF54975 (SUPERFAMILY);SSF54975 (SUPERFAMILY)	GO:0071949/GO:0009882;;GO:0071949/GO:0009882;GO:0071949/GO:0009882;;	FAD binding/blue light photoreceptor activity;;FAD binding/blue light photoreceptor activity;FAD binding/blue light photoreceptor activity;;	Molecular Function/Molecular Function;;Molecular Function/Molecular Function;Molecular Function/Molecular Function;;
2001	beta subunit of photoactivated adenylyl cyclase	blue light photoreceptor activity			-1.96317	gi|920164078|ref|WP_052961135.1|hypothetical protein [Pseudoalteromonas luteoviolacea]/gi|808746473|gb|KKE81393.1|hypothetical protein N479_02625 [Pseudoalteromonas luteoviolacea S4054]/gi|1021386396|gb|KZN71709.1|hypothetical protein N481_18750 [Pseudoalteromonas luteoviolacea S4047-1]/gi|1072036329|gb|AOT20270.1|hypothetical protein S4054_21430 [Pseudoalteromonas luteoviolacea]/gi|1072041259|gb…	Pseudoalteromonas luteoviolacea/Pseudoalteromonas luteoviolacea S4054/Pseudoalteromonas luteoviolacea S4047-1/Pseudoalteromonas luteoviolacea/Pseudoalteromonas luteoviolacea/Pseudoalteromonas luteoviolacea;Eutreptia viridis;Eutreptiella gymnastica;Colacium sideropus;Euglena stellata;Euglena gracilis/Euglena gracilis;Euglena longa/Euglena longa;Euglena longa/Euglena longa;Euglena gracilis/Euglena …	1.2E-14;1.9E-14;2.3E-14;3.0E-14;4.1E-14;5.8E-14;5.9E-14;1.1E-13;1.4E-13;2.4E-13;4.7E-13;6.4E-13;7.6E-13;8.3E-13;9.4E-13;1.1E-12;1.5E-12;2.6E-12;2.8E-12;3.2E-12	KKE81393/WP_052961135/AOT20270/AOT15480/AOT10451/KZN71709;BAD20737;BAD20739;BAD20731;BAD20732;Q8S9F1/BAB85620;Q76L33/BAD04849;Q76L34/BAD04848;CAJ57393/Q8S9F2/BAB85619;BAD20735;KZN61049;WP_052262335;P84741/CAJ57398;WP_081221232;CAJ57397/P84740;P84737/CAJ57394;BAD20730;BAD20733;BAD20738;P84739/CAJ57396	gi|920164078|ref|WP_052961135.1|hypothetical protein [Pseudoalteromonas luteoviolacea]/gi|1021386396|gb|KZN71709.1|hypothetical protein N481_18750 [Pseudoalteromonas luteoviolacea S4047-1]/gi|1072036329|gb|AOT20270.1|hypothetical protein S4054_21430 [Pseudoalteromonas luteoviolacea]/gi|808746473|gb|KKE81393.1|hypothetical protein N479_02625 [Pseudoalteromonas luteoviolacea S4054]/gi|1072041259|gb…	Pseudoalteromonas luteoviolacea S4054/Pseudoalteromonas luteoviolacea S4047-1/Pseudoalteromonas luteoviolacea	1.2e-14	Q6L887;pacB;pacA;pacA;Q6L887;pacA;pacA;Q6L879;pacB;pacB;Q6L886;Q6L887;pacB;Q6L880;Q6L885;pacA;pacB;pacB;pacB;pacB;pacA;pacB;Q6L880;Q6L879;pacA;pacB;Q6L880;N479_02625;pacB;pacA;pacB;Q6L880;Q6L885;pacA;Q6L885;pacB;pacA;Q6L879;pacA;N479_02625;Q6L879;pacA;pacB;pacB;Q6L886;pacA;pacB;pacB;pacB;pacA;pacB;pacB;pacA;Q6L880;pacA;pacA;pacA;pacA;pacB;pacB;pacA;Q6L886;Q6L879;pacA;Q6L887;pacA;pacA;pacA;Q6L881;…	GO:0000166-IEA;GO:0050896-IEA;GO:0018298-IEA;GO:0005929-IEA;GO:0035556-IEA;GO:0031514-IEA;GO:0031514-IDA;GO:0009190-IEA;GO:0006171-IEA;GO:0071949-IEA;GO:0009882-IEA;GO:0016849-IEA;GO:0009881-IEA;GO:0009881-IDA;GO:0016829-IEA;GO:0009785-IEA;GO:0042995-IEA;GO:0005524-IEA;GO:0005622-IEA;GO:0004016-IEA;GO:0004016-IDA	nucleotide binding-IEA;response to stimulus-IEA;protein-chromophore linkage-IEA;cilium-IEA;intracellular signal transduction-IEA;motile cilium-IEA;motile cilium-IDA;cyclic nucleotide biosynthetic process-IEA;cAMP biosynthetic process-IEA;FAD binding-IEA;blue light photoreceptor activity-IEA;phosphorus-oxygen lyase activity-IEA;photoreceptor activity-IEA;photoreceptor activity-IDA;lyase activity-I…	Molecular Function-IEA;Biological Process-IEA;Biological Process-IEA;Cellular Component-IEA;Biological Process-IEA;Cellular Component-IEA;Cellular Component-IDA;Biological Process-IEA;Biological Process-IEA;Molecular Function-IEA;Molecular Function-IEA;Molecular Function-IEA;Molecular Function-IEA;Molecular Function-IDA;Molecular Function-IEA;Biological Process-IEA;Cellular Component-IEA;Molecula…	4	GO:0005929;GO:0009881;GO:0009987;GO:0016849	cilium;photoreceptor activity;cellular process;phosphorus-oxygen lyase activity	Cellular Component;Molecular Function;Biological Process;Molecular Function			IPR007024;noIPR;IPR007024;IPR007024;IPR036046;IPR036046	DOMAIN;DOMAIN;DOMAIN;DOMAIN;HOMOLOGOUS_SUPERFAMILY;HOMOLOGOUS_SUPERFAMILY	BLUF domain;BLUF domain;BLUF domain;BLUF domain;Acylphosphatase-like domain superfamily;Acylphosphatase-like domain superfamily	PF04940 (PFAM);G3DSA:3.30.70.3200 (GENE3D);PS50925 (PROSITE_PROFILES);PS50925 (PROSITE_PROFILES);SSF54975 (SUPERFAMILY);SSF54975 (SUPERFAMILY)	GO:0071949/GO:0009882;;GO:0071949/GO:0009882;GO:0071949/GO:0009882;;	FAD binding/blue light photoreceptor activity;;FAD binding/blue light photoreceptor activity;FAD binding/blue light photoreceptor activity;;	Molecular Function/Molecular Function;;Molecular Function/Molecular Function;Molecular Function/Molecular Function;;
9001	beta subunit of photoactivated adenylyl cyclase	blue light photoreceptor activity		1.53994		gi|75138713|sp|Q76L33.1|PCYAB_EUGLORecName: Full=Photoactivated adenylate cyclase subunit beta AltName: Full=Photoactivated adenylyl cyclase subunit beta/gi|39652259|dbj|BAD04849.1|photoactivated adenylyl cyclase beta subunit [Euglena longa];gi|75248074|sp|Q8S9F1.1|PCYAB_EUGGRRecName: Full=Photoactivated adenylate cyclase subunit beta AltName: Full=Photoactivated adenylyl cyclase subunit beta/gi|…	Euglena longa/Euglena longa;Euglena gracilis/Euglena gracilis;Colacium sideropus;Euglena gracilis/Euglena gracilis;Euglena stellata;Eutreptia viridis;Euglena gracilis/Euglena gracilis;Euglena quartana;Euglena longa/Euglena longa;Euglena gracilis/Euglena gracilis/Euglena gracilis;Eutreptiella gymnastica;Colacium sideropus;Eutreptia viridis;Euglena gracilis/Euglena gracilis;Euglena stellata;Euglena…	1.4E-17;1.9E-17;2.6E-17;7.1E-17;1.7E-16;1.7E-16;2.0E-16;2.4E-16;4.3E-16;6.3E-16;6.4E-16;1.3E-15;4.2E-15;4.6E-15;2.8E-14;3.8E-14;5.2E-14;5.8E-14;6.4E-14;1.4E-13	Q76L33/BAD04849;Q8S9F1/BAB85620;BAD20731;P84741/CAJ57398;BAD20732;BAD20737;CAJ57397/P84740;BAD20735;Q76L34/BAD04848;CAJ57393/Q8S9F2/BAB85619;BAD20739;BAD20730;BAD20736;P84737/CAJ57394;BAD20733;P84739/CAJ57396;BAD20734;BAD20738;EJF07325;KKE81393/WP_052961135/AOT20270/AOT15480/AOT10451/KZN71709	gi|75138713|sp|Q76L33.1|PCYAB_EUGLORecName: Full=Photoactivated adenylate cyclase subunit beta AltName: Full=Photoactivated adenylyl cyclase subunit beta/gi|39652259|dbj|BAD04849.1|photoactivated adenylyl cyclase beta subunit [Euglena longa]	Euglena longa	1.4e-17	Q6L880;pacA;pacB;Q6L888;Q6L886;pacB;Q6L887;Q6L879;Q6L881;ThvES_00005700;N479_02625;Q6L886;pacA;pacA;Q6L887;Q6L886;pacA;pacA;Q6L882;Q6L885;Q6L884;pacA;pacB;pacA;pacA;pacA;pacA;Q6L888;pacA;Q6L880;pacA;Q6L880;pacA;ThvES_00005700;pacB;pacB;ThvES_00005700;pacB;Q6L884;pacB;Q6L879;pacB;pacA;pacA;Q6L885;pacB;Q6L879;Q6L884;Q6L884;Q6L884;N479_02625;pacA;Q6L879;pacA;pacA;Q6L887;Q6L879;pacA;Q6L881;Q6L880;pac…	GO:0000166-IEA;GO:0050896-IEA;GO:0018298-IEA;GO:0005929-IEA;GO:0016740-IEA;GO:0031514-IEA;GO:0031514-IDA;GO:0035556-IEA;GO:0009190-IEA;GO:0006171-IEA;GO:0016779-IEA;GO:0071949-IEA;GO:0009882-IEA;GO:0016849-IEA;GO:0009881-IEA;GO:0009881-IDA;GO:0016829-IEA;GO:0009785-IEA;GO:0042995-IEA;GO:0005524-IEA;GO:0004016-IEA;GO:0004016-IDA;GO:0005622-IEA	nucleotide binding-IEA;response to stimulus-IEA;protein-chromophore linkage-IEA;cilium-IEA;transferase activity-IEA;motile cilium-IEA;motile cilium-IDA;intracellular signal transduction-IEA;cyclic nucleotide biosynthetic process-IEA;cAMP biosynthetic process-IEA;nucleotidyltransferase activity-IEA;FAD binding-IEA;blue light photoreceptor activity-IEA;phosphorus-oxygen lyase activity-IEA;photorece…	Molecular Function-IEA;Biological Process-IEA;Biological Process-IEA;Cellular Component-IEA;Molecular Function-IEA;Cellular Component-IEA;Cellular Component-IDA;Biological Process-IEA;Biological Process-IEA;Biological Process-IEA;Molecular Function-IEA;Molecular Function-IEA;Molecular Function-IEA;Molecular Function-IEA;Molecular Function-IEA;Molecular Function-IDA;Molecular Function-IEA;Biologic…	4	GO:0004016;GO:0009881;GO:0009987;GO:0031514	adenylate cyclase activity;photoreceptor activity;cellular process;motile cilium	Molecular Function;Molecular Function;Biological Process;Cellular Component	EC:4.6.1.1	Adenylate cyclase	IPR007024;IPR007024;IPR007024;IPR001792	DOMAIN;DOMAIN;DOMAIN;DOMAIN	BLUF domain;BLUF domain;BLUF domain;Acylphosphatase-like domain	SM01034 (SMART);PF04940 (PFAM);PS50925 (PROSITE_PROFILES);SSF54975 (SUPERFAMILY)	GO:0071949/GO:0009882;GO:0071949/GO:0009882;GO:0071949/GO:0009882;	FAD binding/blue light photoreceptor activity;FAD binding/blue light photoreceptor activity;FAD binding/blue light photoreceptor activity;	Molecular Function/Molecular Function;Molecular Function/Molecular Function;Molecular Function/Molecular Function;
30089	beta subunit of photoactivated adenylyl cyclase	blue light photoreceptor activity			1.95818	gi|75248074|sp|Q8S9F1.1|PCYAB_EUGGRRecName: Full=Photoactivated adenylate cyclase subunit beta AltName: Full=Photoactivated adenylyl cyclase subunit beta/gi|18996331|dbj|BAB85620.1|beta subunit of photoactivated adenylyl cyclase [Euglena gracilis];gi|47776255|dbj|BAD20731.1|putative beta subunit of photoactivated adenylyl cyclase [Colacium sideropus];gi|75138713|sp|Q76L33.1|PCYAB_EUGLORecName: Fu…	Euglena gracilis/Euglena gracilis;Colacium sideropus;Euglena longa/Euglena longa;Euglena quartana;Euglena stellata;Euglena gracilis/Euglena gracilis;Eutreptiella gymnastica;Eutreptia viridis;Euglena longa/Euglena longa;Euglena gracilis/Euglena gracilis/Euglena gracilis;Colacium sideropus;Eutreptiella gymnastica;Euglena gracilis/Euglena gracilis;Euglena stellata;Euglena gracilis/Euglena gracilis;E…	8.1E-30;8.7E-30;3.4E-29;8.2E-29;1.1E-28;1.1E-28;2.7E-28;2.5E-27;1.1E-26;1.6E-26;9.0E-26;1.2E-25;2.0E-25;6.9E-25;1.2E-24;5.8E-24;8.8E-24;1.0E-21;2.5E-20;1.8E-19	Q8S9F1/BAB85620;BAD20731;Q76L33/BAD04849;BAD20735;BAD20732;P84741/CAJ57398;BAD20739;BAD20737;Q76L34/BAD04848;CAJ57393/Q8S9F2/BAB85619;BAD20730;BAD20738;P84737/CAJ57394;BAD20733;P84739/CAJ57396;BAD20734;BAD20736;CAJ57397/P84740;P84738/CAJ57395;CAJ57400/P84743	gi|75248074|sp|Q8S9F1.1|PCYAB_EUGGRRecName: Full=Photoactivated adenylate cyclase subunit beta AltName: Full=Photoactivated adenylyl cyclase subunit beta/gi|18996331|dbj|BAB85620.1|beta subunit of photoactivated adenylyl cyclase [Euglena gracilis]	Euglena gracilis	8.1e-30	Q6L880;pacB;pacA;pacB;Q6L888;Q6L886;pacB;Q6L887;Q6L879;Q6L881;pacB;Q6L886;pacA;pacA;Q6L887;Q6L886;pacA;pacB;pacA;Q6L882;Q6L885;Q6L884;pacA;pacB;pacA;pacA;pacA;pacA;Q6L888;pacA;Q6L880;pacA;Q6L880;pacA;pacA;pacB;pacB;pacB;pacB;Q6L884;pacB;Q6L879;pacB;pacA;pacA;Q6L885;pacA;pacB;Q6L879;Q6L884;Q6L884;Q6L884;pacA;pacA;Q6L879;pacA;pacA;Q6L887;pacB;Q6L879;pacA;Q6L881;Q6L880;pacA;pacB;pacB;Q6L880;pacA;Q6L…	GO:0000166-IEA;GO:0050896-IEA;GO:0018298-IEA;GO:0005929-IEA;GO:0031514-IEA;GO:0031514-IDA;GO:0035556-IEA;GO:0009190-IEA;GO:0006171-IEA;GO:0071949-IEA;GO:0009882-IEA;GO:0016849-IEA;GO:0009881-IEA;GO:0009881-IDA;GO:0016829-IEA;GO:0009785-IEA;GO:0042995-IEA;GO:0005524-IEA;GO:0004016-IEA;GO:0004016-IDA;GO:0005622-IEA	nucleotide binding-IEA;response to stimulus-IEA;protein-chromophore linkage-IEA;cilium-IEA;motile cilium-IEA;motile cilium-IDA;intracellular signal transduction-IEA;cyclic nucleotide biosynthetic process-IEA;cAMP biosynthetic process-IEA;FAD binding-IEA;blue light photoreceptor activity-IEA;phosphorus-oxygen lyase activity-IEA;photoreceptor activity-IEA;photoreceptor activity-IDA;lyase activity-I…	Molecular Function-IEA;Biological Process-IEA;Biological Process-IEA;Cellular Component-IEA;Cellular Component-IEA;Cellular Component-IDA;Biological Process-IEA;Biological Process-IEA;Biological Process-IEA;Molecular Function-IEA;Molecular Function-IEA;Molecular Function-IEA;Molecular Function-IEA;Molecular Function-IDA;Molecular Function-IEA;Biological Process-IEA;Cellular Component-IEA;Molecula…	4	GO:0004016;GO:0009881;GO:0009987;GO:0031514	adenylate cyclase activity;photoreceptor activity;cellular process;motile cilium	Molecular Function;Molecular Function;Biological Process;Cellular Component	EC:4.6.1.1	Adenylate cyclase	noIPR;IPR007024;noIPR;IPR007024;IPR036046	HOMOLOGOUS_SUPERFAMILY;DOMAIN;DOMAIN;DOMAIN;HOMOLOGOUS_SUPERFAMILY	Concanavalin A-like lectin/glucanase domain superfamily;BLUF domain;BLUF domain;BLUF domain;Acylphosphatase-like domain superfamily	G3DSA:3.30.70.100 (GENE3D);PF04940 (PFAM);mobidb-lite (MOBIDB_LITE);PS50925 (PROSITE_PROFILES);SSF54975 (SUPERFAMILY)	;GO:0009882/GO:0071949;;GO:0009882/GO:0071949;	;blue light photoreceptor activity/FAD binding;;blue light photoreceptor activity/FAD binding;	;Molecular Function/Molecular Function;;Molecular Function/Molecular Function;
41412	beta subunit of photoactivated adenylyl cyclase	blue light photoreceptor activity		1.8434		gi|75248074|sp|Q8S9F1.1|PCYAB_EUGGRRecName: Full=Photoactivated adenylate cyclase subunit beta AltName: Full=Photoactivated adenylyl cyclase subunit beta/gi|18996331|dbj|BAB85620.1|beta subunit of photoactivated adenylyl cyclase [Euglena gracilis];gi|75138713|sp|Q76L33.1|PCYAB_EUGLORecName: Full=Photoactivated adenylate cyclase subunit beta AltName: Full=Photoactivated adenylyl cyclase subunit be…	Euglena gracilis/Euglena gracilis;Euglena longa/Euglena longa;Euglena stellata;Eutreptia viridis;Euglena quartana;Euglena gracilis/Euglena gracilis;Colacium sideropus;Eutreptia viridis;Eutreptiella gymnastica;Eutreptiella gymnastica;Euglena longa/Euglena longa;Euglena gracilis/Euglena gracilis/Euglena gracilis;Euglena stellata;Colacium sideropus;Euglena gracilis/Euglena gracilis;Euglena quartana;…	3.1E-26;3.5E-26;7.5E-26;1.0E-25;3.0E-25;4.2E-25;1.5E-24;6.2E-24;3.4E-23;4.1E-23;4.3E-23;5.9E-23;6.7E-23;1.1E-22;1.2E-22;2.5E-22;1.2E-21;1.8E-18;1.1E-17;9.9E-17	Q8S9F1/BAB85620;Q76L33/BAD04849;BAD20732;BAD20736;BAD20735;P84741/CAJ57398;BAD20731;BAD20737;BAD20738;BAD20739;Q76L34/BAD04848;CAJ57393/Q8S9F2/BAB85619;BAD20733;BAD20730;P84737/CAJ57394;BAD20734;P84739/CAJ57396;CAJ57397/P84740;CAJ57400/P84743;P84738/CAJ57395	gi|75248074|sp|Q8S9F1.1|PCYAB_EUGGRRecName: Full=Photoactivated adenylate cyclase subunit beta AltName: Full=Photoactivated adenylyl cyclase subunit beta/gi|18996331|dbj|BAB85620.1|beta subunit of photoactivated adenylyl cyclase [Euglena gracilis]	Euglena gracilis	3.1e-26	Q6L880;pacB;pacA;pacB;Q6L888;Q6L886;pacB;Q6L887;Q6L879;Q6L881;pacB;Q6L886;pacA;pacA;Q6L887;Q6L886;pacA;pacB;pacA;Q6L882;Q6L885;Q6L884;pacA;pacB;pacA;pacA;pacA;pacA;Q6L888;pacA;Q6L880;pacA;Q6L880;pacA;pacA;pacB;pacB;pacB;pacB;Q6L884;pacB;Q6L879;pacB;pacA;pacA;Q6L885;pacA;pacB;Q6L879;Q6L884;Q6L884;Q6L884;pacA;pacA;Q6L879;pacA;pacA;Q6L887;pacB;Q6L879;pacA;Q6L881;Q6L880;pacA;pacB;pacB;Q6L880;pacA;Q6L…	GO:0000166-IEA;GO:0050896-IEA;GO:0018298-IEA;GO:0005929-IEA;GO:0031514-IEA;GO:0031514-IDA;GO:0035556-IEA;GO:0009190-IEA;GO:0006171-IEA;GO:0071949-IEA;GO:0009882-IEA;GO:0016849-IEA;GO:0009881-IEA;GO:0009881-IDA;GO:0016829-IEA;GO:0009785-IEA;GO:0042995-IEA;GO:0005524-IEA;GO:0004016-IEA;GO:0004016-IDA;GO:0005622-IEA	nucleotide binding-IEA;response to stimulus-IEA;protein-chromophore linkage-IEA;cilium-IEA;motile cilium-IEA;motile cilium-IDA;intracellular signal transduction-IEA;cyclic nucleotide biosynthetic process-IEA;cAMP biosynthetic process-IEA;FAD binding-IEA;blue light photoreceptor activity-IEA;phosphorus-oxygen lyase activity-IEA;photoreceptor activity-IEA;photoreceptor activity-IDA;lyase activity-I…	Molecular Function-IEA;Biological Process-IEA;Biological Process-IEA;Cellular Component-IEA;Cellular Component-IEA;Cellular Component-IDA;Biological Process-IEA;Biological Process-IEA;Biological Process-IEA;Molecular Function-IEA;Molecular Function-IEA;Molecular Function-IEA;Molecular Function-IEA;Molecular Function-IDA;Molecular Function-IEA;Biological Process-IEA;Cellular Component-IEA;Molecula…	4	GO:0004016;GO:0009881;GO:0009987;GO:0031514	adenylate cyclase activity;photoreceptor activity;cellular process;motile cilium	Molecular Function;Molecular Function;Biological Process;Cellular Component	EC:4.6.1.1	Adenylate cyclase	IPR007024;IPR007024;IPR007024;IPR001792	DOMAIN;DOMAIN;DOMAIN;DOMAIN	BLUF domain;BLUF domain;BLUF domain;Acylphosphatase-like domain	SM01034 (SMART);PF04940 (PFAM);PS50925 (PROSITE_PROFILES);SSF54975 (SUPERFAMILY)	GO:0071949/GO:0009882;GO:0071949/GO:0009882;GO:0071949/GO:0009882;	FAD binding/blue light photoreceptor activity;FAD binding/blue light photoreceptor activity;FAD binding/blue light photoreceptor activity;	Molecular Function/Molecular Function;Molecular Function/Molecular Function;Molecular Function/Molecular Function;
22521	callose synthase 7-like isoform X1	metabolic process / carbohydrate metabolic process / 1,3-beta-D-glucan synthase activity / cell wall organization		1.69735		gi|1189131190|dbj|BAX37082.1|beta-1,3-glucan synthase [Euglena gracilis];gi|672135096|ref|XP_008791210.1|PREDICTED: callose synthase 7-like isoform X2 [Phoenix dactylifera];gi|672135092|ref|XP_008791208.1|PREDICTED: callose synthase 7-like isoform X1 [Phoenix dactylifera]/gi|672135094|ref|XP_008791209.1|PREDICTED: callose synthase 7-like isoform X1 [Phoenix dactylifera]	Euglena gracilis;Phoenix dactylifera;Phoenix dactylifera/Phoenix dactylifera	0.0E0;3.2E-11;3.3E-11	BAX37082;XP_008791210;XP_008791208/XP_008791209	gi|1189131190|dbj|BAX37082.1|beta-1,3-glucan synthase [Euglena gracilis]	Euglena gracilis	0	LOC103708176;LOC103708176;LOC103708176;LOC103708176;GSL1;LOC103708176;GSL1;LOC103708176;LOC103708176;GSL1;GSL1;LOC103708176;LOC103708176;LOC103708176;GSL1;LOC103708176;LOC103708176;GSL1;LOC103708176;LOC103708176;GSL1;LOC103708176;LOC103708176;LOC103708176;LOC103708176;LOC103708176;LOC103708176	GO:0003843-IEA;GO:0016020-IEA;GO:0016021-IEA;GO:0006075-IEA;GO:0000148-IEA;GO:0004553-IEA;GO:0005975-IEA	1,3-beta-D-glucan synthase activity-IEA;membrane-IEA;integral component of membrane-IEA;(1->3)-beta-D-glucan biosynthetic process-IEA;1,3-beta-D-glucan synthase complex-IEA;hydrolase activity, hydrolyzing O-glycosyl compounds-IEA;carbohydrate metabolic process-IEA	Molecular Function-IEA;Cellular Component-IEA;Cellular Component-IEA;Biological Process-IEA;Cellular Component-IEA;Molecular Function-IEA;Biological Process-IEA	5	GO:0000148;GO:0003843;GO:0004553;GO:0006075;GO:0016021	1,3-beta-D-glucan synthase complex;1,3-beta-D-glucan synthase activity;hydrolase activity, hydrolyzing O-glycosyl compounds;(1->3)-beta-D-glucan biosynthetic process;integral component of membrane	Cellular Component;Molecular Function;Molecular Function;Biological Process;Cellular Component	EC:2.4.1.34	1,3-beta-glucan synthase	IPR003440;noIPR;noIPR	FAMILY;FAMILY;FAMILY	Glycosyl transferase, family 48;Glycosyl transferase, family 48;Glycosyl transferase, family 48	PF02364 (PFAM);PTHR12741:SF40 (PANTHER);PTHR12741 (PANTHER)	GO:0000148/GO:0006075/GO:0016020/GO:0003843;;	1,3-beta-D-glucan synthase complex/(1->3)-beta-D-glucan biosynthetic process/membrane/1,3-beta-D-glucan synthase activity;;	Cellular Component/Biological Process/Cellular Component/Molecular Function;;
19346	calreticulin	calcium ion binding		-2.38616		gi|11131946|sp|Q9ZNY3.1|CALR_EUGGRRecName: Full=Calreticulin Flags: Precursor [Euglena gracilis]/gi|3970687|emb|CAA70945.1|calreticulin precursor [Euglena gracilis];gi|827476998|dbj|BAR89190.1|calreticulin, partial [Drosophila nasuta];gi|827476944|dbj|BAR89163.1|calreticulin, partial [Drosophila albomicans];gi|545920923|gb|JAB59143.1|putative calreticulin [Corethrella appendiculata];gi|827477000|…	Euglena gracilis/Euglena gracilis;Drosophila nasuta;Drosophila albomicans;Corethrella appendiculata;Drosophila nasuta;Drosophila nasuta/Drosophila nasuta;Drosophila albomicans/Drosophila albomicans/Drosophila albomicans;Trichinella papuae;Trichinella papuae;Trichinella zimbabwensis/Trichinella zimbabwensis;Trichinella pseudospiralis/Trichinella pseudospiralis/Trichinella pseudospiralis/Trichinell…	5.3E-36;9.0E-21;9.4E-21;9.8E-21;1.1E-20;1.1E-20;1.1E-20;1.5E-20;1.9E-20;1.9E-20;2.0E-20;2.1E-20;2.3E-20;2.4E-20;2.4E-20;2.5E-20;2.6E-20;2.7E-20;2.7E-20;2.8E-20	CAA70945/Q9ZNY3;BAR89190;BAR89163;JAB59143;BAR89191;BAR89182/BAR89187;BAR89171/BAR89173/BAR89177;KRZ77089;KRZ77088;KRZ09031/KRZ09032;KRX94649/KRZ29633/KRZ36799/KRY69782/KRY69783;KRY85451;KRY21440;KRX49670/KRX57785;KRY53845;KRX21774;KRZ57328;XP_003379503/KRY34215/EFV60863;KRZ90838;KRX85206	gi|3970687|emb|CAA70945.1|calreticulin precursor [Euglena gracilis]/gi|11131946|sp|Q9ZNY3.1|CALR_EUGGRRecName: Full=Calreticulin Flags: Precursor [Euglena gracilis]	Euglena gracilis	5.3e-36	Crc;CALR;CALR;Q9ZNY3;CALR;CALR;CALR;CALR;CALR;CALR;CALR;CALR;CALR;CALR;CALR;CALR;CALR;U5EW38;Crc;CALR;CALR;CALR;CALR;Crc;Crc;CALR;Crc;CALR;Q9ZNY3;Crc;CALR;CALR;Crc;Crc;CALR;Crc;CALR;U5EW38;CALR;CALR;CALR;CALR;CALR;U5EW38;CALR;Q9ZNY3;CALR;CALR;Q9ZNY3;CALR;CALR;U5EW38;CALR;Crc;CALR;CALR;CALR;Q9ZNY3;CALR;CALR;CALR;CALR;CALR;CALR;CALR;Q9ZNY3;CALR;CALR;Crc;Crc;Crc;CALR;CALR;Q9ZNY3;CALR;CALR;CALR;CALR;…	GO:0046872-IEA;GO:0016020-IEA;GO:0016021-IEA;GO:0005509-IEA;GO:0005783-IEA;GO:0051082-IEA;GO:0030246-IEA;GO:0005788-IEA;GO:0006457-IEA	metal ion binding-IEA;membrane-IEA;integral component of membrane-IEA;calcium ion binding-IEA;endoplasmic reticulum-IEA;unfolded protein binding-IEA;carbohydrate binding-IEA;endoplasmic reticulum lumen-IEA;protein folding-IEA	Molecular Function-IEA;Cellular Component-IEA;Cellular Component-IEA;Molecular Function-IEA;Cellular Component-IEA;Molecular Function-IEA;Molecular Function-IEA;Cellular Component-IEA;Biological Process-IEA	6	GO:0005509;GO:0005788;GO:0006457;GO:0016021;GO:0030246;GO:0051082	calcium ion binding;endoplasmic reticulum lumen;protein folding;integral component of membrane;carbohydrate binding;unfolded protein binding	Molecular Function;Cellular Component;Biological Process;Cellular Component;Molecular Function;Molecular Function			IPR001580;IPR009033;IPR001580;IPR001580;IPR009033	FAMILY;HOMOLOGOUS_SUPERFAMILY;FAMILY;FAMILY;HOMOLOGOUS_SUPERFAMILY	Calreticulin/calnexin;Calreticulin/calnexin, P domain superfamily;Calreticulin/calnexin;Calreticulin/calnexin;Calreticulin/calnexin, P domain superfamily	PR00626 (PRINTS);G3DSA:2.10.250.10 (GENE3D);PF00262 (PFAM);PTHR11073 (PANTHER);SSF63887 (SUPERFAMILY)	GO:0005783/GO:0051082/GO:0005509/GO:0006457;GO:0005515/GO:0005509;GO:0005783/GO:0051082/GO:0005509/GO:0006457;GO:0005783/GO:0051082/GO:0005509/GO:0006457;GO:0005515/GO:0005509	endoplasmic reticulum/unfolded protein binding/calcium ion binding/protein folding;protein binding/calcium ion binding;endoplasmic reticulum/unfolded protein binding/calcium ion binding/protein folding;endoplasmic reticulum/unfolded protein binding/calcium ion binding/protein folding;protein binding/calcium ion binding	Cellular Component/Molecular Function/Molecular Function/Biological Process;Molecular Function/Molecular Function;Cellular Component/Molecular Function/Molecular Function/Biological Process;Cellular Component/Molecular Function/Molecular Function/Biological Process;Molecular Function/Molecular Function
19346	calreticulin	calcium ion binding			-3.55484	gi|11131946|sp|Q9ZNY3.1|CALR_EUGGRRecName: Full=Calreticulin Flags: Precursor [Euglena gracilis]/gi|3970687|emb|CAA70945.1|calreticulin precursor [Euglena gracilis];gi|827476998|dbj|BAR89190.1|calreticulin, partial [Drosophila nasuta];gi|827476944|dbj|BAR89163.1|calreticulin, partial [Drosophila albomicans];gi|545920923|gb|JAB59143.1|putative calreticulin [Corethrella appendiculata];gi|827477000|…	Euglena gracilis/Euglena gracilis;Drosophila nasuta;Drosophila albomicans;Corethrella appendiculata;Drosophila nasuta;Drosophila nasuta/Drosophila nasuta;Drosophila albomicans/Drosophila albomicans/Drosophila albomicans;Trichinella papuae;Trichinella papuae;Trichinella zimbabwensis/Trichinella zimbabwensis;Trichinella pseudospiralis/Trichinella pseudospiralis/Trichinella pseudospiralis/Trichinell…	5.3E-36;9.0E-21;9.4E-21;9.8E-21;1.1E-20;1.1E-20;1.1E-20;1.5E-20;1.9E-20;1.9E-20;2.0E-20;2.1E-20;2.3E-20;2.4E-20;2.4E-20;2.5E-20;2.6E-20;2.7E-20;2.7E-20;2.8E-20	CAA70945/Q9ZNY3;BAR89190;BAR89163;JAB59143;BAR89191;BAR89182/BAR89187;BAR89171/BAR89173/BAR89177;KRZ77089;KRZ77088;KRZ09031/KRZ09032;KRX94649/KRZ29633/KRZ36799/KRY69782/KRY69783;KRY85451;KRY21440;KRX49670/KRX57785;KRY53845;KRX21774;KRZ57328;XP_003379503/KRY34215/EFV60863;KRZ90838;KRX85206	gi|3970687|emb|CAA70945.1|calreticulin precursor [Euglena gracilis]/gi|11131946|sp|Q9ZNY3.1|CALR_EUGGRRecName: Full=Calreticulin Flags: Precursor [Euglena gracilis]	Euglena gracilis	5.3e-36	Crc;CALR;CALR;Q9ZNY3;CALR;CALR;CALR;CALR;CALR;CALR;CALR;CALR;CALR;CALR;CALR;CALR;CALR;U5EW38;Crc;CALR;CALR;CALR;CALR;Crc;Crc;CALR;Crc;CALR;Q9ZNY3;Crc;CALR;CALR;Crc;Crc;CALR;Crc;CALR;U5EW38;CALR;CALR;CALR;CALR;CALR;U5EW38;CALR;Q9ZNY3;CALR;CALR;Q9ZNY3;CALR;CALR;U5EW38;CALR;Crc;CALR;CALR;CALR;Q9ZNY3;CALR;CALR;CALR;CALR;CALR;CALR;CALR;Q9ZNY3;CALR;CALR;Crc;Crc;Crc;CALR;CALR;Q9ZNY3;CALR;CALR;CALR;CALR;…	GO:0046872-IEA;GO:0016020-IEA;GO:0016021-IEA;GO:0005509-IEA;GO:0005783-IEA;GO:0051082-IEA;GO:0030246-IEA;GO:0005788-IEA;GO:0006457-IEA	metal ion binding-IEA;membrane-IEA;integral component of membrane-IEA;calcium ion binding-IEA;endoplasmic reticulum-IEA;unfolded protein binding-IEA;carbohydrate binding-IEA;endoplasmic reticulum lumen-IEA;protein folding-IEA	Molecular Function-IEA;Cellular Component-IEA;Cellular Component-IEA;Molecular Function-IEA;Cellular Component-IEA;Molecular Function-IEA;Molecular Function-IEA;Cellular Component-IEA;Biological Process-IEA	6	GO:0005509;GO:0005788;GO:0006457;GO:0016021;GO:0030246;GO:0051082	calcium ion binding;endoplasmic reticulum lumen;protein folding;integral component of membrane;carbohydrate binding;unfolded protein binding	Molecular Function;Cellular Component;Biological Process;Cellular Component;Molecular Function;Molecular Function			IPR001580;IPR009033;IPR001580;IPR001580;IPR009033	FAMILY;HOMOLOGOUS_SUPERFAMILY;FAMILY;FAMILY;HOMOLOGOUS_SUPERFAMILY	Calreticulin/calnexin;Calreticulin/calnexin, P domain superfamily;Calreticulin/calnexin;Calreticulin/calnexin;Calreticulin/calnexin, P domain superfamily	PR00626 (PRINTS);G3DSA:2.10.250.10 (GENE3D);PF00262 (PFAM);PTHR11073 (PANTHER);SSF63887 (SUPERFAMILY)	GO:0005783/GO:0051082/GO:0005509/GO:0006457;GO:0005515/GO:0005509;GO:0005783/GO:0051082/GO:0005509/GO:0006457;GO:0005783/GO:0051082/GO:0005509/GO:0006457;GO:0005515/GO:0005509	endoplasmic reticulum/unfolded protein binding/calcium ion binding/protein folding;protein binding/calcium ion binding;endoplasmic reticulum/unfolded protein binding/calcium ion binding/protein folding;endoplasmic reticulum/unfolded protein binding/calcium ion binding/protein folding;protein binding/calcium ion binding	Cellular Component/Molecular Function/Molecular Function/Biological Process;Molecular Function/Molecular Function;Cellular Component/Molecular Function/Molecular Function/Biological Process;Cellular Component/Molecular Function/Molecular Function/Biological Process;Molecular Function/Molecular Function
27290	chlorophyll a b binding	Chloroplast / photosynthesis			-1.84861	gi|553065|gb|AAA65447.1|chlorophyll a/b binding protein, partial [Euglena gracilis];gi|459020|gb|AAA16605.1|light harvesting chlorophyll a/b binding protein of PSII, partial [Euglena gracilis];gi|145078711|tpg|DAA05881.1|TPA_inf: chloroplast light-harvesting complex II protein precursor Lhcbm1 [Euglena gracilis];gi|145078761|tpg|DAA05883.1|TPA_inf: chloroplast light-harvesting complex II protein …	Euglena gracilis;Euglena gracilis;Euglena gracilis;Euglena gracilis;Euglena gracilis;Euglena gracilis;Aralia elata;Beta vulgaris subsp. vulgaris/Beta vulgaris subsp. vulgaris/Beta vulgaris subsp. vulgaris/Beta vulgaris subsp. vulgaris;Oenothera grandiflora;Solanum tuberosum;Panax ginseng;Euglena gracilis;Helianthus annuus;Macleaya cordata;Fragaria vesca subsp. vesca;Euglena gracilis;Populus trich…	1.8E-106;2.0E-106;2.7E-50;3.1E-50;4.4E-49;4.7E-49;3.8E-37;5.9E-37;6.0E-37;1.4E-36;2.1E-36;2.3E-36;2.6E-36;3.6E-36;6.1E-36;7.3E-36;1.2E-35;1.3E-35;1.3E-35;1.5E-35	AAA65447;AAA16605;DAA05881;DAA05883;CAA43633;ABW06954;AFO67221;KMS96059/XP_010666512/KMS96058/XP_019102971;ACA52202;AAA80595;AAB87573;ABW06955;OTF96926;OVA13540;XP_004303878;DAA05886;XP_002302798/EEE82071;XP_009389379;OWM75457;ABF70112	gi|553065|gb|AAA65447.1|chlorophyll a/b binding protein, partial [Euglena gracilis]	Euglena gracilis	1.8e-106	BVRB_002580;LHCPII;LHCPII;Lhcbm9;A4QPI0;103975954;103975954;Lhcb1-6;LHCPII;POPTR_0002s19010g;MBP_91N22.12;B1PL34;LHCPII;CDL15_Pgr021621;A4QPI3;I7DFU7;Lhcbm8;LHCPII;I7DFU7;MBP_91N22.12;BVC80_379g71;CDL15_Pgr021621;LHCPII;103975954;Lhcb1-6;Lhcb1-6;B1PL34;BVC80_379g71;CDL15_Pgr021621;BVC80_379g71;MBP_91N22.12;I7DFU7;Lhcbm9;CDL15_Pgr021621;POPTR_0002s19010g;LHCPII;A4QPI3;Lhcb1-6;I7DFU7;HannXRQ_Chr14g…	GO:0009507-IEA;GO:0016020-IEA;GO:0018298-IEA;GO:0031409-IBA;GO:0016021-IEA;GO:0015979-IEA;GO:0016168-IEA;GO:0016168-IBA;GO:0010287-IBA;GO:0009579-IEA;GO:0009535-IEA;GO:0009535-IBA;GO:0009523-IEA;GO:0009765-IEA;GO:0009941-IBA;GO:0009522-IEA;GO:0009416-IBA;GO:0009768-IBA;GO:0009536-IEA	chloroplast-IEA;membrane-IEA;protein-chromophore linkage-IEA;pigment binding-IBA;integral component of membrane-IEA;photosynthesis-IEA;chlorophyll binding-IEA;chlorophyll binding-IBA;plastoglobule-IBA;thylakoid-IEA;chloroplast thylakoid membrane-IEA;chloroplast thylakoid membrane-IBA;photosystem II-IEA;photosynthesis, light harvesting-IEA;chloroplast envelope-IBA;photosystem I-IEA;response to lig…	Cellular Component-IEA;Cellular Component-IEA;Biological Process-IEA;Molecular Function-IBA;Cellular Component-IEA;Biological Process-IEA;Molecular Function-IEA;Molecular Function-IBA;Cellular Component-IBA;Cellular Component-IEA;Cellular Component-IEA;Cellular Component-IBA;Cellular Component-IEA;Biological Process-IEA;Cellular Component-IBA;Cellular Component-IEA;Biological Process-IBA;Biologic…	11	GO:0009416;GO:0009522;GO:0009523;GO:0009535;GO:0009768;GO:0009941;GO:0010287;GO:0016021;GO:0016168;GO:0018298;GO:0031409	response to light stimulus;photosystem I;photosystem II;chloroplast thylakoid membrane;photosynthesis, light harvesting in photosystem I;chloroplast envelope;plastoglobule;integral component of membrane;chlorophyll binding;protein-chromophore linkage;pigment binding	Biological Process;Cellular Component;Cellular Component;Cellular Component;Biological Process;Cellular Component;Cellular Component;Cellular Component;Molecular Function;Biological Process;Molecular Function			IPR022796;IPR023329;IPR001344;noIPR;noIPR	FAMILY;HOMOLOGOUS_SUPERFAMILY;FAMILY;FAMILY;FAMILY	Chlorophyll A-B binding protein;Chlorophyll a/b binding domain superfamily;Chlorophyll A-B binding protein, plant;Chlorophyll A-B binding protein, plant;Chlorophyll A-B binding protein, plant	PF00504 (PFAM);G3DSA:1.10.3460.10 (GENE3D);PTHR21649 (PANTHER);PTHR21649:SF55 (PANTHER);SSF103511 (SUPERFAMILY)	;;GO:0009765/GO:0016020;;	;;photosynthesis, light harvesting/membrane;;	;;Biological Process/Cellular Component;;
27357	chlorophyll a b binding	Chloroplast / photosynthesis		1.61195		gi|459020|gb|AAA16605.1|light harvesting chlorophyll a/b binding protein of PSII, partial [Euglena gracilis];gi|553065|gb|AAA65447.1|chlorophyll a/b binding protein, partial [Euglena gracilis];gi|145078711|tpg|DAA05881.1|TPA_inf: chloroplast light-harvesting complex II protein precursor Lhcbm1 [Euglena gracilis];gi|145078761|tpg|DAA05883.1|TPA_inf: chloroplast light-harvesting complex II protein …	Euglena gracilis;Euglena gracilis;Euglena gracilis;Euglena gracilis;Euglena gracilis;Euglena gracilis;Euglena gracilis;Acetabularia acetabulum;Aralia elata;Euglena gracilis;Beta vulgaris subsp. vulgaris/Beta vulgaris subsp. vulgaris/Beta vulgaris subsp. vulgaris/Beta vulgaris subsp. vulgaris;Oenothera grandiflora;Chlamydomonas moewusii/Chlamydomonas moewusii;Acetabularia acetabulum;Solanum tubero…	7.2E-116;8.8E-116;1.2E-47;1.6E-47;1.4E-46;2.1E-46;8.4E-36;1.2E-35;2.2E-35;2.8E-35;3.1E-35;3.3E-35;5.6E-35;9.5E-35;1.0E-34;1.1E-34;1.2E-34;1.6E-34;3.2E-34;3.7E-34	AAA16605;AAA65447;DAA05881;DAA05883;CAA43633;ABW06954;ABW06955;DAA05903;AFO67221;DAA05886;KMS96059/XP_010666512/KMS96058/XP_019102971;ACA52202;P22686/CAA38635;DAA05908;AAA80595;KXZ48699;AAB87573;OVA13540;XP_004303878;ACA52201	gi|459020|gb|AAA16605.1|light harvesting chlorophyll a/b binding protein of PSII, partial [Euglena gracilis]	Euglena gracilis	7.2e-116	BVRB_002580;LHCPII;GPECTOR_26g602;A4QPK0;LHCPII;LHCPII;Lhcbm9;A4QPI0;P22686;Lhcbm9;GPECTOR_26g602;LHCPII;P22686;LHCPII;A4QPK0;Lhcb1-6;B1PL34;P22686;18063;A4QPI0;Lhcb1-6;CAB;BVRB_002580;BVRB_002580;LHCPII;LHCPII;B1PL34;A4QPK0;LHCPII;B1PL34;LHCPII;BVC80_379g71;GPECTOR_26g602;BVRB_002580;B1PL34;CAB;P22686;Lhcbm8;A4QPI3;A4QPI0;I7DFU7;CAB;I7DFU7;A4QPI3;P22686;LHCPII;CAB;Lhcbm8;LHCPII;Lhcb1-6;I7DFU7;BV…	GO:0009507-IEA;GO:0046872-IEA;GO:0016020-IEA;GO:0018298-IEA;GO:0016021-IEA;GO:0015979-IEA;GO:0016168-IEA;GO:0009535-IEA;GO:0009579-IEA;GO:0009765-IEA;GO:0009523-IEA;GO:0009522-IEA;GO:0051082-IEA;GO:0009536-IEA;GO:0006457-IEA	chloroplast-IEA;metal ion binding-IEA;membrane-IEA;protein-chromophore linkage-IEA;integral component of membrane-IEA;photosynthesis-IEA;chlorophyll binding-IEA;chloroplast thylakoid membrane-IEA;thylakoid-IEA;photosynthesis, light harvesting-IEA;photosystem II-IEA;photosystem I-IEA;unfolded protein binding-IEA;plastid-IEA;protein folding-IEA	Cellular Component-IEA;Molecular Function-IEA;Cellular Component-IEA;Biological Process-IEA;Cellular Component-IEA;Biological Process-IEA;Molecular Function-IEA;Cellular Component-IEA;Cellular Component-IEA;Biological Process-IEA;Cellular Component-IEA;Cellular Component-IEA;Molecular Function-IEA;Cellular Component-IEA;Biological Process-IEA	7	GO:0009522;GO:0009523;GO:0009535;GO:0009765;GO:0016021;GO:0016168;GO:0018298	photosystem I;photosystem II;chloroplast thylakoid membrane;photosynthesis, light harvesting;integral component of membrane;chlorophyll binding;protein-chromophore linkage	Cellular Component;Cellular Component;Cellular Component;Biological Process;Cellular Component;Molecular Function;Biological Process			IPR022796;noIPR;IPR023329;IPR001344;noIPR;noIPR;noIPR;noIPR;noIPR;noIPR;noIPR;noIPR;noIPR;noIPR;noIPR;noIPR	FAMILY;FAMILY;DOMAIN;FAMILY;FAMILY;FAMILY;FAMILY;FAMILY;FAMILY;FAMILY;FAMILY;FAMILY;FAMILY;FAMILY;FAMILY;FAMILY	Chlorophyll A-B binding protein;Chlorophyll A-B binding protein;Chlorophyll a/b binding protein domain;Chlorophyll A-B binding protein, plant;Chlorophyll A-B binding protein, plant;Chlorophyll A-B binding protein, plant;Chlorophyll A-B binding protein, plant;Chlorophyll A-B binding protein, plant;Chlorophyll A-B binding protein, plant;Chlorophyll A-B binding protein, plant;Chlorophyll A-B binding…	PF00504 (PFAM);G3DSA:3.40.190.10 (GENE3D);G3DSA:1.10.3460.10 (GENE3D);PTHR21649 (PANTHER);PTHR21649:SF34 (PANTHER);SIGNAL_PEPTIDE_N_REGION (PHOBIUS);TRANSMEMBRANE (PHOBIUS);SIGNAL_PEPTIDE_H_REGION (PHOBIUS);SIGNAL_PEPTIDE (PHOBIUS);SIGNAL_PEPTIDE_C_REGION (PHOBIUS);NON_CYTOPLASMIC_DOMAIN (PHOBIUS);CYTOPLASMIC_DOMAIN (PHOBIUS);SignalP-TM (SIGNALP_GRAM_POSITIVE);SSF103511 (SUPERFAMILY);TMhelix (TMH…	;;;GO:0009765/GO:0016020;;;;;;;;;;;;	;;;photosynthesis, light harvesting/membrane;;;;;;;;;;;;	;;;Biological Process/Cellular Component;;;;;;;;;;;;
23978	chlorophyll a b-binding	Chloroplast / photosynthesis		1.56217		gi|145078761|tpg|DAA05883.1|TPA_inf: chloroplast light-harvesting complex II protein precursor Lhcbm4 [Euglena gracilis];gi|157965835|gb|ABW06954.1|chloroplast light-harvesting complex II protein precursor, partial [Euglena gracilis];gi|145078711|tpg|DAA05881.1|TPA_inf: chloroplast light-harvesting complex II protein precursor Lhcbm1 [Euglena gracilis];gi|510388|emb|CAA43633.1|light harvesting ch…	Euglena gracilis;Euglena gracilis;Euglena gracilis;Euglena gracilis;Euglena gracilis;Asparagus officinalis;Helianthus annuus;Hyacinthus orientalis;Euglena gracilis;Beta vulgaris subsp. vulgaris/Beta vulgaris subsp. vulgaris/Beta vulgaris subsp. vulgaris;Schiedea laui;Lolium perenne;Picea sitchensis;Trifolium repens;Monoraphidium neglectum/Monoraphidium neglectum;Arabis alpina;Schiedea hookeri/Sch…	3.2E-93;4.6E-91;2.3E-77;9.7E-75;5.6E-64;2.7E-55;2.7E-55;3.0E-55;4.2E-55;4.6E-55;5.5E-55;5.9E-55;7.3E-55;7.4E-55;7.5E-55;8.5E-55;9.9E-55;1.0E-54;1.0E-54;1.0E-54	DAA05883;ABW06954;DAA05881;CAA43633;AAA65447;XP_020251960;OTF95197;AAT08685;AAA16605;XP_010665939/CAA74179/KMS96447;BAN18371;AFA36511;ABR17446;CAA82853;XP_013894853/KIY95833;KFK27185;BAN18397/BAN18387;GAV83309;KVH89367;ADL57411	gi|145078761|tpg|DAA05883.1|TPA_inf: chloroplast light-harvesting complex II protein precursor Lhcbm4 [Euglena gracilis]	Euglena gracilis	3.2e-93	HannXRQ_Chr15g0480461;Ccrd_008645;CFOL_v3_26757;Lhcb1;H6BDG5;LHCPII;MNEG_12129;MNEG_12129;LHCPII;LHCPII;H6BDG5;A4QPI0;MNEG_12129;CFOL_v3_26757;HannXRQ_Chr15g0480461;LHCPII;LHCPII;A4QPI0;Ccrd_008645;AALP_AA8G347200;BVRB_9g225010;BVRB_9g225010;LHCPII;LHCPII;B8LP66;H6BDG5;LHCPII;LHCPII;Q677D9;H6BDG5;H6BDG5;CFOL_v3_26757;MNEG_12129;Lhcb1;BVRB_9g225010;Q677D9;Lhcb1;Lhcbm8;Q677D9;Lhcb1;Lhcb1;HannXRQ_Ch…	GO:0009507-IEA;GO:0018298-IEA;GO:0016020-IEA;GO:0016021-IEA;GO:0009579-IEA;GO:0009535-IEA;GO:0009523-IEA;GO:0009765-IEA;GO:0009522-IEA;GO:0016168-IEA;GO:0015979-IEA;GO:0009536-IEA	chloroplast-IEA;protein-chromophore linkage-IEA;membrane-IEA;integral component of membrane-IEA;thylakoid-IEA;chloroplast thylakoid membrane-IEA;photosystem II-IEA;photosynthesis, light harvesting-IEA;photosystem I-IEA;chlorophyll binding-IEA;photosynthesis-IEA;plastid-IEA	Cellular Component-IEA;Biological Process-IEA;Cellular Component-IEA;Cellular Component-IEA;Cellular Component-IEA;Cellular Component-IEA;Cellular Component-IEA;Biological Process-IEA;Cellular Component-IEA;Molecular Function-IEA;Biological Process-IEA;Cellular Component-IEA	7	GO:0009522;GO:0009523;GO:0009535;GO:0009765;GO:0016021;GO:0016168;GO:0018298	photosystem I;photosystem II;chloroplast thylakoid membrane;photosynthesis, light harvesting;integral component of membrane;chlorophyll binding;protein-chromophore linkage	Cellular Component;Cellular Component;Cellular Component;Biological Process;Cellular Component;Molecular Function;Biological Process			IPR023329;IPR022796;noIPR;noIPR;IPR001344;noIPR	DOMAIN;FAMILY;FAMILY;FAMILY;FAMILY;FAMILY	Chlorophyll a/b binding protein domain;Chlorophyll A-B binding protein;Chlorophyll A-B binding protein;Chlorophyll A-B binding protein;Chlorophyll A-B binding protein, plant;Chlorophyll A-B binding protein, plant	G3DSA:1.10.3460.10 (GENE3D);PF00504 (PFAM);mobidb-lite (MOBIDB_LITE);PTHR21649:SF34 (PANTHER);PTHR21649 (PANTHER);SSF103511 (SUPERFAMILY)	;;;;GO:0016020/GO:0009765;	;;;;membrane/photosynthesis, light harvesting;	;;;;Cellular Component/Biological Process;
44360	chlorophyll a b-binding Cab-	Chloroplast / photosynthesis		1.98267		gi|145078761|tpg|DAA05883.1|TPA_inf: chloroplast light-harvesting complex II protein precursor Lhcbm4 [Euglena gracilis];gi|157965835|gb|ABW06954.1|chloroplast light-harvesting complex II protein precursor, partial [Euglena gracilis];gi|145078711|tpg|DAA05881.1|TPA_inf: chloroplast light-harvesting complex II protein precursor Lhcbm1 [Euglena gracilis];gi|510388|emb|CAA43633.1|light harvesting ch…	Euglena gracilis;Euglena gracilis;Euglena gracilis;Euglena gracilis;Euglena gracilis;Solanum lycopersicum;Solanum lycopersicum/Solanum lycopersicum;Solanum lycopersicum/Solanum lycopersicum;Solanum lycopersicum/Solanum lycopersicum;Euglena gracilis;Cynara cardunculus var. scolymus;Petunia x hybrida;Nicotiana tabacum;Solanum lycopersicum/Solanum lycopersicum;Solanum lycopersicum/Solanum lycopersic…	6.0E-72;5.3E-70;2.5E-57;9.1E-56;1.2E-43;1.3E-40;2.4E-40;6.6E-40;7.0E-40;8.1E-40;8.8E-40;1.0E-39;1.1E-39;1.2E-39;1.2E-39;1.6E-39;1.8E-39;2.0E-39;2.2E-39;2.9E-39	DAA05883;ABW06954;DAA05881;CAA43633;AAA65447;1204205C;A24039/1204205A;E24039/1204205E;F24039/1204205F;ABW06955;KVI00867;AAA33704;XP_016447941;AAA34150/AAA34152;1204205D/AAA34158/P10707;BAN18371;AAA34155/AAA34157;XP_016447793;AFA36511;DAA05886	gi|145078761|tpg|DAA05883.1|TPA_inf: chloroplast light-harvesting complex II protein precursor Lhcbm4 [Euglena gracilis]	Euglena gracilis	6e-72	LOC107772842;H6BDG5;LHCPII;CAB1D;H6BDG5;CAB3B;Lhcbm9;A4QPI0;Lhcbm9;LHCPII;LOC107772842;Ccrd_020879;CAB1D;A4QPI0;CAB1A;CAB1C;CAB3B;LHCPII;LHCPII;H6BDG5;LOC107772842;CAB1D;CAB1D;LHCPII;CAB1C;H6BDG5;H6BDG5;CAB3B;CAB1D;CAB1A;CAB1C;Lhcb1;Ccrd_020879;Lhcbm8;CAB1C;LOC107772842;A4QPI3;Lhcb1;A4QPI0;LOC107773002;CAB1C;CAB1C;CAB3B;Lhcb1;A4QPI3;LHCPII;Lhcbm8;Ccrd_020879;LOC107773002;CAB3B;CAB1D;CAB3B;LHCPII;…	GO:0009507-IEA;GO:0046872-IEA;GO:0018298-IEA;GO:0016020-IEA;GO:0031409-IBA;GO:0016021-IEA;GO:0015979-IEA;GO:0016168-IEA;GO:0016168-IBA;GO:0010287-IBA;GO:0009579-IEA;GO:0009535-IEA;GO:0009535-IBA;GO:0009523-IEA;GO:0009765-IEA;GO:0009941-IBA;GO:0009522-IEA;GO:0009768-IBA;GO:0009416-IBA;GO:0009536-IEA	chloroplast-IEA;metal ion binding-IEA;protein-chromophore linkage-IEA;membrane-IEA;pigment binding-IBA;integral component of membrane-IEA;photosynthesis-IEA;chlorophyll binding-IEA;chlorophyll binding-IBA;plastoglobule-IBA;thylakoid-IEA;chloroplast thylakoid membrane-IEA;chloroplast thylakoid membrane-IBA;photosystem II-IEA;photosynthesis, light harvesting-IEA;chloroplast envelope-IBA;photosystem…	Cellular Component-IEA;Molecular Function-IEA;Biological Process-IEA;Cellular Component-IEA;Molecular Function-IBA;Cellular Component-IEA;Biological Process-IEA;Molecular Function-IEA;Molecular Function-IBA;Cellular Component-IBA;Cellular Component-IEA;Cellular Component-IEA;Cellular Component-IBA;Cellular Component-IEA;Biological Process-IEA;Cellular Component-IBA;Cellular Component-IEA;Biologic…	10	GO:0009416;GO:0009521;GO:0009535;GO:0009768;GO:0009941;GO:0010287;GO:0016021;GO:0016168;GO:0018298;GO:0031409	response to light stimulus;photosystem;chloroplast thylakoid membrane;photosynthesis, light harvesting in photosystem I;chloroplast envelope;plastoglobule;integral component of membrane;chlorophyll binding;protein-chromophore linkage;pigment binding	Biological Process;Cellular Component;Cellular Component;Biological Process;Cellular Component;Cellular Component;Cellular Component;Molecular Function;Biological Process;Molecular Function			IPR022796;IPR023329;noIPR;IPR001344;noIPR;noIPR;noIPR;noIPR;noIPR;noIPR;noIPR	FAMILY;DOMAIN;DOMAIN;FAMILY;FAMILY;FAMILY;FAMILY;FAMILY;FAMILY;FAMILY;FAMILY	Chlorophyll A-B binding protein;Chlorophyll a/b binding protein domain;Chlorophyll a/b binding protein domain;Chlorophyll A-B binding protein, plant;Chlorophyll A-B binding protein, plant;Chlorophyll A-B binding protein, plant;Chlorophyll A-B binding protein, plant;Chlorophyll A-B binding protein, plant;Chlorophyll A-B binding protein, plant;Chlorophyll A-B binding protein, plant;Chlorophyll A-B …	PF00504 (PFAM);G3DSA:1.10.3460.10 (GENE3D);PTHR21649:SF34 (PANTHER);PTHR21649 (PANTHER);SIGNAL_PEPTIDE_C_REGION (PHOBIUS);NON_CYTOPLASMIC_DOMAIN (PHOBIUS);SIGNAL_PEPTIDE_N_REGION (PHOBIUS);SIGNAL_PEPTIDE_H_REGION (PHOBIUS);SIGNAL_PEPTIDE (PHOBIUS);SignalP-noTM (SIGNALP_EUK);SSF103511 (SUPERFAMILY)	;;;GO:0009765/GO:0016020;;;;;;;	;;;photosynthesis, light harvesting/membrane;;;;;;;	;;;Biological Process/Cellular Component;;;;;;;
23979	Chlorophyll a-b binding	Chloroplast / photosynthesis		-3.67245		gi|145078670|tpg|DAA05880.1|TPA_inf: chloroplast light-harvesting protein CP29 precursor Lhcb4 [Euglena gracilis];gi|545361914|ref|XP_005646225.1|chlorophyll a/b-binding protein CP29 [Coccomyxa subellipsoidea C-169]/gi|384248196|gb|EIE21681.1|chlorophyll a/b-binding protein CP29 [Coccomyxa subellipsoidea C-169];gi|302839735|ref|XP_002951424.1|chlorophyll a/b-binding protein of photosystem II [Vol…	Euglena gracilis;Coccomyxa subellipsoidea C-169/Coccomyxa subellipsoidea C-169;Volvox carteri f. nagariensis/Volvox carteri f. nagariensis;Acetabularia acetabulum;Chlamydomonas reinhardtii/Chlamydomonas reinhardtii/Chlamydomonas reinhardtii/Chlamydomonas reinhardtii/Chlamydomonas reinhardtii/Chlamydomonas reinhardtii;Chlamydomonas incerta;Gonium pectorale;Noccaea caerulescens;Gymnochlora stellata…	1.5E-54;5.7E-26;1.4E-25;2.4E-25;2.5E-25;2.9E-25;3.1E-25;2.2E-24;7.8E-24;9.8E-24;3.1E-23;3.7E-23;6.6E-23;1.1E-22;1.2E-22;1.2E-22;3.8E-22;1.1E-21;1.2E-21;1.2E-21	DAA05880;EIE21681/XP_005646225;XP_002951424/EFJ47600;DAA05897;BAB64419/EDP00448/XP_001697193/BAB64415/Q93WD2/AAO16494;ABD37915;KXZ48390;JAU52111;ACF24530;AAP79139;XP_005646238/EIE21694;XP_011400395/KFM27428/JAT71850;XP_003600876/AES71127;XP_002974259/EFJ24481;EFJ13207/XP_002985629;XP_015877386;JAU93847/JAU23760;3JCU/3PL9;XP_010670717/KMT16851;KRX33489	gi|145078670|tpg|DAA05880.1|TPA_inf: chloroplast light-harvesting protein CP29 precursor Lhcb4 [Euglena gracilis]	Euglena gracilis	1.5e-54	A4QPH7;A4QPJ4;Q7XYQ5;GPECTOR_28g797;Lhcb4;SOVF_164340;COCSUDRAFT_67011;GA_TR18255_c1_g1_i1_g.58609;lhcB4;LC_TR16508_c0_g1_i1_g.56429;GA_TR18255_c1_g1_i1_g.58609;COCSUDRAFT_30169;Lhcb4-2;Lhcb4;Lhcb4-1;A4QPJ4;T09_10015;LC_TR16508_c0_g1_i1_g.56429;Lhcb4-1;Lhcb4;COCSUDRAFT_67011;LC_TR16508_c0_g1_i1_g.56429;B5A4H8;GPECTOR_28g797;GA_TR18255_c1_g1_i1_g.58609;A4QPJ4;A4QPJ4;Lhcb4-1;GPECTOR_28g797;Lhcb4;Lh…	GO:0009507-IEA;GO:0046872-IEA;GO:0016020-IEA;GO:0018298-IEA;GO:0031409-IBA;GO:0016021-IEA;GO:0015979-IEA;GO:0016168-IEA;GO:0016168-IBA;GO:0051219-IPI;GO:0010287-IBA;GO:0009535-IEA;GO:0009535-IBA;GO:0009579-IEA;GO:0009523-IEA;GO:0009765-IEA;GO:0009941-IBA;GO:0009522-IEA;GO:0009416-IBA;GO:0009768-IBA;GO:0009536-IEA;GO:0009503-IDA	chloroplast-IEA;metal ion binding-IEA;membrane-IEA;protein-chromophore linkage-IEA;pigment binding-IBA;integral component of membrane-IEA;photosynthesis-IEA;chlorophyll binding-IEA;chlorophyll binding-IBA;phosphoprotein binding-IPI;plastoglobule-IBA;chloroplast thylakoid membrane-IEA;chloroplast thylakoid membrane-IBA;thylakoid-IEA;photosystem II-IEA;photosynthesis, light harvesting-IEA;chloropla…	Cellular Component-IEA;Molecular Function-IEA;Cellular Component-IEA;Biological Process-IEA;Molecular Function-IBA;Cellular Component-IEA;Biological Process-IEA;Molecular Function-IEA;Molecular Function-IBA;Molecular Function-IPI;Cellular Component-IBA;Cellular Component-IEA;Cellular Component-IBA;Cellular Component-IEA;Cellular Component-IEA;Biological Process-IEA;Cellular Component-IBA;Cellular…	11	GO:0009416;GO:0009503;GO:0009521;GO:0009768;GO:0009941;GO:0010287;GO:0016021;GO:0016168;GO:0018298;GO:0031409;GO:0051219	response to light stimulus;thylakoid light-harvesting complex;photosystem;photosynthesis, light harvesting in photosystem I;chloroplast envelope;plastoglobule;integral component of membrane;chlorophyll binding;protein-chromophore linkage;pigment binding;phosphoprotein binding	Biological Process;Cellular Component;Cellular Component;Biological Process;Cellular Component;Cellular Component;Cellular Component;Molecular Function;Biological Process;Molecular Function;Molecular Function			IPR023329;IPR022796;noIPR;IPR001344;noIPR	HOMOLOGOUS_SUPERFAMILY;FAMILY;FAMILY;FAMILY;FAMILY	Chlorophyll a/b binding domain superfamily;Chlorophyll A-B binding protein;Chlorophyll A-B binding protein;Chlorophyll A-B binding protein, plant;Chlorophyll A-B binding protein, plant	G3DSA:1.10.3460.10 (GENE3D);PF00504 (PFAM);PTHR21649:SF6 (PANTHER);PTHR21649 (PANTHER);SSF103511 (SUPERFAMILY)	;;;GO:0009765/GO:0016020;	;;;photosynthesis, light harvesting/membrane;	;;;Biological Process/Cellular Component;
23979	Chlorophyll a-b binding	Chloroplast / photosynthesis			-4.1451	gi|145078670|tpg|DAA05880.1|TPA_inf: chloroplast light-harvesting protein CP29 precursor Lhcb4 [Euglena gracilis];gi|545361914|ref|XP_005646225.1|chlorophyll a/b-binding protein CP29 [Coccomyxa subellipsoidea C-169]/gi|384248196|gb|EIE21681.1|chlorophyll a/b-binding protein CP29 [Coccomyxa subellipsoidea C-169];gi|302839735|ref|XP_002951424.1|chlorophyll a/b-binding protein of photosystem II [Vol…	Euglena gracilis;Coccomyxa subellipsoidea C-169/Coccomyxa subellipsoidea C-169;Volvox carteri f. nagariensis/Volvox carteri f. nagariensis;Acetabularia acetabulum;Chlamydomonas reinhardtii/Chlamydomonas reinhardtii/Chlamydomonas reinhardtii/Chlamydomonas reinhardtii/Chlamydomonas reinhardtii/Chlamydomonas reinhardtii;Chlamydomonas incerta;Gonium pectorale;Noccaea caerulescens;Gymnochlora stellata…	1.5E-54;5.7E-26;1.4E-25;2.4E-25;2.5E-25;2.9E-25;3.1E-25;2.2E-24;7.8E-24;9.8E-24;3.1E-23;3.7E-23;6.6E-23;1.1E-22;1.2E-22;1.2E-22;3.8E-22;1.1E-21;1.2E-21;1.2E-21	DAA05880;EIE21681/XP_005646225;XP_002951424/EFJ47600;DAA05897;BAB64419/EDP00448/XP_001697193/BAB64415/Q93WD2/AAO16494;ABD37915;KXZ48390;JAU52111;ACF24530;AAP79139;XP_005646238/EIE21694;XP_011400395/KFM27428/JAT71850;XP_003600876/AES71127;XP_002974259/EFJ24481;EFJ13207/XP_002985629;XP_015877386;JAU93847/JAU23760;3JCU/3PL9;XP_010670717/KMT16851;KRX33489	gi|145078670|tpg|DAA05880.1|TPA_inf: chloroplast light-harvesting protein CP29 precursor Lhcb4 [Euglena gracilis]	Euglena gracilis	1.5e-54	A4QPH7;A4QPJ4;Q7XYQ5;GPECTOR_28g797;Lhcb4;SOVF_164340;COCSUDRAFT_67011;GA_TR18255_c1_g1_i1_g.58609;lhcB4;LC_TR16508_c0_g1_i1_g.56429;GA_TR18255_c1_g1_i1_g.58609;COCSUDRAFT_30169;Lhcb4-2;Lhcb4;Lhcb4-1;A4QPJ4;T09_10015;LC_TR16508_c0_g1_i1_g.56429;Lhcb4-1;Lhcb4;COCSUDRAFT_67011;LC_TR16508_c0_g1_i1_g.56429;B5A4H8;GPECTOR_28g797;GA_TR18255_c1_g1_i1_g.58609;A4QPJ4;A4QPJ4;Lhcb4-1;GPECTOR_28g797;Lhcb4;Lh…	GO:0009507-IEA;GO:0046872-IEA;GO:0016020-IEA;GO:0018298-IEA;GO:0031409-IBA;GO:0016021-IEA;GO:0015979-IEA;GO:0016168-IEA;GO:0016168-IBA;GO:0051219-IPI;GO:0010287-IBA;GO:0009535-IEA;GO:0009535-IBA;GO:0009579-IEA;GO:0009523-IEA;GO:0009765-IEA;GO:0009941-IBA;GO:0009522-IEA;GO:0009416-IBA;GO:0009768-IBA;GO:0009536-IEA;GO:0009503-IDA	chloroplast-IEA;metal ion binding-IEA;membrane-IEA;protein-chromophore linkage-IEA;pigment binding-IBA;integral component of membrane-IEA;photosynthesis-IEA;chlorophyll binding-IEA;chlorophyll binding-IBA;phosphoprotein binding-IPI;plastoglobule-IBA;chloroplast thylakoid membrane-IEA;chloroplast thylakoid membrane-IBA;thylakoid-IEA;photosystem II-IEA;photosynthesis, light harvesting-IEA;chloropla…	Cellular Component-IEA;Molecular Function-IEA;Cellular Component-IEA;Biological Process-IEA;Molecular Function-IBA;Cellular Component-IEA;Biological Process-IEA;Molecular Function-IEA;Molecular Function-IBA;Molecular Function-IPI;Cellular Component-IBA;Cellular Component-IEA;Cellular Component-IBA;Cellular Component-IEA;Cellular Component-IEA;Biological Process-IEA;Cellular Component-IBA;Cellular…	11	GO:0009416;GO:0009503;GO:0009521;GO:0009768;GO:0009941;GO:0010287;GO:0016021;GO:0016168;GO:0018298;GO:0031409;GO:0051219	response to light stimulus;thylakoid light-harvesting complex;photosystem;photosynthesis, light harvesting in photosystem I;chloroplast envelope;plastoglobule;integral component of membrane;chlorophyll binding;protein-chromophore linkage;pigment binding;phosphoprotein binding	Biological Process;Cellular Component;Cellular Component;Biological Process;Cellular Component;Cellular Component;Cellular Component;Molecular Function;Biological Process;Molecular Function;Molecular Function			IPR023329;IPR022796;noIPR;IPR001344;noIPR	HOMOLOGOUS_SUPERFAMILY;FAMILY;FAMILY;FAMILY;FAMILY	Chlorophyll a/b binding domain superfamily;Chlorophyll A-B binding protein;Chlorophyll A-B binding protein;Chlorophyll A-B binding protein, plant;Chlorophyll A-B binding protein, plant	G3DSA:1.10.3460.10 (GENE3D);PF00504 (PFAM);PTHR21649:SF6 (PANTHER);PTHR21649 (PANTHER);SSF103511 (SUPERFAMILY)	;;;GO:0009765/GO:0016020;	;;;photosynthesis, light harvesting/membrane;	;;;Biological Process/Cellular Component;
21490	chlorophyll a-b binding chloroplastic	Chloroplast / photosynthesis		-2.73916		gi|145078670|tpg|DAA05880.1|TPA_inf: chloroplast light-harvesting protein CP29 precursor Lhcb4 [Euglena gracilis];gi|302784975|ref|XP_002974259.1|light-harvesting complex [Selaginella moellendorffii]/gi|300157857|gb|EFJ24481.1|light-harvesting complex [Selaginella moellendorffii];gi|302807871|ref|XP_002985629.1|light-harvesting complex [Selaginella moellendorffii]/gi|300146538|gb|EFJ13207.1|light…	Euglena gracilis;Selaginella moellendorffii/Selaginella moellendorffii;Selaginella moellendorffii/Selaginella moellendorffii;Herrania umbratica;Spinacia oleracea/Spinacia oleracea/Spinacia oleracea;Spinacia oleracea;Gossypium arboreum/Gossypium arboreum/Gossypium arboreum;Gossypium hirsutum;Gossypium hirsutum;Spinacia oleracea;Gossypium hirsutum;Corchorus capsularis;Gossypium raimondii/Gossypium …	2.0E-136;7.0E-64;7.0E-64;3.1E-62;3.4E-62;5.0E-62;5.4E-62;7.2E-62;8.5E-62;1.1E-61;1.9E-61;1.9E-61;2.2E-61;2.6E-61;2.7E-61;2.9E-61;3.0E-61;5.0E-61;6.6E-61;9.2E-61	DAA05880;XP_002974259/EFJ24481;EFJ13207/XP_002985629;XP_021295792;3JCU/3PL9;KNA02728;XP_017641062/KHG03743/XP_017610262;XP_016753762;XP_016681649;KNA08242;XP_016671872;OMO86524;XP_012468517/KJB17070;OMO76051;XP_017618856/KHG23195;NP_001314598/ACO51068;XP_017617351/KHF99476/KHG03854;XP_004302636;XP_012452720/KJB67588;XP_012456573/KJB74302/XP_016719165	gi|145078670|tpg|DAA05880.1|TPA_inf: chloroplast light-harvesting protein CP29 precursor Lhcb4 [Euglena gracilis]	Euglena gracilis	2e-136	A4QPH7;COLO4_25699;SOVF_164340;LOC107900536;F383_07966;SOVF_164340;LOC107900536;LOC107891546;B456_010G198600;F383_29279;Lhcb4-2;LOC107931745;LOC107962051;Lhcb4-1;Lhcb4-1;SOVF_164340;B456_010G198600;COLO4_25699;COLO4_25699;B456_002G263900;F383_29279;F383_07966;SOVF_164340;F383_27707;Lhcb4-1;B456_010G198600;B456_002G263900;LOC107931745;LOC107931745;LOC107962051;Lhcb4-2;LOC107962051;A4QPH7;SOVF_2159…	GO:0009507-IEA;GO:0016020-IEA;GO:0018298-IEA;GO:0016021-IEA;GO:0015979-IEA;GO:0016168-IEA;GO:0051219-IPI;GO:0009535-IEA;GO:0009579-IEA;GO:0009523-IEA;GO:0009765-IEA;GO:0009522-IEA;GO:0009536-IEA	chloroplast-IEA;membrane-IEA;protein-chromophore linkage-IEA;integral component of membrane-IEA;photosynthesis-IEA;chlorophyll binding-IEA;phosphoprotein binding-IPI;chloroplast thylakoid membrane-IEA;thylakoid-IEA;photosystem II-IEA;photosynthesis, light harvesting-IEA;photosystem I-IEA;plastid-IEA	Cellular Component-IEA;Cellular Component-IEA;Biological Process-IEA;Cellular Component-IEA;Biological Process-IEA;Molecular Function-IEA;Molecular Function-IPI;Cellular Component-IEA;Cellular Component-IEA;Cellular Component-IEA;Biological Process-IEA;Cellular Component-IEA;Cellular Component-IEA	6	GO:0009535;GO:0009765;GO:0016021;GO:0016168;GO:0018298;GO:0051219	chloroplast thylakoid membrane;photosynthesis, light harvesting;integral component of membrane;chlorophyll binding;protein-chromophore linkage;phosphoprotein binding	Cellular Component;Biological Process;Cellular Component;Molecular Function;Biological Process;Molecular Function			IPR022796;IPR023329;IPR023329;IPR001344;noIPR;noIPR	FAMILY;HOMOLOGOUS_SUPERFAMILY;HOMOLOGOUS_SUPERFAMILY;FAMILY;FAMILY;FAMILY	Chlorophyll A-B binding protein;Chlorophyll a/b binding domain superfamily;Chlorophyll a/b binding domain superfamily;Chlorophyll A-B binding protein, plant;Chlorophyll A-B binding protein, plant;Chlorophyll A-B binding protein, plant	PF00504 (PFAM);G3DSA:1.10.3460.10 (GENE3D);G3DSA:1.10.3460.10 (GENE3D);PTHR21649 (PANTHER);PTHR21649:SF6 (PANTHER);SSF103511 (SUPERFAMILY)	;;;GO:0009765/GO:0016020;;	;;;photosynthesis, light harvesting/membrane;;	;;;Biological Process/Cellular Component;;
21490	chlorophyll a-b binding chloroplastic	Chloroplast / photosynthesis			-3.67386	gi|145078670|tpg|DAA05880.1|TPA_inf: chloroplast light-harvesting protein CP29 precursor Lhcb4 [Euglena gracilis];gi|302784975|ref|XP_002974259.1|light-harvesting complex [Selaginella moellendorffii]/gi|300157857|gb|EFJ24481.1|light-harvesting complex [Selaginella moellendorffii];gi|302807871|ref|XP_002985629.1|light-harvesting complex [Selaginella moellendorffii]/gi|300146538|gb|EFJ13207.1|light…	Euglena gracilis;Selaginella moellendorffii/Selaginella moellendorffii;Selaginella moellendorffii/Selaginella moellendorffii;Herrania umbratica;Spinacia oleracea/Spinacia oleracea/Spinacia oleracea;Spinacia oleracea;Gossypium arboreum/Gossypium arboreum/Gossypium arboreum;Gossypium hirsutum;Gossypium hirsutum;Spinacia oleracea;Gossypium hirsutum;Corchorus capsularis;Gossypium raimondii/Gossypium …	2.0E-136;7.0E-64;7.0E-64;3.1E-62;3.4E-62;5.0E-62;5.4E-62;7.2E-62;8.5E-62;1.1E-61;1.9E-61;1.9E-61;2.2E-61;2.6E-61;2.7E-61;2.9E-61;3.0E-61;5.0E-61;6.6E-61;9.2E-61	DAA05880;XP_002974259/EFJ24481;EFJ13207/XP_002985629;XP_021295792;3JCU/3PL9;KNA02728;XP_017641062/KHG03743/XP_017610262;XP_016753762;XP_016681649;KNA08242;XP_016671872;OMO86524;XP_012468517/KJB17070;OMO76051;XP_017618856/KHG23195;NP_001314598/ACO51068;XP_017617351/KHF99476/KHG03854;XP_004302636;XP_012452720/KJB67588;XP_012456573/KJB74302/XP_016719165	gi|145078670|tpg|DAA05880.1|TPA_inf: chloroplast light-harvesting protein CP29 precursor Lhcb4 [Euglena gracilis]	Euglena gracilis	2e-136	A4QPH7;COLO4_25699;SOVF_164340;LOC107900536;F383_07966;SOVF_164340;LOC107900536;LOC107891546;B456_010G198600;F383_29279;Lhcb4-2;LOC107931745;LOC107962051;Lhcb4-1;Lhcb4-1;SOVF_164340;B456_010G198600;COLO4_25699;COLO4_25699;B456_002G263900;F383_29279;F383_07966;SOVF_164340;F383_27707;Lhcb4-1;B456_010G198600;B456_002G263900;LOC107931745;LOC107931745;LOC107962051;Lhcb4-2;LOC107962051;A4QPH7;SOVF_2159…	GO:0009507-IEA;GO:0016020-IEA;GO:0018298-IEA;GO:0016021-IEA;GO:0015979-IEA;GO:0016168-IEA;GO:0051219-IPI;GO:0009535-IEA;GO:0009579-IEA;GO:0009523-IEA;GO:0009765-IEA;GO:0009522-IEA;GO:0009536-IEA	chloroplast-IEA;membrane-IEA;protein-chromophore linkage-IEA;integral component of membrane-IEA;photosynthesis-IEA;chlorophyll binding-IEA;phosphoprotein binding-IPI;chloroplast thylakoid membrane-IEA;thylakoid-IEA;photosystem II-IEA;photosynthesis, light harvesting-IEA;photosystem I-IEA;plastid-IEA	Cellular Component-IEA;Cellular Component-IEA;Biological Process-IEA;Cellular Component-IEA;Biological Process-IEA;Molecular Function-IEA;Molecular Function-IPI;Cellular Component-IEA;Cellular Component-IEA;Cellular Component-IEA;Biological Process-IEA;Cellular Component-IEA;Cellular Component-IEA	6	GO:0009535;GO:0009765;GO:0016021;GO:0016168;GO:0018298;GO:0051219	chloroplast thylakoid membrane;photosynthesis, light harvesting;integral component of membrane;chlorophyll binding;protein-chromophore linkage;phosphoprotein binding	Cellular Component;Biological Process;Cellular Component;Molecular Function;Biological Process;Molecular Function			IPR022796;IPR023329;IPR023329;IPR001344;noIPR;noIPR	FAMILY;HOMOLOGOUS_SUPERFAMILY;HOMOLOGOUS_SUPERFAMILY;FAMILY;FAMILY;FAMILY	Chlorophyll A-B binding protein;Chlorophyll a/b binding domain superfamily;Chlorophyll a/b binding domain superfamily;Chlorophyll A-B binding protein, plant;Chlorophyll A-B binding protein, plant;Chlorophyll A-B binding protein, plant	PF00504 (PFAM);G3DSA:1.10.3460.10 (GENE3D);G3DSA:1.10.3460.10 (GENE3D);PTHR21649 (PANTHER);PTHR21649:SF6 (PANTHER);SSF103511 (SUPERFAMILY)	;;;GO:0009765/GO:0016020;;	;;;photosynthesis, light harvesting/membrane;;	;;;Biological Process/Cellular Component;;
32039	chlorophyll a-b binding chloroplastic	Chloroplast / photosynthesis		-1.91411		gi|145078806|tpg|DAA05885.1|TPA_inf: chloroplast light-harvesting complex II protein precursor Lhcbm5 [Euglena gracilis];gi|157965839|gb|ABW06956.1|chloroplast light-harvesting complex II protein precursor, partial [Euglena gracilis];gi|157965837|gb|ABW06955.1|chloroplast light-harvesting complex II protein precursor, partial [Euglena gracilis];gi|1099011931|gb|JAU38274.1|Chlorophyll a-b binding …	Euglena gracilis;Euglena gracilis;Euglena gracilis;Noccaea caerulescens;Noccaea caerulescens;Euglena gracilis;Euglena gracilis;Euglena gracilis;Euglena gracilis;Euglena gracilis;Sesamum indicum;Acetabularia acetabulum;Volvox carteri f. nagariensis/Volvox carteri f. nagariensis;Acetabularia acetabulum;Nicotiana tabacum/Nicotiana tomentosiformis/Nicotiana sylvestris/Nicotiana tabacum/Nicotiana taba…	3.5E-30;1.3E-16;1.2E-15;1.5E-15;1.5E-15;1.6E-15;2.1E-15;2.5E-15;2.6E-15;2.9E-15;1.2E-14;1.6E-14;2.2E-14;2.2E-14;2.7E-14;2.8E-14;3.5E-14;3.8E-14;4.4E-14;4.4E-14	DAA05885;ABW06956;ABW06955;JAU38274;JAU80612;DAA05886;DAA05881;CAA43633;AAA16605;AAA65447;XP_011098362;AAC79711;EFJ46999/XP_002951894;DAA05914;XP_009796328/XP_016470988/NP_001312416/AII99807/XP_009611990;OIT34666/XP_019267016;CDP05852;ABW06954;DAA05909;DAA05883	gi|145078806|tpg|DAA05885.1|TPA_inf: chloroplast light-harvesting complex II protein precursor Lhcbm5 [Euglena gracilis]	Euglena gracilis	3.5e-30	A4QPL1;LOC107790089;A4QPH8;LHCPII;Lhcbm9;Q9ZSV2;Lhcbm7;VOLCADRAFT_81675;GSCOC_T00021155001;A4QPI0;Lhcbm7;Lhcbm8;Q9ZSV2;A4QPH8;A4QPK6;A4QPH8;GSCOC_T00021155001;VOLCADRAFT_81675;LHCPII;Lhcbm8;LHCPII;LOC107790089;LHCPII;A4QPL1;A4QPK6;Q9ZSV2;LOC107790089;LHCPII;A4QPL1;GSCOC_T00021155001;LHCPII;A4QPI3;A4QPI2;LHCPII;VOLCADRAFT_81675;MP_TR7932_c9_g1_i1_g.24986;A4QPK6;Lhcbm9;Lhcbm9;VOLCADRAFT_81675;A4QPL…	GO:0009507-IEA;GO:0018298-IEA;GO:0016020-IEA;GO:0016021-IEA;GO:0009535-IEA;GO:0009579-IEA;GO:0009523-IEA;GO:0009765-IEA;GO:0009522-IEA;GO:0015979-IEA;GO:0016168-IEA;GO:0009536-IEA	chloroplast-IEA;protein-chromophore linkage-IEA;membrane-IEA;integral component of membrane-IEA;chloroplast thylakoid membrane-IEA;thylakoid-IEA;photosystem II-IEA;photosynthesis, light harvesting-IEA;photosystem I-IEA;photosynthesis-IEA;chlorophyll binding-IEA;plastid-IEA	Cellular Component-IEA;Biological Process-IEA;Cellular Component-IEA;Cellular Component-IEA;Cellular Component-IEA;Cellular Component-IEA;Cellular Component-IEA;Biological Process-IEA;Cellular Component-IEA;Biological Process-IEA;Molecular Function-IEA;Cellular Component-IEA	7	GO:0009522;GO:0009523;GO:0009535;GO:0009765;GO:0016021;GO:0016168;GO:0018298	photosystem I;photosystem II;chloroplast thylakoid membrane;photosynthesis, light harvesting;integral component of membrane;chlorophyll binding;protein-chromophore linkage	Cellular Component;Cellular Component;Cellular Component;Biological Process;Cellular Component;Molecular Function;Biological Process			IPR023329;noIPR;IPR001344;noIPR	HOMOLOGOUS_SUPERFAMILY;HOMOLOGOUS_SUPERFAMILY;FAMILY;FAMILY	Chlorophyll a/b binding domain superfamily;Chlorophyll a/b binding domain superfamily;Chlorophyll A-B binding protein, plant;Chlorophyll A-B binding protein, plant	G3DSA:1.10.3460.10 (GENE3D);PTHR21649:SF11 (PANTHER);PTHR21649 (PANTHER);SSF103511 (SUPERFAMILY)	;;GO:0016020/GO:0009765;	;;membrane/photosynthesis, light harvesting;	;;Cellular Component/Biological Process;
32039	chlorophyll a-b binding chloroplastic	Chloroplast / photosynthesis			-4.84623	gi|145078806|tpg|DAA05885.1|TPA_inf: chloroplast light-harvesting complex II protein precursor Lhcbm5 [Euglena gracilis];gi|157965839|gb|ABW06956.1|chloroplast light-harvesting complex II protein precursor, partial [Euglena gracilis];gi|157965837|gb|ABW06955.1|chloroplast light-harvesting complex II protein precursor, partial [Euglena gracilis];gi|1099011931|gb|JAU38274.1|Chlorophyll a-b binding …	Euglena gracilis;Euglena gracilis;Euglena gracilis;Noccaea caerulescens;Noccaea caerulescens;Euglena gracilis;Euglena gracilis;Euglena gracilis;Euglena gracilis;Euglena gracilis;Sesamum indicum;Acetabularia acetabulum;Volvox carteri f. nagariensis/Volvox carteri f. nagariensis;Acetabularia acetabulum;Nicotiana tabacum/Nicotiana tomentosiformis/Nicotiana sylvestris/Nicotiana tabacum/Nicotiana taba…	3.5E-30;1.3E-16;1.2E-15;1.5E-15;1.5E-15;1.6E-15;2.1E-15;2.5E-15;2.6E-15;2.9E-15;1.2E-14;1.6E-14;2.2E-14;2.2E-14;2.7E-14;2.8E-14;3.5E-14;3.8E-14;4.4E-14;4.4E-14	DAA05885;ABW06956;ABW06955;JAU38274;JAU80612;DAA05886;DAA05881;CAA43633;AAA16605;AAA65447;XP_011098362;AAC79711;EFJ46999/XP_002951894;DAA05914;XP_009796328/XP_016470988/NP_001312416/AII99807/XP_009611990;OIT34666/XP_019267016;CDP05852;ABW06954;DAA05909;DAA05883	gi|145078806|tpg|DAA05885.1|TPA_inf: chloroplast light-harvesting complex II protein precursor Lhcbm5 [Euglena gracilis]	Euglena gracilis	3.5e-30	A4QPL1;LOC107790089;A4QPH8;LHCPII;Lhcbm9;Q9ZSV2;Lhcbm7;VOLCADRAFT_81675;GSCOC_T00021155001;A4QPI0;Lhcbm7;Lhcbm8;Q9ZSV2;A4QPH8;A4QPK6;A4QPH8;GSCOC_T00021155001;VOLCADRAFT_81675;LHCPII;Lhcbm8;LHCPII;LOC107790089;LHCPII;A4QPL1;A4QPK6;Q9ZSV2;LOC107790089;LHCPII;A4QPL1;GSCOC_T00021155001;LHCPII;A4QPI3;A4QPI2;LHCPII;VOLCADRAFT_81675;MP_TR7932_c9_g1_i1_g.24986;A4QPK6;Lhcbm9;Lhcbm9;VOLCADRAFT_81675;A4QPL…	GO:0009507-IEA;GO:0018298-IEA;GO:0016020-IEA;GO:0016021-IEA;GO:0009535-IEA;GO:0009579-IEA;GO:0009523-IEA;GO:0009765-IEA;GO:0009522-IEA;GO:0015979-IEA;GO:0016168-IEA;GO:0009536-IEA	chloroplast-IEA;protein-chromophore linkage-IEA;membrane-IEA;integral component of membrane-IEA;chloroplast thylakoid membrane-IEA;thylakoid-IEA;photosystem II-IEA;photosynthesis, light harvesting-IEA;photosystem I-IEA;photosynthesis-IEA;chlorophyll binding-IEA;plastid-IEA	Cellular Component-IEA;Biological Process-IEA;Cellular Component-IEA;Cellular Component-IEA;Cellular Component-IEA;Cellular Component-IEA;Cellular Component-IEA;Biological Process-IEA;Cellular Component-IEA;Biological Process-IEA;Molecular Function-IEA;Cellular Component-IEA	7	GO:0009522;GO:0009523;GO:0009535;GO:0009765;GO:0016021;GO:0016168;GO:0018298	photosystem I;photosystem II;chloroplast thylakoid membrane;photosynthesis, light harvesting;integral component of membrane;chlorophyll binding;protein-chromophore linkage	Cellular Component;Cellular Component;Cellular Component;Biological Process;Cellular Component;Molecular Function;Biological Process			IPR023329;noIPR;IPR001344;noIPR	HOMOLOGOUS_SUPERFAMILY;HOMOLOGOUS_SUPERFAMILY;FAMILY;FAMILY	Chlorophyll a/b binding domain superfamily;Chlorophyll a/b binding domain superfamily;Chlorophyll A-B binding protein, plant;Chlorophyll A-B binding protein, plant	G3DSA:1.10.3460.10 (GENE3D);PTHR21649:SF11 (PANTHER);PTHR21649 (PANTHER);SSF103511 (SUPERFAMILY)	;;GO:0016020/GO:0009765;	;;membrane/photosynthesis, light harvesting;	;;Cellular Component/Biological Process;
18039	chloroplast ferredoxin precursor, partial	chloroplast / photosynthesis			-1.73813	gi|300244356|gb|ADJ93793.1|chloroplast ferredoxin precursor, partial [Euglena gracilis];gi|120001|sp|P22341.1|FER_EUGVIRecName: Full=Ferredoxin;gi|567128810|ref|XP_006392090.1|hypothetical protein EUTSA_v10023742mg [Eutrema salsugineum]/gi|312281725|dbj|BAJ33728.1|unnamed protein product [Eutrema halophilum]/gi|557088596|gb|ESQ29376.1|hypothetical protein EUTSA_v10023742mg [Eutrema salsugineum];g…	Euglena gracilis;Euglena viridis;Eutrema salsugineum/Eutrema halophilum/Eutrema salsugineum;Citrus clementina/Citrus clementina;Citrus sinensis;Citrus sinensis;Brassica napus;Raphanus sativus;Brassica oleracea var. oleracea/Brassica napus/Brassica napus;Ostreococcus tauri;Monoraphidium neglectum/Monoraphidium neglectum;Arabidopsis lyrata subsp. lyrata/Arabidopsis lyrata subsp. lyrata;Raphanus sat…	4.0E-74;2.7E-40;2.6E-38;4.2E-38;5.5E-38;6.7E-38;9.8E-38;1.0E-37;1.1E-37;1.3E-37;1.4E-37;1.5E-37;1.6E-37;1.7E-37;1.9E-37;2.3E-37;2.4E-37;2.5E-37;2.6E-37;3.1E-37	ADJ93793;P22341;BAJ33728/ESQ29376/XP_006392090;XP_006431821/ESR45061;KDO50080;XP_006471012;CDY54581;XP_018452576;XP_013631681/XP_013692326/CDY54579;CEG00505;KIZ01723/XP_013900742;EFH64376/XP_002888117;XP_018434204;AAB33405;XP_010473291/XP_010418043;P14938;1506385C;XP_018458645;XP_013596817/XP_013749521/XP_013749142/CDY03773;XP_013606320/XP_013724280/XP_013702044/CDY44833	gi|300244356|gb|ADJ93793.1|chloroplast ferredoxin precursor, partial [Euglena gracilis]	Euglena gracilis	4e-74	P22341;106304953;ARALYDRAFT_893437;ARALYDRAFT_893437;E4MVU5;106337169;106304953;P22341;OT_ostta17g00310;BnaCnng27340D;P14938;106337169;E4MVU5;OT_ostta17g00310;BnaCnng27340D;CICLE_v10002793mg;OT_ostta17g00310;EUTSA_v10023742mg;CISIN_1g032269mg;106304953;BnaCnng11890D;P14938;BnaCnng27340D;106337169;P14938;MNEG_6237;BnaCnng11890D;MNEG_6237;BnaCnng27340D;ARALYDRAFT_893437;CISIN_1g032269mg;MNEG_6237;B…	GO:0009507-IEA;GO:0046872-IEA;GO:0016020-IEA;GO:0016021-IEA;GO:0055114-IEA;GO:0051537-IEA;GO:0051536-IEA;GO:0009570-IEA;GO:0009055-IEA;GO:0080167-IEA;GO:0022900-IEA;GO:0009643-IEA;GO:0009536-IEA;GO:0009767-IEA	chloroplast-IEA;metal ion binding-IEA;membrane-IEA;integral component of membrane-IEA;oxidation-reduction process-IEA;2 iron, 2 sulfur cluster binding-IEA;iron-sulfur cluster binding-IEA;chloroplast stroma-IEA;electron transfer activity-IEA;response to karrikin-IEA;electron transport chain-IEA;photosynthetic acclimation-IEA;plastid-IEA;photosynthetic electron transport chain-IEA	Cellular Component-IEA;Molecular Function-IEA;Cellular Component-IEA;Cellular Component-IEA;Biological Process-IEA;Molecular Function-IEA;Molecular Function-IEA;Cellular Component-IEA;Molecular Function-IEA;Biological Process-IEA;Biological Process-IEA;Biological Process-IEA;Cellular Component-IEA;Biological Process-IEA	8	GO:0009055;GO:0009570;GO:0009643;GO:0009767;GO:0016021;GO:0046872;GO:0051537;GO:0080167	electron transfer activity;chloroplast stroma;photosynthetic acclimation;photosynthetic electron transport chain;integral component of membrane;metal ion binding;2 iron, 2 sulfur cluster binding;response to karrikin	Molecular Function;Cellular Component;Biological Process;Biological Process;Cellular Component;Molecular Function;Molecular Function;Biological Process			IPR012675;IPR010241;IPR001041;noIPR;noIPR;noIPR;noIPR;IPR001041;IPR001041;IPR036010	HOMOLOGOUS_SUPERFAMILY;FAMILY;DOMAIN;DOMAIN;DOMAIN;DOMAIN;DOMAIN;DOMAIN;DOMAIN;HOMOLOGOUS_SUPERFAMILY	Beta-grasp domain superfamily;Ferredoxin [2Fe-2S], plant;2Fe-2S ferredoxin-type iron-sulfur binding domain;2Fe-2S ferredoxin-type iron-sulfur binding domain;2Fe-2S ferredoxin-type iron-sulfur binding domain;2Fe-2S ferredoxin-type iron-sulfur binding domain;2Fe-2S ferredoxin-type iron-sulfur binding domain;2Fe-2S ferredoxin-type iron-sulfur binding domain;2Fe-2S ferredoxin-type iron-sulfur binding…	G3DSA:3.10.20.30 (GENE3D);TIGR02008 (TIGRFAM);PF00111 (PFAM);PTHR43112 (PANTHER);PTHR43112:SF4 (PANTHER);PTHR43112 (PANTHER);PTHR43112:SF4 (PANTHER);PS51085 (PROSITE_PROFILES);cd00207 (CDD);SSF54292 (SUPERFAMILY)	;GO:0022900/GO:0051537/GO:0009055;GO:0009055/GO:0051536;;;;;GO:0009055/GO:0051536;GO:0009055/GO:0051536;GO:0009055/GO:0051536	;electron transport chain/2 iron, 2 sulfur cluster binding/electron transfer activity;electron transfer activity/iron-sulfur cluster binding;;;;;electron transfer activity/iron-sulfur cluster binding;electron transfer activity/iron-sulfur cluster binding;electron transfer activity/iron-sulfur cluster binding	;Biological Process/Molecular Function/Molecular Function;Molecular Function/Molecular Function;;;;;Molecular Function/Molecular Function;Molecular Function/Molecular Function;Molecular Function/Molecular Function
7394	chloroplast fructose-1,6-bisphosphatase	metabolic process / fructose metabolic process / photosynthesis / gluconeogenese			-1.55462	gi|99904205|gb|ABF68597.1|chloroplast fructose-1,6-bisphosphatase [Euglena gracilis]/gi|966774170|dbj|BAU20290.1|chloroplastic fructose-1,6-bisphosphataseI [Euglena gracilis];gi|959456258|gb|ALR69612.1|plastid fructose 1,6-bisphosphatase isoform 1, partial [Euglena hiemalis];gi|959456272|gb|ALR69619.1|plastid fructose 1,6-bisphosphatase isoform 1, partial [Euglenaria anabaena var. minor];gi|95945…	Euglena gracilis/Euglena gracilis;Euglena hiemalis;Euglenaria anabaena var. minor;Phacus orbicularis;Trachelomonas volvocina;Discoplastis spathirhyncha;Lepocinclis playfairiana;Monomorphina parapyrum;Trachelomonas ellipsoidalis;Euglena stellata;Euglena clara;Euglena viridis;Lepocinclis tripteris;Euglena proxima;Strombomonas acuminata;Eutreptia viridis;Eutreptiella braarudii;Phacus inflexus;Phacus…	0.0E0;2.5E-169;1.2E-158;2.2E-158;3.6E-158;7.2E-158;1.2E-156;3.7E-156;3.4E-155;3.7E-155;5.3E-155;2.2E-154;3.0E-154;3.4E-152;6.8E-151;7.5E-142;1.8E-140;2.6E-137;2.0E-124;2.6E-124	BAU20290/ABF68597;ALR69612;ALR69619;ALR69627;ALR69632;ALR69610;ALR69622;ALR69624;ALR69629;ALR69615;ALR69611;ALR69617;ALR69623;ALR69614;ALR69628;ALR69620;ALR69621;ALR69626;ALR69625;ALR69631	gi|966774170|dbj|BAU20290.1|chloroplastic fructose-1,6-bisphosphataseI [Euglena gracilis]/gi|99904205|gb|ABF68597.1|chloroplast fructose-1,6-bisphosphatase [Euglena gracilis]	Euglena gracilis	0	A0A0S3IV18;A0A0S3IV95;A0A0S3IUC8;A0A0S3IUA3;A0A0S3IUH8;A0A0S3IU92;A0A0S3IUH8;A0A0S3IV84;A0A0S3IUN7;A0A0S3IUC8;A0A0S3IUE2;A0A0S3IV63;A0A0S3IUB1;A0A0S3IV63;A0A0S3IU78;A0A0S3IUE2;A0A0S3IUP0;A0A0S3IV63;A0A0S3IUP0;A0A0S3IUH8;A0A0S3IV84;A0A0S3IUE5;A0A0S3IUB1;A0A0S3IV84;A0A0S3IU97;A0A0S3IUA0;A0A0S3IV18;A0A0S3IV95;A0A0S3IVM0;A0A0S3IV95;A0A0S3IV95;A0A0S3IV84;A0A0S3IVM0;A0A0S3IUP0;FBP;A0A0S3IU97;A0A0S3IUE2…	GO:0016020-IEA;GO:0042132-IEA;GO:0016021-IEA;GO:0016791-IEA;GO:0016311-IEA;GO:0042578-IEA;GO:0016787-IEA;GO:0005975-IEA	membrane-IEA;fructose 1,6-bisphosphate 1-phosphatase activity-IEA;integral component of membrane-IEA;phosphatase activity-IEA;dephosphorylation-IEA;phosphoric ester hydrolase activity-IEA;hydrolase activity-IEA;carbohydrate metabolic process-IEA	Cellular Component-IEA;Molecular Function-IEA;Cellular Component-IEA;Molecular Function-IEA;Biological Process-IEA;Molecular Function-IEA;Molecular Function-IEA;Biological Process-IEA	4	GO:0005975;GO:0016021;GO:0016311;GO:0042132	carbohydrate metabolic process;integral component of membrane;dephosphorylation;fructose 1,6-bisphosphate 1-phosphatase activity	Biological Process;Cellular Component;Biological Process;Molecular Function	EC:3.1.3.23;EC:3.1.3.11;EC:3.1.3.41	Sugar-phosphatase;Fructose-bisphosphatase;4-nitrophenylphosphatase	IPR028343;IPR028343;IPR000146;noIPR;IPR033391;noIPR;IPR000146;noIPR;IPR000146;IPR000146;noIPR	FAMILY;FAMILY;FAMILY;FAMILY;DOMAIN;DOMAIN;FAMILY;FAMILY;FAMILY;FAMILY;FAMILY	Fructose-1,6-bisphosphatase;Fructose-1,6-bisphosphatase;Fructose-1,6-bisphosphatase class 1;Fructose-1,6-bisphosphatase class 1;Fructose-1-6-bisphosphatase class I, N-terminal;Fructose-1-6-bisphosphatase class I, N-terminal;Fructose-1,6-bisphosphatase class 1;Fructose-1,6-bisphosphatase class 1;Fructose-1,6-bisphosphatase class 1;Fructose-1,6-bisphosphatase class 1;Fructose-1,6-bisphosphatase cla…	PR00115 (PRINTS);PIRSF500210 (PIRSF);PIRSF000904 (PIRSF);G3DSA:3.40.190.80 (GENE3D);PF00316 (PFAM);G3DSA:3.30.540.10 (GENE3D);PTHR11556 (PANTHER);PTHR11556:SF1 (PANTHER);MF_01855 (HAMAP);cd00354 (CDD);SSF56655 (SUPERFAMILY)	GO:0042132;GO:0042132;GO:0016791/GO:0005975;;;;GO:0016791/GO:0005975;;GO:0016791/GO:0005975;GO:0016791/GO:0005975;	fructose 1,6-bisphosphate 1-phosphatase activity;fructose 1,6-bisphosphate 1-phosphatase activity;phosphatase activity/carbohydrate metabolic process;;;;phosphatase activity/carbohydrate metabolic process;;phosphatase activity/carbohydrate metabolic process;phosphatase activity/carbohydrate metabolic process;	Molecular Function;Molecular Function;Molecular Function/Biological Process;;;;Molecular Function/Biological Process;;Molecular Function/Biological Process;Molecular Function/Biological Process;
40168	chloroplast light-harvesting chlorophyll a b-binding	Chloroplast / photosynthesis		-1.59333		gi|510388|emb|CAA43633.1|light harvesting chlorophyll a /b binding protein of PSII, partial [Euglena gracilis];gi|1025162836|ref|XP_016469528.1|PREDICTED: chlorophyll a-b binding protein 1D-like [Nicotiana tabacum];gi|169193|gb|AAA33700.1|Major Cab protein, partial [Petunia x hybrida];gi|1083879270|ref|XP_009609717.2|PREDICTED: chlorophyll a-b binding protein 1D [Nicotiana tomentosiformis];gi|641…	Euglena gracilis;Nicotiana tabacum;Petunia x hybrida;Nicotiana tomentosiformis;Citrus sinensis;Nelumbo nucifera;Cupressus sempervirens;Acinetobacter baumannii/Acinetobacter baumannii;Streptomyces olindensis/Oryza sativa Japonica Group;Helianthus annuus/Helianthus annuus/Helianthus annuus;Helianthus annuus/Helianthus annuus/Helianthus annuus/Helianthus annuus/Helianthus annuus/Helianthus annuus/He…	1.1E-26;2.3E-20;2.4E-20;3.5E-20;3.6E-20;3.7E-20;3.8E-20;3.8E-20;3.9E-20;4.6E-20;4.7E-20;5.4E-20;6.7E-20;6.7E-20;6.8E-20;6.9E-20;7.2E-20;7.3E-20;7.5E-20;7.5E-20	CAA43633;XP_016469528;AAA33700;XP_009609717;KDO78113;XP_010243712;ACI87809;OID63830/WP_071217000;WP_078651057/BAD52991;ABW89220/ABW89216/ABW89218;ABW89217/ABW89228/ABW89219/ABW89229/ABW89213/ABW89224/ABW89223/ABW89215/ABW89226/ABW89214/ABW89225/ABW89231/ABW89230/ABW89222/ABW89221;WP_079863233;BAS73023;KHL91139;KVI00868;AAA33704;KHL91104;WP_039311143;XP_006587015;AAB19041	gi|510388|emb|CAA43633.1|light harvesting chlorophyll a /b binding protein of PSII, partial [Euglena gracilis]	Euglena gracilis	1.1e-26	Os01g0600900;LHCP;LOC107791895;LOC104587698;CISIN_1g034317mg;LHCP;LHCP;Q9XG90;P0518F01.17-2;LOC104587698;Os01g0600900;LHCP;LOC107791895;Lhcb1;B6V6T6;CISIN_1g034317mg;LHCP;LHCP;Q9XG90;LHCPII;P0518F01.17-2;Os01g0600900;LHCPII;LHCP;QW71_36630;P0518F01.17-2;P0518F01.17-2;LHCP;LHCP;Lhcb1;LOC104587698;Q9XG90;Q9XG90;LOC107791895;LOC104587698;LHCP;B6V6T6;Os01g0600900;LOC104587698;P0518F01.17-2;Os01g06009…	GO:0009507-IEA;GO:0018298-IEA;GO:0016020-IEA;GO:0031409-IBA;GO:0016021-IEA;GO:0016168-IEA;GO:0016168-IBA;GO:0015979-IEA;GO:0010287-IBA;GO:0009535-IEA;GO:0009535-IBA;GO:0009579-IEA;GO:0009765-IEA;GO:0009523-IEA;GO:0009941-IBA;GO:0009522-IEA;GO:0009768-IBA;GO:0009416-IBA;GO:0009536-IEA	chloroplast-IEA;protein-chromophore linkage-IEA;membrane-IEA;pigment binding-IBA;integral component of membrane-IEA;chlorophyll binding-IEA;chlorophyll binding-IBA;photosynthesis-IEA;plastoglobule-IBA;chloroplast thylakoid membrane-IEA;chloroplast thylakoid membrane-IBA;thylakoid-IEA;photosynthesis, light harvesting-IEA;photosystem II-IEA;chloroplast envelope-IBA;photosystem I-IEA;photosynthesis,…	Cellular Component-IEA;Biological Process-IEA;Cellular Component-IEA;Molecular Function-IBA;Cellular Component-IEA;Molecular Function-IEA;Molecular Function-IBA;Biological Process-IEA;Cellular Component-IBA;Cellular Component-IEA;Cellular Component-IBA;Cellular Component-IEA;Biological Process-IEA;Cellular Component-IEA;Cellular Component-IBA;Cellular Component-IEA;Biological Process-IBA;Biologic…	11	GO:0009416;GO:0009522;GO:0009523;GO:0009535;GO:0009768;GO:0009941;GO:0010287;GO:0016021;GO:0016168;GO:0018298;GO:0031409	response to light stimulus;photosystem I;photosystem II;chloroplast thylakoid membrane;photosynthesis, light harvesting in photosystem I;chloroplast envelope;plastoglobule;integral component of membrane;chlorophyll binding;protein-chromophore linkage;pigment binding	Biological Process;Cellular Component;Cellular Component;Cellular Component;Biological Process;Cellular Component;Cellular Component;Cellular Component;Molecular Function;Biological Process;Molecular Function			IPR023329;IPR022796;noIPR;IPR001344;noIPR	HOMOLOGOUS_SUPERFAMILY;FAMILY;FAMILY;FAMILY;FAMILY	Chlorophyll a/b binding domain superfamily;Chlorophyll A-B binding protein;Chlorophyll A-B binding protein;Chlorophyll A-B binding protein, plant;Chlorophyll A-B binding protein, plant	G3DSA:1.10.3460.10 (GENE3D);PF00504 (PFAM);PTHR21649:SF8 (PANTHER);PTHR21649 (PANTHER);SSF103511 (SUPERFAMILY)	;;;GO:0016020/GO:0009765;	;;;membrane/photosynthesis, light harvesting;	;;;Cellular Component/Biological Process;
40168	chloroplast light-harvesting chlorophyll a b-binding	Chloroplast / photosynthesis			-1.60407	gi|510388|emb|CAA43633.1|light harvesting chlorophyll a /b binding protein of PSII, partial [Euglena gracilis];gi|1025162836|ref|XP_016469528.1|PREDICTED: chlorophyll a-b binding protein 1D-like [Nicotiana tabacum];gi|169193|gb|AAA33700.1|Major Cab protein, partial [Petunia x hybrida];gi|1083879270|ref|XP_009609717.2|PREDICTED: chlorophyll a-b binding protein 1D [Nicotiana tomentosiformis];gi|641…	Euglena gracilis;Nicotiana tabacum;Petunia x hybrida;Nicotiana tomentosiformis;Citrus sinensis;Nelumbo nucifera;Cupressus sempervirens;Acinetobacter baumannii/Acinetobacter baumannii;Streptomyces olindensis/Oryza sativa Japonica Group;Helianthus annuus/Helianthus annuus/Helianthus annuus;Helianthus annuus/Helianthus annuus/Helianthus annuus/Helianthus annuus/Helianthus annuus/Helianthus annuus/He…	1.1E-26;2.3E-20;2.4E-20;3.5E-20;3.6E-20;3.7E-20;3.8E-20;3.8E-20;3.9E-20;4.6E-20;4.7E-20;5.4E-20;6.7E-20;6.7E-20;6.8E-20;6.9E-20;7.2E-20;7.3E-20;7.5E-20;7.5E-20	CAA43633;XP_016469528;AAA33700;XP_009609717;KDO78113;XP_010243712;ACI87809;OID63830/WP_071217000;WP_078651057/BAD52991;ABW89220/ABW89216/ABW89218;ABW89217/ABW89228/ABW89219/ABW89229/ABW89213/ABW89224/ABW89223/ABW89215/ABW89226/ABW89214/ABW89225/ABW89231/ABW89230/ABW89222/ABW89221;WP_079863233;BAS73023;KHL91139;KVI00868;AAA33704;KHL91104;WP_039311143;XP_006587015;AAB19041	gi|510388|emb|CAA43633.1|light harvesting chlorophyll a /b binding protein of PSII, partial [Euglena gracilis]	Euglena gracilis	1.1e-26	Os01g0600900;LHCP;LOC107791895;LOC104587698;CISIN_1g034317mg;LHCP;LHCP;Q9XG90;P0518F01.17-2;LOC104587698;Os01g0600900;LHCP;LOC107791895;Lhcb1;B6V6T6;CISIN_1g034317mg;LHCP;LHCP;Q9XG90;LHCPII;P0518F01.17-2;Os01g0600900;LHCPII;LHCP;QW71_36630;P0518F01.17-2;P0518F01.17-2;LHCP;LHCP;Lhcb1;LOC104587698;Q9XG90;Q9XG90;LOC107791895;LOC104587698;LHCP;B6V6T6;Os01g0600900;LOC104587698;P0518F01.17-2;Os01g06009…	GO:0009507-IEA;GO:0018298-IEA;GO:0016020-IEA;GO:0031409-IBA;GO:0016021-IEA;GO:0016168-IEA;GO:0016168-IBA;GO:0015979-IEA;GO:0010287-IBA;GO:0009535-IEA;GO:0009535-IBA;GO:0009579-IEA;GO:0009765-IEA;GO:0009523-IEA;GO:0009941-IBA;GO:0009522-IEA;GO:0009768-IBA;GO:0009416-IBA;GO:0009536-IEA	chloroplast-IEA;protein-chromophore linkage-IEA;membrane-IEA;pigment binding-IBA;integral component of membrane-IEA;chlorophyll binding-IEA;chlorophyll binding-IBA;photosynthesis-IEA;plastoglobule-IBA;chloroplast thylakoid membrane-IEA;chloroplast thylakoid membrane-IBA;thylakoid-IEA;photosynthesis, light harvesting-IEA;photosystem II-IEA;chloroplast envelope-IBA;photosystem I-IEA;photosynthesis,…	Cellular Component-IEA;Biological Process-IEA;Cellular Component-IEA;Molecular Function-IBA;Cellular Component-IEA;Molecular Function-IEA;Molecular Function-IBA;Biological Process-IEA;Cellular Component-IBA;Cellular Component-IEA;Cellular Component-IBA;Cellular Component-IEA;Biological Process-IEA;Cellular Component-IEA;Cellular Component-IBA;Cellular Component-IEA;Biological Process-IBA;Biologic…	11	GO:0009416;GO:0009522;GO:0009523;GO:0009535;GO:0009768;GO:0009941;GO:0010287;GO:0016021;GO:0016168;GO:0018298;GO:0031409	response to light stimulus;photosystem I;photosystem II;chloroplast thylakoid membrane;photosynthesis, light harvesting in photosystem I;chloroplast envelope;plastoglobule;integral component of membrane;chlorophyll binding;protein-chromophore linkage;pigment binding	Biological Process;Cellular Component;Cellular Component;Cellular Component;Biological Process;Cellular Component;Cellular Component;Cellular Component;Molecular Function;Biological Process;Molecular Function			IPR023329;IPR022796;noIPR;IPR001344;noIPR	HOMOLOGOUS_SUPERFAMILY;FAMILY;FAMILY;FAMILY;FAMILY	Chlorophyll a/b binding domain superfamily;Chlorophyll A-B binding protein;Chlorophyll A-B binding protein;Chlorophyll A-B binding protein, plant;Chlorophyll A-B binding protein, plant	G3DSA:1.10.3460.10 (GENE3D);PF00504 (PFAM);PTHR21649:SF8 (PANTHER);PTHR21649 (PANTHER);SSF103511 (SUPERFAMILY)	;;;GO:0016020/GO:0009765;	;;;membrane/photosynthesis, light harvesting;	;;;Cellular Component/Biological Process;
34841	chloroplast light-harvesting complex I	Chloroplast / photosynthesis		-2.86354		gi|157965825|gb|ABW06949.1|chloroplast light-harvesting complex I protein precursor, partial [Euglena gracilis];gi|157965821|gb|ABW06947.1|chloroplast light-harvesting complex I protein precursor [Euglena gracilis];gi|145078859|tpg|DAA05887.1|TPA_inf: chloroplast light-harvesting complex I protein precursor Lhca2 [Euglena gracilis];gi|145078891|tpg|DAA05888.1|TPA_inf: chloroplast light-harvesting…	Euglena gracilis;Euglena gracilis;Euglena gracilis;Euglena gracilis	1.8E-18;2.3E-15;6.6E-12;7.0E-12	ABW06949;ABW06947;DAA05887;DAA05888	gi|157965825|gb|ABW06949.1|chloroplast light-harvesting complex I protein precursor, partial [Euglena gracilis]	Euglena gracilis	1.8e-18	Lhca7;A4QPI4;A4QPI4;Lhca5;A4QPI4;Lhca5;A4QPI4;Lhca5;Lhca5;Lhca7;A4QPI4;A4QPI4;Lhca5;Lhca7;A4QPI4;A4QPI4;Lhca5;Lhca7;Lhca7;Lhca5;Lhca7;Lhca7;Lhca7;Lhca5	GO:0009507-IEA;GO:0016020-IEA;GO:0018298-IEA;GO:0016021-IEA;GO:0009535-IEA;GO:0009579-IEA;GO:0016168-IEA;GO:0015979-IEA	chloroplast-IEA;membrane-IEA;protein-chromophore linkage-IEA;integral component of membrane-IEA;chloroplast thylakoid membrane-IEA;thylakoid-IEA;chlorophyll binding-IEA;photosynthesis-IEA	Cellular Component-IEA;Cellular Component-IEA;Biological Process-IEA;Cellular Component-IEA;Cellular Component-IEA;Cellular Component-IEA;Molecular Function-IEA;Biological Process-IEA	5	GO:0009535;GO:0015979;GO:0016021;GO:0016168;GO:0018298	chloroplast thylakoid membrane;photosynthesis;integral component of membrane;chlorophyll binding;protein-chromophore linkage	Cellular Component;Biological Process;Cellular Component;Molecular Function;Biological Process
34841	chloroplast light-harvesting complex I	Chloroplast / photosynthesis			-3.10929	gi|157965825|gb|ABW06949.1|chloroplast light-harvesting complex I protein precursor, partial [Euglena gracilis];gi|157965821|gb|ABW06947.1|chloroplast light-harvesting complex I protein precursor [Euglena gracilis];gi|145078859|tpg|DAA05887.1|TPA_inf: chloroplast light-harvesting complex I protein precursor Lhca2 [Euglena gracilis];gi|145078891|tpg|DAA05888.1|TPA_inf: chloroplast light-harvesting…	Euglena gracilis;Euglena gracilis;Euglena gracilis;Euglena gracilis	1.8E-18;2.3E-15;6.6E-12;7.0E-12	ABW06949;ABW06947;DAA05887;DAA05888	gi|157965825|gb|ABW06949.1|chloroplast light-harvesting complex I protein precursor, partial [Euglena gracilis]	Euglena gracilis	1.8e-18	Lhca7;A4QPI4;A4QPI4;Lhca5;A4QPI4;Lhca5;A4QPI4;Lhca5;Lhca5;Lhca7;A4QPI4;A4QPI4;Lhca5;Lhca7;A4QPI4;A4QPI4;Lhca5;Lhca7;Lhca7;Lhca5;Lhca7;Lhca7;Lhca7;Lhca5	GO:0009507-IEA;GO:0016020-IEA;GO:0018298-IEA;GO:0016021-IEA;GO:0009535-IEA;GO:0009579-IEA;GO:0016168-IEA;GO:0015979-IEA	chloroplast-IEA;membrane-IEA;protein-chromophore linkage-IEA;integral component of membrane-IEA;chloroplast thylakoid membrane-IEA;thylakoid-IEA;chlorophyll binding-IEA;photosynthesis-IEA	Cellular Component-IEA;Cellular Component-IEA;Biological Process-IEA;Cellular Component-IEA;Cellular Component-IEA;Cellular Component-IEA;Molecular Function-IEA;Biological Process-IEA	5	GO:0009535;GO:0015979;GO:0016021;GO:0016168;GO:0018298	chloroplast thylakoid membrane;photosynthesis;integral component of membrane;chlorophyll binding;protein-chromophore linkage	Cellular Component;Biological Process;Cellular Component;Molecular Function;Biological Process
29305	chloroplast light-harvesting complex II	Chloroplast / photosynthesis		2.36888		gi|145078830|tpg|DAA05886.1|TPA_inf: chloroplast light-harvesting complex II protein precursor Lhcbm6 [Euglena gracilis];gi|157965837|gb|ABW06955.1|chloroplast light-harvesting complex II protein precursor, partial [Euglena gracilis];gi|145078761|tpg|DAA05883.1|TPA_inf: chloroplast light-harvesting complex II protein precursor Lhcbm4 [Euglena gracilis];gi|157965835|gb|ABW06954.1|chloroplast light…	Euglena gracilis;Euglena gracilis;Euglena gracilis;Euglena gracilis;Volvox carteri f. nagariensis/Volvox carteri f. nagariensis;Chlamydomonas incerta;Volvox carteri f. nagariensis/Volvox carteri f. nagariensis;Chlamydomonas reinhardtii/Chlamydomonas reinhardtii/Chlamydomonas reinhardtii/Chlamydomonas reinhardtii;Volvox carteri f. nagariensis/Volvox carteri f. nagariensis;Volvox carteri f. nagarie…	6.7E-29;2.5E-28;7.1E-19;1.1E-18;5.6E-18;1.0E-17;3.5E-17;3.7E-17;4.0E-17;5.1E-17;5.3E-17;5.3E-17;5.7E-17;9.2E-17;2.3E-16;2.5E-16;2.5E-16;2.7E-16;2.9E-16;3.1E-16	DAA05886;ABW06955;DAA05883;ABW06954;XP_002959743/EFJ39192;ABA01131;XP_002956527/EFJ42464;XP_001703699/EDO96390/BAB64416/BAB64412;EFJ46999/XP_002951894;EFJ39271/XP_002959664/EFJ39374/XP_002959561;XP_002948016/EFJ51004;EFJ40333/XP_002958596;EFJ41385/XP_002957491;KXZ47982;AAA16605;DAA05881;DAA05909;AAA65447;CAA43633;XP_001695344/EDP01602	gi|145078830|tpg|DAA05886.1|TPA_inf: chloroplast light-harvesting complex II protein precursor Lhcbm6 [Euglena gracilis]	Euglena gracilis	6.7e-29	VOLCADRAFT_79865;LhcII-1.3;VOLCADRAFT_84135;VOLCADRAFT_85008;LhcII-1.3;LHCPII;LhcII-1.3;LhcII-1.3;VOLCADRAFT_84524;LHCPII;LHCPII;VOLCADRAFT_81675;VOLCADRAFT_81675;Lhcbm9;A4QPI0;A4QPK6;LhcII-1.3;VOLCADRAFT_85008;Lhcbm9;LHCPII;LHCPII;VOLCADRAFT_107271;A4QPI0;VOLCADRAFT_84135;VOLCADRAFT_84524;VOLCADRAFT_107271;VOLCADRAFT_84524;LHCPII;VOLCADRAFT_108699;LHCPII;LhcII-1.3;LhcII-1.3;LHCPII;VOLCADRAFT_841…	GO:0009507-IEA;GO:0018298-IEA;GO:0016020-IEA;GO:0031409-IBA;GO:0016021-IEA;GO:0015979-IEA;GO:0016168-IEA;GO:0016168-IBA;GO:0010287-IBA;GO:0009535-IEA;GO:0009535-IBA;GO:0009579-IEA;GO:0009523-IEA;GO:0009765-IEA;GO:0009941-IBA;GO:0009522-IEA;GO:0009416-IBA;GO:0009768-IBA;GO:0009536-IEA	chloroplast-IEA;protein-chromophore linkage-IEA;membrane-IEA;pigment binding-IBA;integral component of membrane-IEA;photosynthesis-IEA;chlorophyll binding-IEA;chlorophyll binding-IBA;plastoglobule-IBA;chloroplast thylakoid membrane-IEA;chloroplast thylakoid membrane-IBA;thylakoid-IEA;photosystem II-IEA;photosynthesis, light harvesting-IEA;chloroplast envelope-IBA;photosystem I-IEA;response to lig…	Cellular Component-IEA;Biological Process-IEA;Cellular Component-IEA;Molecular Function-IBA;Cellular Component-IEA;Biological Process-IEA;Molecular Function-IEA;Molecular Function-IBA;Cellular Component-IBA;Cellular Component-IEA;Cellular Component-IBA;Cellular Component-IEA;Cellular Component-IEA;Biological Process-IEA;Cellular Component-IBA;Cellular Component-IEA;Biological Process-IBA;Biologic…	11	GO:0009416;GO:0009522;GO:0009523;GO:0009535;GO:0009768;GO:0009941;GO:0010287;GO:0016021;GO:0016168;GO:0018298;GO:0031409	response to light stimulus;photosystem I;photosystem II;chloroplast thylakoid membrane;photosynthesis, light harvesting in photosystem I;chloroplast envelope;plastoglobule;integral component of membrane;chlorophyll binding;protein-chromophore linkage;pigment binding	Biological Process;Cellular Component;Cellular Component;Cellular Component;Biological Process;Cellular Component;Cellular Component;Cellular Component;Molecular Function;Biological Process;Molecular Function			IPR023329;IPR001344;noIPR;noIPR;noIPR;noIPR;noIPR;noIPR;noIPR;noIPR;noIPR	DOMAIN;FAMILY;FAMILY;FAMILY;FAMILY;FAMILY;FAMILY;FAMILY;FAMILY;FAMILY;FAMILY	Chlorophyll a/b binding protein domain;Chlorophyll A-B binding protein, plant;Chlorophyll A-B binding protein, plant;Chlorophyll A-B binding protein, plant;Chlorophyll A-B binding protein, plant;Chlorophyll A-B binding protein, plant;Chlorophyll A-B binding protein, plant;Chlorophyll A-B binding protein, plant;Chlorophyll A-B binding protein, plant;Chlorophyll A-B binding protein, plant;Chlorophy…	G3DSA:1.10.3460.10 (GENE3D);PTHR21649 (PANTHER);PTHR21649:SF48 (PANTHER);CYTOPLASMIC_DOMAIN (PHOBIUS);NON_CYTOPLASMIC_DOMAIN (PHOBIUS);TRANSMEMBRANE (PHOBIUS);CYTOPLASMIC_DOMAIN (PHOBIUS);TRANSMEMBRANE (PHOBIUS);SSF103511 (SUPERFAMILY);TMhelix (TMHMM);TMhelix (TMHMM)	;GO:0009765/GO:0016020;;;;;;;;;	;photosynthesis, light harvesting/membrane;;;;;;;;;	;Biological Process/Cellular Component;;;;;;;;;
15767	chloroplast oxygen-evolving enhancer 1	Chloroplast / photosynthesis	-1.5213			gi|7008029|dbj|BAA03529.2|oxygen-evolving enhancer protein 1 precursor [Euglena gracilis];gi|1346870|sp|P46483.2|PSBO_EUGGRRecName: Full=Oxygen-evolving enhancer protein 1, chloroplastic Short=OEE1 Flags: Precursor;gi|161728795|dbj|BAF94211.1|33kDa oxygen evolving protein of photosystem II [Eutreptiella gymnastica];gi|388269824|gb|AFK26084.1|chloroplast oxygen-evolving enhancer protein 1 precurso…	Euglena gracilis;Euglena gracilis;Eutreptiella gymnastica;Euglena stellata;Euglena pseudostellata;Euglena granulata;Cryptoglena skujae;Discoplastis spathirhyncha;Monomorphina pyrum;Euglena archaeoplastidiata;Nephroselmis olivacea;Auxenochlorella protothecoides/Auxenochlorella protothecoides;Auxenochlorella protothecoides;Klebsormidium flaccidum;Zea mays/Zea mays/Zea mays/Zea mays;Sorghum bicolor;…	1.8E-166;3.1E-154;4.9E-127;1.8E-126;3.2E-126;1.3E-121;4.9E-121;4.7E-119;1.1E-118;2.5E-112;1.7E-96;1.2E-94;1.4E-94;2.0E-94;4.0E-94;4.5E-94;6.0E-94;7.7E-94;7.8E-94;9.3E-94	BAA03529;P46483;BAF94211;AFK26084;AFK26083;AFK26082;AFK26079;AFK26080;AFK26085;AFK26081;BAF94217;XP_011400268/KFM27301;JAT73050;GAQ90213;XP_008647514/ACG31595/ACN32168/AQK81304;KXG20702;XP_004968772/KQL05216;CAB42911/CAB53092/AEE78714/AAK91379/AAM51568/NP_190651/Q9S841/AAM67110;OAP03539;XP_006411950/ESQ53403	gi|7008029|dbj|BAA03529.2|oxygen-evolving enhancer protein 1 precursor [Euglena gracilis]	Euglena gracilis	1.8e-166									noIPR;noIPR;IPR002628;noIPR;noIPR;noIPR;noIPR;noIPR;noIPR;noIPR;noIPR;noIPR;noIPR;IPR011250;noIPR;noIPR	null;null;FAMILY;FAMILY;FAMILY;FAMILY;FAMILY;FAMILY;FAMILY;FAMILY;FAMILY;FAMILY;FAMILY;DOMAIN;DOMAIN;DOMAIN	null;null;Photosystem II PsbO, manganese-stabilising;Photosystem II PsbO, manganese-stabilising;Photosystem II PsbO, manganese-stabilising;Photosystem II PsbO, manganese-stabilising;Photosystem II PsbO, manganese-stabilising;Photosystem II PsbO, manganese-stabilising;Photosystem II PsbO, manganese-stabilising;Photosystem II PsbO, manganese-stabilising;Photosystem II PsbO, manganese-stabilising;Ph…	G3DSA:2.40.160.30 (GENE3D);G3DSA:3.30.2050.10 (GENE3D);PF01716 (PFAM);PTHR34058 (PANTHER);PTHR34058:SF4 (PANTHER);TRANSMEMBRANE (PHOBIUS);NON_CYTOPLASMIC_DOMAIN (PHOBIUS);SIGNAL_PEPTIDE_H_REGION (PHOBIUS);SIGNAL_PEPTIDE (PHOBIUS);SIGNAL_PEPTIDE_N_REGION (PHOBIUS);SIGNAL_PEPTIDE_C_REGION (PHOBIUS);CYTOPLASMIC_DOMAIN (PHOBIUS);SignalP-TM (SIGNALP_GRAM_POSITIVE);SSF56925 (SUPERFAMILY);TMhelix (TMHMM…	;;GO:0009523/GO:0042549/GO:0015979/GO:0019898/GO:0005509/GO:0009654;;;;;;;;;;;GO:0016021;;	;;photosystem II/photosystem II stabilization/photosynthesis/extrinsic component of membrane/calcium ion binding/photosystem II oxygen evolving complex;;;;;;;;;;;integral component of membrane;;	;;Cellular Component/Biological Process/Biological Process/Cellular Component/Molecular Function/Cellular Component;;;;;;;;;;;Cellular Component;;
12119	chloroplast phosphoglycerate kinase precursor, partial	glycolytic process / carbohydrate metabolic process			-1.60825	gi|51860718|gb|AAU11483.1|chloroplast phosphoglycerate kinase precursor, partial [Euglena gracilis];gi|908498823|ref|XP_013061477.1|PREDICTED: uncharacterized protein LOC106050938 isoform X3 [Biomphalaria glabrata];gi|908498819|ref|XP_013061476.1|PREDICTED: uncharacterized protein LOC106050938 isoform X2 [Biomphalaria glabrata];gi|908498817|ref|XP_013061475.1|PREDICTED: uncharacterized protein LO…	Euglena gracilis;Biomphalaria glabrata;Biomphalaria glabrata;Biomphalaria glabrata;Chrysochromulina sp. CCMP291;Saccharomyces cerevisiae;Symbiodinium microadriaticum;Pavlova lutheri;Heterocapsa triquetra;Symbiodinium microadriaticum;Guillardia theta CCMP2712/Guillardia theta CCMP2712;Stegodyphus mimosarum;Emiliania huxleyi CCMP1516/Emiliania huxleyi CCMP1516;Parasteatoda tepidariorum;Emiliania hu…	0.0E0;4.7E-166;7.1E-166;9.2E-166;3.2E-156;4.2E-151;1.5E-147;7.3E-147;8.4E-144;9.2E-143;1.3E-141;1.5E-140;1.7E-140;7.8E-139;1.2E-138;1.3E-138;1.4E-138;2.3E-138;4.7E-138;2.3E-137	AAU11483;XP_013061477;XP_013061476;XP_013061475;KOO21935;1FW8_A;OLQ01087;AAW79327;AAW79324;OLQ06464;XP_005841712/EKX54732;KFM66980;XP_005782485/EOD30056;XP_015903294;XP_005782712/EOD30283;XP_005318639/XP_005318642;KDR15993;XP_015343424;XP_005318640;XP_015343425	gi|51860718|gb|AAU11483.1|chloroplast phosphoglycerate kinase precursor, partial [Euglena gracilis]	Euglena gracilis	0	Ctob_006192;PGK;106050938;Q5ENR6;106050938;pgk-1;PGK;106050938;pgk-1;Q5ENR6;Q5ENR9;PGK1;106050938;Q5ENR6;L798_10343;pgk-1;PGK;106050938;106050938;X975_05643;Ctob_006192;106050938;PGK;pgk-1;PGK;Q5ENR6;106050938;L798_10343;pgk-1;Q5ENR9;L798_10343;106050938;106050938;pgk-1;GUITHDRAFT_149840;Ctob_006192;X975_05643;L798_10343;X975_05643;pgk-1;GUITHDRAFT_149840;pgk-1;106050938;Q5ENR6;106050938;Q5ENR9;1…	GO:0000287-IEA;GO:0004634-IEA;GO:0046872-IEA;GO:0006096-IEA;GO:0004618-IEA;GO:0016310-IEA;GO:0016740-IEA;GO:0016301-IEA;GO:0005524-IEA;GO:0000015-IEA	magnesium ion binding-IEA;phosphopyruvate hydratase activity-IEA;metal ion binding-IEA;glycolytic process-IEA;phosphoglycerate kinase activity-IEA;phosphorylation-IEA;transferase activity-IEA;kinase activity-IEA;ATP binding-IEA;phosphopyruvate hydratase complex-IEA	Molecular Function-IEA;Molecular Function-IEA;Molecular Function-IEA;Biological Process-IEA;Molecular Function-IEA;Biological Process-IEA;Molecular Function-IEA;Molecular Function-IEA;Molecular Function-IEA;Cellular Component-IEA	6	GO:0000015;GO:0000287;GO:0004618;GO:0004634;GO:0005524;GO:0006096	phosphopyruvate hydratase complex;magnesium ion binding;phosphoglycerate kinase activity;phosphopyruvate hydratase activity;ATP binding;glycolytic process	Cellular Component;Molecular Function;Molecular Function;Molecular Function;Molecular Function;Biological Process	EC:2.7.2.3;EC:4.2.1.11	Phosphoglycerate kinase;Phosphopyruvate hydratase	IPR001576;IPR015824;IPR015824;IPR001576;IPR001576;IPR001576;noIPR;noIPR;IPR036043;IPR036043	FAMILY;HOMOLOGOUS_SUPERFAMILY;HOMOLOGOUS_SUPERFAMILY;FAMILY;FAMILY;FAMILY;FAMILY;FAMILY;HOMOLOGOUS_SUPERFAMILY;HOMOLOGOUS_SUPERFAMILY	Phosphoglycerate kinase;Phosphoglycerate kinase, N-terminal;Phosphoglycerate kinase, N-terminal;Phosphoglycerate kinase;Phosphoglycerate kinase;Phosphoglycerate kinase;Phosphoglycerate kinase;Phosphoglycerate kinase;Phosphoglycerate kinase superfamily;Phosphoglycerate kinase superfamily	PR00477 (PRINTS);G3DSA:3.40.50.1260 (GENE3D);G3DSA:3.40.50.1260 (GENE3D);PIRSF000724 (PIRSF);PF00162 (PFAM);PTHR11406 (PANTHER);PTHR11406:SF10 (PANTHER);PTHR11406:SF10 (PANTHER);SSF53748 (SUPERFAMILY);SSF53748 (SUPERFAMILY)	GO:0004618/GO:0006096;GO:0006096/GO:0004618;GO:0006096/GO:0004618;GO:0004618/GO:0006096;GO:0004618/GO:0006096;GO:0004618/GO:0006096;;;GO:0004618/GO:0006096;GO:0004618/GO:0006096	phosphoglycerate kinase activity/glycolytic process;glycolytic process/phosphoglycerate kinase activity;glycolytic process/phosphoglycerate kinase activity;phosphoglycerate kinase activity/glycolytic process;phosphoglycerate kinase activity/glycolytic process;phosphoglycerate kinase activity/glycolytic process;;;phosphoglycerate kinase activity/glycolytic process;phosphoglycerate kinase activity/…	Molecular Function/Biological Process;Biological Process/Molecular Function;Biological Process/Molecular Function;Molecular Function/Biological Process;Molecular Function/Biological Process;Molecular Function/Biological Process;;;Molecular Function/Biological Process;Molecular Function/Biological Process
13727	cytochrome c peroxidase	response to oxidative stress			-1.62589	gi|229002753|dbj|BAC05484.2|ascorbate peroxidase [Euglena gracilis];gi|914971017|ref|XP_013241899.1|class II peroxidase [Tilletiaria anomala UBC 951]/gi|639564360|gb|KDN41964.1|class II peroxidase [Tilletiaria anomala UBC 951];gi|1022792258|ref|XP_016215009.1|cytochrome c peroxidase, mitochondrial [Verruconis gallopava]/gi|759228160|gb|KIW05140.1|cytochrome c peroxidase, mitochondrial [Verruconis…	Euglena gracilis;Tilletiaria anomala UBC 951/Tilletiaria anomala UBC 951;Ochroconis gallopava/Ochroconis gallopava;Salpingoeca rosetta/Salpingoeca rosetta;Penicillium oxalicum 114-2;Plasmodiophora brassicae;Galdieria sulphuraria/Galdieria sulphuraria/Galdieria sulphuraria;Coccomyxa subellipsoidea C-169/Coccomyxa subellipsoidea C-169;Penicillium antarcticum;Penicillium sp. JCN-2016;Talaromyces ver…	1.9E-88;2.5E-76;7.2E-76;3.3E-75;7.4E-75;7.9E-75;1.2E-74;1.5E-74;1.6E-74;1.8E-74;2.0E-74;2.1E-74;2.3E-74;2.9E-74;4.0E-74;5.5E-74;6.2E-74;6.9E-74;1.2E-73;1.2E-73	BAC05484;XP_013241899/KDN41964;KIW05140/XP_016215009;XP_004994816/EGD83312;EPS30542;CEO94418;XP_005704736/EME28216/ABQ53875;EIE21758/XP_005646302;OQD81269;OGE58055;KUL83556;GAM38361;ORY12250;KFX52130/XP_002150462/EEA21853;XP_016644431/KEZ44632;CEL08569;XP_006695748/EGS18803;GAT25818/GAA82853;GAQ37790;XP_013288284/KIW84476	gi|229002753|dbj|BAC05484.2|ascorbate peroxidase [Euglena gracilis]	Euglena gracilis	1.9e-88	CTHT_0054130;apx;ABL_02315;Z517_03726;SAPIO_CDS3675;SAPIO_CDS3675;CcP01;CTHT_0054130;AKAW_00968;K437DRAFT_258047;CcP01;RIB2604_02003970;PENANT_c028G05861;GQ26_0030880;PTSG_03921;K437DRAFT_258047;GQ26_0030880;Z517_03726;Z517_03726;CTHT_0054130;GQ26_0030880;RIB2604_02003970;AKAW_00968;GQ26_0030880;PENANT_c028G05861;K437DRAFT_258047;apx;PENANT_c028G05861;SAPIO_CDS3675;PENARI_c001G00482;ABL_02315;GQ2…	GO:0006979-IEA;GO:0004601-IEA;GO:0046872-IEA;GO:0016491-IEA;GO:0004130-IEA;GO:0016020-IEA;GO:0016021-IEA;GO:0020037-IEA;GO:0055114-IEA;GO:0098869-IEA;GO:0016688-IEA	response to oxidative stress-IEA;peroxidase activity-IEA;metal ion binding-IEA;oxidoreductase activity-IEA;cytochrome-c peroxidase activity-IEA;membrane-IEA;integral component of membrane-IEA;heme binding-IEA;oxidation-reduction process-IEA;cellular oxidant detoxification-IEA;L-ascorbate peroxidase activity-IEA	Biological Process-IEA;Molecular Function-IEA;Molecular Function-IEA;Molecular Function-IEA;Molecular Function-IEA;Cellular Component-IEA;Cellular Component-IEA;Molecular Function-IEA;Biological Process-IEA;Biological Process-IEA;Molecular Function-IEA	1	GO:0004601	peroxidase activity	Molecular Function	EC:1.11.1.7	Peroxidase	IPR002016;IPR002207;IPR002016;noIPR;noIPR;noIPR;noIPR;noIPR;noIPR;noIPR;IPR002016;IPR010255;IPR010255	DOMAIN;FAMILY;DOMAIN;DOMAIN;DOMAIN;DOMAIN;DOMAIN;DOMAIN;DOMAIN;DOMAIN;DOMAIN;HOMOLOGOUS_SUPERFAMILY;HOMOLOGOUS_SUPERFAMILY	Haem peroxidase, plant/fungal/bacterial;Class I peroxidase;Haem peroxidase, plant/fungal/bacterial;Haem peroxidase, plant/fungal/bacterial;Haem peroxidase, plant/fungal/bacterial;Haem peroxidase, plant/fungal/bacterial;Haem peroxidase, plant/fungal/bacterial;Haem peroxidase, plant/fungal/bacterial;Haem peroxidase, plant/fungal/bacterial;Haem peroxidase, plant/fungal/bacterial;Haem peroxidase, pla…	PR00458 (PRINTS);PR00459 (PRINTS);PF00141 (PFAM);G3DSA:1.10.520.10 (GENE3D);G3DSA:1.10.420.10 (GENE3D);G3DSA:1.10.420.10 (GENE3D);PTHR31356 (PANTHER);PTHR31356:SF7 (PANTHER);PTHR31356 (PANTHER);PTHR31356:SF7 (PANTHER);PS50873 (PROSITE_PROFILES);SSF48113 (SUPERFAMILY);SSF48113 (SUPERFAMILY)	GO:0020037/GO:0006979/GO:0055114/GO:0004601;GO:0055114/GO:0006979/GO:0020037/GO:0004601;GO:0020037/GO:0006979/GO:0055114/GO:0004601;;;;;;;;GO:0020037/GO:0006979/GO:0055114/GO:0004601;GO:0004601/GO:0006979/GO:0055114/GO:0020037;GO:0004601/GO:0006979/GO:0055114/GO:0020037	heme binding/response to oxidative stress/oxidation-reduction process/peroxidase activity;oxidation-reduction process/response to oxidative stress/heme binding/peroxidase activity;heme binding/response to oxidative stress/oxidation-reduction process/peroxidase activity;;;;;;;;heme binding/response to oxidative stress/oxidation-reduction process/peroxidase activity;peroxidase activity/response to …	Molecular Function/Biological Process/Biological Process/Molecular Function;Biological Process/Biological Process/Molecular Function/Molecular Function;Molecular Function/Biological Process/Biological Process/Molecular Function;;;;;;;;Molecular Function/Biological Process/Biological Process/Molecular Function;Molecular Function/Biological Process/Biological Process/Molecular Function;Molecular Fu…
5201	cytosolic glutamyl tRNA	Translation		1.91612		gi|1109178352|gb|APF45953.1|cytosolic glutamyl tRNA synthetase, partial [Euglena gracilis];gi|1109178354|gb|APF45954.1|cytosolic glutamyl tRNA synthetase, partial [Euglena hiemalis];gi|1109178376|gb|APF45965.1|cytosolic glutamyl tRNA synthetase, partial [Trachelomonas volvocina];gi|1109178350|gb|APF45952.1|cytosolic glutamyl tRNA synthetase, partial [Euglena clara];gi|1109178360|gb|APF45957.1|cyt…	Euglena gracilis;Euglena hiemalis;Trachelomonas volvocina;Euglena clara;Euglenaformis proxima;Euglena viridis;Eutreptia viridis;Peranema sp.;Monomorphina parapyrum;Phacus inflexus;Entosiphon sp.;Ploeotia oblonga;Discoplastis spathirhyncha;Strombomonas acuminata;Euglenaria anabaena var. minor;Euglena stellata;Bodo saltans;Angomonas deanei;Trypanosoma vivax Y486;Trypanosoma theileri	0.0E0;0.0E0;0.0E0;0.0E0;0.0E0;0.0E0;0.0E0;0.0E0;0.0E0;0.0E0;0.0E0;0.0E0;0.0E0;0.0E0;6.1E-172;1.2E-169;2.5E-163;6.4E-158;3.7E-154;3.9E-153	APF45953;APF45954;APF45965;APF45952;APF45957;APF45956;APF45959;APF45947;APF45962;APF45963;APF45946;APF45949;APF45951;APF45964;APF45958;APF45955;CUI14416;EPY31601;CCC49532;ORC90733	gi|1109178352|gb|APF45953.1|cytosolic glutamyl tRNA synthetase, partial [Euglena gracilis]	Euglena gracilis	0	A0A1L3A3C2;A0A1L3A3C1;A0A1L3A3B2;A0A1L3A3C1;A0A1L3A3C1;A0A1L3A3A3;A0A1L3A3C1;A0A1L3A396;A0A1L3A396;A0A1L3A3A9;A0A1L3A3B0;A0A1L3A3A3;BSAL_88105;A0A1L3A3A8;A0A1L3A3B8;A0A1L3A3B4;TM35_000071570;A0A1L3A3B0;A0A1L3A3B4;A0A1L3A3C1;TM35_000071570;A0A1L3A3C2;TM35_000071570;A0A1L3A3A9;A0A1L3A3A8;BSAL_88105;A0A1L3A3B8;A0A1L3A3B4;A0A1L3A3B0;A0A1L3A3A6;A0A1L3A3A6;A0A1L3A3A4;BSAL_88105;A0A1L3A3B2;A0A1L3A3B1;A0…	GO:0006418-IEA;GO:0000166-IEA;GO:0005737-IEA;GO:0004812-IEA;GO:0004818-IEA;GO:0043039-IEA;GO:0016874-IEA;GO:0005524-IEA;GO:0006412-IEA;GO:0006424-IEA	tRNA aminoacylation for protein translation-IEA;nucleotide binding-IEA;cytoplasm-IEA;aminoacyl-tRNA ligase activity-IEA;glutamate-tRNA ligase activity-IEA;tRNA aminoacylation-IEA;ligase activity-IEA;ATP binding-IEA;translation-IEA;glutamyl-tRNA aminoacylation-IEA	Biological Process-IEA;Molecular Function-IEA;Cellular Component-IEA;Molecular Function-IEA;Molecular Function-IEA;Biological Process-IEA;Molecular Function-IEA;Molecular Function-IEA;Biological Process-IEA;Biological Process-IEA	4	GO:0004818;GO:0005524;GO:0005737;GO:0006424	glutamate-tRNA ligase activity;ATP binding;cytoplasm;glutamyl-tRNA aminoacylation	Molecular Function;Molecular Function;Cellular Component;Biological Process	EC:6.1.1.17	Glutamate--tRNA ligase	IPR020056;IPR020056;noIPR;IPR020058;IPR014729;IPR004365;IPR020059;noIPR;noIPR;noIPR;noIPR;noIPR;noIPR;IPR011035;IPR012340;noIPR	HOMOLOGOUS_SUPERFAMILY;HOMOLOGOUS_SUPERFAMILY;HOMOLOGOUS_SUPERFAMILY;DOMAIN;HOMOLOGOUS_SUPERFAMILY;DOMAIN;DOMAIN;DOMAIN;DOMAIN;DOMAIN;DOMAIN;DOMAIN;DOMAIN;HOMOLOGOUS_SUPERFAMILY;HOMOLOGOUS_SUPERFAMILY;HOMOLOGOUS_SUPERFAMILY	Ribosomal protein L25/Gln-tRNA synthetase, N-terminal;Ribosomal protein L25/Gln-tRNA synthetase, N-terminal;Ribosomal protein L25/Gln-tRNA synthetase, N-terminal;Glutamyl/glutaminyl-tRNA synthetase, class Ib, catalytic domain;Rossmann-like alpha/beta/alpha sandwich fold;OB-fold nucleic acid binding domain, AA-tRNA synthetase-type;Glutamyl/glutaminyl-tRNA synthetase, class Ib, anti-codon binding d…	G3DSA:2.40.240.10 (GENE3D);G3DSA:2.40.240.10 (GENE3D);G3DSA:2.40.50.140 (GENE3D);PF00749 (PFAM);G3DSA:3.40.50.620 (GENE3D);PF01336 (PFAM);PF03950 (PFAM);mobidb-lite (MOBIDB_LITE);mobidb-lite (MOBIDB_LITE);PTHR43097:SF5 (PANTHER);PTHR43097:SF5 (PANTHER);PTHR43097 (PANTHER);cd04320 (CDD);SSF50715 (SUPERFAMILY);SSF50249 (SUPERFAMILY);SSF52374 (SUPERFAMILY)	;;;GO:0005524/GO:0043039/GO:0004812;;GO:0003676;GO:0006418/GO:0004812/GO:0000166/GO:0005737/GO:0005524;;;;;;;GO:0006412;;	;;;ATP binding/tRNA aminoacylation/aminoacyl-tRNA ligase activity;;nucleic acid binding;tRNA aminoacylation for protein translation/aminoacyl-tRNA ligase activity/nucleotide binding/cytoplasm/ATP binding;;;;;;;translation;;	;;;Molecular Function/Biological Process/Molecular Function;;Molecular Function;Biological Process/Molecular Function/Molecular Function/Cellular Component/Molecular Function;;;;;;;Biological Process;;
5201	cytosolic glutamyl tRNA	Translation			1.52588	gi|1109178352|gb|APF45953.1|cytosolic glutamyl tRNA synthetase, partial [Euglena gracilis];gi|1109178354|gb|APF45954.1|cytosolic glutamyl tRNA synthetase, partial [Euglena hiemalis];gi|1109178376|gb|APF45965.1|cytosolic glutamyl tRNA synthetase, partial [Trachelomonas volvocina];gi|1109178350|gb|APF45952.1|cytosolic glutamyl tRNA synthetase, partial [Euglena clara];gi|1109178360|gb|APF45957.1|cyt…	Euglena gracilis;Euglena hiemalis;Trachelomonas volvocina;Euglena clara;Euglenaformis proxima;Euglena viridis;Eutreptia viridis;Peranema sp.;Monomorphina parapyrum;Phacus inflexus;Entosiphon sp.;Ploeotia oblonga;Discoplastis spathirhyncha;Strombomonas acuminata;Euglenaria anabaena var. minor;Euglena stellata;Bodo saltans;Angomonas deanei;Trypanosoma vivax Y486;Trypanosoma theileri	0.0E0;0.0E0;0.0E0;0.0E0;0.0E0;0.0E0;0.0E0;0.0E0;0.0E0;0.0E0;0.0E0;0.0E0;0.0E0;0.0E0;6.1E-172;1.2E-169;2.5E-163;6.4E-158;3.7E-154;3.9E-153	APF45953;APF45954;APF45965;APF45952;APF45957;APF45956;APF45959;APF45947;APF45962;APF45963;APF45946;APF45949;APF45951;APF45964;APF45958;APF45955;CUI14416;EPY31601;CCC49532;ORC90733	gi|1109178352|gb|APF45953.1|cytosolic glutamyl tRNA synthetase, partial [Euglena gracilis]	Euglena gracilis	0	A0A1L3A3C2;A0A1L3A3C1;A0A1L3A3B2;A0A1L3A3C1;A0A1L3A3C1;A0A1L3A3A3;A0A1L3A3C1;A0A1L3A396;A0A1L3A396;A0A1L3A3A9;A0A1L3A3B0;A0A1L3A3A3;BSAL_88105;A0A1L3A3A8;A0A1L3A3B8;A0A1L3A3B4;TM35_000071570;A0A1L3A3B0;A0A1L3A3B4;A0A1L3A3C1;TM35_000071570;A0A1L3A3C2;TM35_000071570;A0A1L3A3A9;A0A1L3A3A8;BSAL_88105;A0A1L3A3B8;A0A1L3A3B4;A0A1L3A3B0;A0A1L3A3A6;A0A1L3A3A6;A0A1L3A3A4;BSAL_88105;A0A1L3A3B2;A0A1L3A3B1;A0…	GO:0006418-IEA;GO:0000166-IEA;GO:0005737-IEA;GO:0004812-IEA;GO:0004818-IEA;GO:0043039-IEA;GO:0016874-IEA;GO:0005524-IEA;GO:0006412-IEA;GO:0006424-IEA	tRNA aminoacylation for protein translation-IEA;nucleotide binding-IEA;cytoplasm-IEA;aminoacyl-tRNA ligase activity-IEA;glutamate-tRNA ligase activity-IEA;tRNA aminoacylation-IEA;ligase activity-IEA;ATP binding-IEA;translation-IEA;glutamyl-tRNA aminoacylation-IEA	Biological Process-IEA;Molecular Function-IEA;Cellular Component-IEA;Molecular Function-IEA;Molecular Function-IEA;Biological Process-IEA;Molecular Function-IEA;Molecular Function-IEA;Biological Process-IEA;Biological Process-IEA	4	GO:0004818;GO:0005524;GO:0005737;GO:0006424	glutamate-tRNA ligase activity;ATP binding;cytoplasm;glutamyl-tRNA aminoacylation	Molecular Function;Molecular Function;Cellular Component;Biological Process	EC:6.1.1.17	Glutamate--tRNA ligase	IPR020056;IPR020056;noIPR;IPR020058;IPR014729;IPR004365;IPR020059;noIPR;noIPR;noIPR;noIPR;noIPR;noIPR;IPR011035;IPR012340;noIPR	HOMOLOGOUS_SUPERFAMILY;HOMOLOGOUS_SUPERFAMILY;HOMOLOGOUS_SUPERFAMILY;DOMAIN;HOMOLOGOUS_SUPERFAMILY;DOMAIN;DOMAIN;DOMAIN;DOMAIN;DOMAIN;DOMAIN;DOMAIN;DOMAIN;HOMOLOGOUS_SUPERFAMILY;HOMOLOGOUS_SUPERFAMILY;HOMOLOGOUS_SUPERFAMILY	Ribosomal protein L25/Gln-tRNA synthetase, N-terminal;Ribosomal protein L25/Gln-tRNA synthetase, N-terminal;Ribosomal protein L25/Gln-tRNA synthetase, N-terminal;Glutamyl/glutaminyl-tRNA synthetase, class Ib, catalytic domain;Rossmann-like alpha/beta/alpha sandwich fold;OB-fold nucleic acid binding domain, AA-tRNA synthetase-type;Glutamyl/glutaminyl-tRNA synthetase, class Ib, anti-codon binding d…	G3DSA:2.40.240.10 (GENE3D);G3DSA:2.40.240.10 (GENE3D);G3DSA:2.40.50.140 (GENE3D);PF00749 (PFAM);G3DSA:3.40.50.620 (GENE3D);PF01336 (PFAM);PF03950 (PFAM);mobidb-lite (MOBIDB_LITE);mobidb-lite (MOBIDB_LITE);PTHR43097:SF5 (PANTHER);PTHR43097:SF5 (PANTHER);PTHR43097 (PANTHER);cd04320 (CDD);SSF50715 (SUPERFAMILY);SSF50249 (SUPERFAMILY);SSF52374 (SUPERFAMILY)	;;;GO:0005524/GO:0043039/GO:0004812;;GO:0003676;GO:0006418/GO:0004812/GO:0000166/GO:0005737/GO:0005524;;;;;;;GO:0006412;;	;;;ATP binding/tRNA aminoacylation/aminoacyl-tRNA ligase activity;;nucleic acid binding;tRNA aminoacylation for protein translation/aminoacyl-tRNA ligase activity/nucleotide binding/cytoplasm/ATP binding;;;;;;;translation;;	;;;Molecular Function/Biological Process/Molecular Function;;Molecular Function;Biological Process/Molecular Function/Molecular Function/Cellular Component/Molecular Function;;;;;;;Biological Process;;
13288	D1 reaction center of photosystem II (chloroplast)	Chloroplast / photosynthesis		-1.72202		gi|830260414|gb|AKL82349.1|photosystem II core 32 kDaprotein (chloroplast) [Euglena gracilis var. bacillaris];gi|11466988|ref|NP_041895.1|photosystem II protein D1 [Euglena gracilis]/gi|464479|sp|P06631.2|PSBA_EUGGRRecName: Full=Photosystem II protein D1 Short=PSII D1 protein AltName: Full=32 kDa thylakoid membrane protein AltName: Full=Photosystem II Q(B) protein [Euglena gracilis]/gi|11491|emb|…	Euglena gracilis var. bacillaris;Euglena gracilis/Euglena gracilis/Euglena gracilis/Euglena gracilis;Euglena gracilis/Euglena gracilis;Tetraselmis suecica;Cymbomonas tetramitiformis/Cymbomonas tetramitiformis;Auxenochlorella protothecoides/Auxenochlorella protothecoides/Auxenochlorella protothecoides/Auxenochlorella protothecoides;Eutreptiella gymnastica/Eutreptiella gymnastica;Scherffelia dubia/…	0.0E0;0.0E0;0.0E0;0.0E0;0.0E0;0.0E0;0.0E0;0.0E0;0.0E0;0.0E0;0.0E0;0.0E0;0.0E0;0.0E0;0.0E0;0.0E0;0.0E0;0.0E0;0.0E0;0.0E0	AKL82349;NP_041895/CAA50082/CAA25319/P06631;/CAA25447;ABA02341;YP_009252803/ANA56937;AGL10874/AGN72516/YP_009019339/ARU77450;CCE26485/YP_006234198;AMP43449/YP_009241542/YP_009241538/AMP43445;YP_009020836/AHM23710/AII02080;AMP43300/AMP43350;YP_009105478/AIT94105;AGZ19379;YP_006666440/AFQ93795;YP_009145436/AKL78910;YP_009106002/AIT94815/YP_009105990/AIT94766/YP_009106478/AIT95304/YP_009106490/AIT95…	gi|830260414|gb|AKL82349.1|photosystem II core 32 kDaprotein (chloroplast) [Euglena gracilis var. bacillaris]	Euglena gracilis var. bacillaris	0	psbA;psbA;psbA;psbA;psbA;psbA;psbA1;psbA;psbA;psbA;psbA;psbA;psbA;psbA;psbA;psbA;psbA;psbA;psbA;psbA;psbA;psbA;psbA;psbA;psbA;psbA;psbA;psbA;psbA;psbA;psbA;psbA;psbA;psbA;psbA;psbA1;psbA;psbA;psbA;psbA;psbA;psbA;psbA;psbA;psbA;psbA1;psbA;psbA;psbA;psbA;psbA;psbA;psbA;psbA;psbA;psbA;psbA;psbA;psbA;psbA;psbA1;psbA;psbA1;psbA;psbA;psbA;psbA;psbA;psbA;psbA1;psbA;psbA;psbA;psbA1;psbA;psbA;psbA;psbA;ps…	GO:0005506-IEA;GO:0009507-IEA;GO:0045156-IEA;GO:0016491-IEA;GO:0046872-IEA;GO:0018298-IEA;GO:0016020-IEA;GO:0019684-IEA;GO:0016021-IEA;GO:0016682-IEA;GO:0055114-IEA;GO:0015979-IEA;GO:0016168-IEA;GO:0009772-IEA;GO:0009055-IEA;GO:0009579-IEA;GO:0009535-IEA;GO:0009523-IEA;GO:0042651-IEA;GO:0009536-IEA;GO:0009635-IEA	iron ion binding-IEA;chloroplast-IEA;electron transporter, transferring electrons within the cyclic electron transport pathway of photosynthesis activity-IEA;oxidoreductase activity-IEA;metal ion binding-IEA;protein-chromophore linkage-IEA;membrane-IEA;photosynthesis, light reaction-IEA;integral component of membrane-IEA;oxidoreductase activity, acting on diphenols and related substances as donor…	Molecular Function-IEA;Cellular Component-IEA;Molecular Function-IEA;Molecular Function-IEA;Molecular Function-IEA;Biological Process-IEA;Cellular Component-IEA;Biological Process-IEA;Cellular Component-IEA;Molecular Function-IEA;Biological Process-IEA;Biological Process-IEA;Molecular Function-IEA;Biological Process-IEA;Molecular Function-IEA;Cellular Component-IEA;Cellular Component-IEA;Cellular…	10	GO:0005506;GO:0009523;GO:0009535;GO:0009635;GO:0009772;GO:0016021;GO:0016168;GO:0016682;GO:0018298;GO:0045156	iron ion binding;photosystem II;chloroplast thylakoid membrane;response to herbicide;photosynthetic electron transport in photosystem II;integral component of membrane;chlorophyll binding;oxidoreductase activity, acting on diphenols and related substances as donors, oxygen as acceptor;protein-chromophore linkage;electron transporter, transferring electrons within the cyclic electron transport pat…	Molecular Function;Cellular Component;Cellular Component;Biological Process;Biological Process;Cellular Component;Molecular Function;Molecular Function;Biological Process;Molecular Function	EC:1.10.3	Acting on diphenols and related substances as donors	IPR000484;IPR000484;IPR005867;IPR036854;IPR000484;noIPR;IPR036854	FAMILY;FAMILY;FAMILY;HOMOLOGOUS_SUPERFAMILY;FAMILY;FAMILY;HOMOLOGOUS_SUPERFAMILY	Photosynthetic reaction centre, L/M;Photosynthetic reaction centre, L/M;Photosystem II protein D1;Photosystem II protein D1/D2 superfamily;Photosynthetic reaction centre, L/M;Photosynthetic reaction centre, L/M;Photosystem II protein D1/D2 superfamily	PR00256 (PRINTS);PF00124 (PFAM);TIGR01151 (TIGRFAM);G3DSA:1.20.85.10 (GENE3D);PTHR33149 (PANTHER);PTHR33149:SF11 (PANTHER);SSF81483 (SUPERFAMILY)	GO:0009772/GO:0019684/GO:0045156;GO:0009772/GO:0019684/GO:0045156;GO:0009055;GO:0019684/GO:0045156/GO:0009772;GO:0009772/GO:0019684/GO:0045156;;GO:0019684/GO:0045156/GO:0009772	photosynthetic electron transport in photosystem II/photosynthesis, light reaction/electron transporter, transferring electrons within the cyclic electron transport pathway of photosynthesis activity;photosynthetic electron transport in photosystem II/photosynthesis, light reaction/electron transporter, transferring electrons within the cyclic electron transport pathway of photosynthesis activity…	Biological Process/Biological Process/Molecular Function;Biological Process/Biological Process/Molecular Function;Molecular Function;Biological Process/Molecular Function/Biological Process;Biological Process/Biological Process/Molecular Function;;Biological Process/Molecular Function/Biological Process
13288	D1 reaction center of photosystem II (chloroplast)	Chloroplast / photosynthesis			-1.8808	gi|830260414|gb|AKL82349.1|photosystem II core 32 kDaprotein (chloroplast) [Euglena gracilis var. bacillaris];gi|11466988|ref|NP_041895.1|photosystem II protein D1 [Euglena gracilis]/gi|464479|sp|P06631.2|PSBA_EUGGRRecName: Full=Photosystem II protein D1 Short=PSII D1 protein AltName: Full=32 kDa thylakoid membrane protein AltName: Full=Photosystem II Q(B) protein [Euglena gracilis]/gi|11491|emb|…	Euglena gracilis var. bacillaris;Euglena gracilis/Euglena gracilis/Euglena gracilis/Euglena gracilis;Euglena gracilis/Euglena gracilis;Tetraselmis suecica;Cymbomonas tetramitiformis/Cymbomonas tetramitiformis;Auxenochlorella protothecoides/Auxenochlorella protothecoides/Auxenochlorella protothecoides/Auxenochlorella protothecoides;Eutreptiella gymnastica/Eutreptiella gymnastica;Scherffelia dubia/…	0.0E0;0.0E0;0.0E0;0.0E0;0.0E0;0.0E0;0.0E0;0.0E0;0.0E0;0.0E0;0.0E0;0.0E0;0.0E0;0.0E0;0.0E0;0.0E0;0.0E0;0.0E0;0.0E0;0.0E0	AKL82349;NP_041895/CAA50082/CAA25319/P06631;/CAA25447;ABA02341;YP_009252803/ANA56937;AGL10874/AGN72516/YP_009019339/ARU77450;CCE26485/YP_006234198;AMP43449/YP_009241542/YP_009241538/AMP43445;YP_009020836/AHM23710/AII02080;AMP43300/AMP43350;YP_009105478/AIT94105;AGZ19379;YP_006666440/AFQ93795;YP_009145436/AKL78910;YP_009106002/AIT94815/YP_009105990/AIT94766/YP_009106478/AIT95304/YP_009106490/AIT95…	gi|830260414|gb|AKL82349.1|photosystem II core 32 kDaprotein (chloroplast) [Euglena gracilis var. bacillaris]	Euglena gracilis var. bacillaris	0	psbA;psbA;psbA;psbA;psbA;psbA;psbA1;psbA;psbA;psbA;psbA;psbA;psbA;psbA;psbA;psbA;psbA;psbA;psbA;psbA;psbA;psbA;psbA;psbA;psbA;psbA;psbA;psbA;psbA;psbA;psbA;psbA;psbA;psbA;psbA;psbA1;psbA;psbA;psbA;psbA;psbA;psbA;psbA;psbA;psbA;psbA1;psbA;psbA;psbA;psbA;psbA;psbA;psbA;psbA;psbA;psbA;psbA;psbA;psbA;psbA;psbA1;psbA;psbA1;psbA;psbA;psbA;psbA;psbA;psbA;psbA1;psbA;psbA;psbA;psbA1;psbA;psbA;psbA;psbA;ps…	GO:0005506-IEA;GO:0009507-IEA;GO:0045156-IEA;GO:0016491-IEA;GO:0046872-IEA;GO:0018298-IEA;GO:0016020-IEA;GO:0019684-IEA;GO:0016021-IEA;GO:0016682-IEA;GO:0055114-IEA;GO:0015979-IEA;GO:0016168-IEA;GO:0009772-IEA;GO:0009055-IEA;GO:0009579-IEA;GO:0009535-IEA;GO:0009523-IEA;GO:0042651-IEA;GO:0009536-IEA;GO:0009635-IEA	iron ion binding-IEA;chloroplast-IEA;electron transporter, transferring electrons within the cyclic electron transport pathway of photosynthesis activity-IEA;oxidoreductase activity-IEA;metal ion binding-IEA;protein-chromophore linkage-IEA;membrane-IEA;photosynthesis, light reaction-IEA;integral component of membrane-IEA;oxidoreductase activity, acting on diphenols and related substances as donor…	Molecular Function-IEA;Cellular Component-IEA;Molecular Function-IEA;Molecular Function-IEA;Molecular Function-IEA;Biological Process-IEA;Cellular Component-IEA;Biological Process-IEA;Cellular Component-IEA;Molecular Function-IEA;Biological Process-IEA;Biological Process-IEA;Molecular Function-IEA;Biological Process-IEA;Molecular Function-IEA;Cellular Component-IEA;Cellular Component-IEA;Cellular…	10	GO:0005506;GO:0009523;GO:0009535;GO:0009635;GO:0009772;GO:0016021;GO:0016168;GO:0016682;GO:0018298;GO:0045156	iron ion binding;photosystem II;chloroplast thylakoid membrane;response to herbicide;photosynthetic electron transport in photosystem II;integral component of membrane;chlorophyll binding;oxidoreductase activity, acting on diphenols and related substances as donors, oxygen as acceptor;protein-chromophore linkage;electron transporter, transferring electrons within the cyclic electron transport pat…	Molecular Function;Cellular Component;Cellular Component;Biological Process;Biological Process;Cellular Component;Molecular Function;Molecular Function;Biological Process;Molecular Function	EC:1.10.3	Acting on diphenols and related substances as donors	IPR000484;IPR000484;IPR005867;IPR036854;IPR000484;noIPR;IPR036854	FAMILY;FAMILY;FAMILY;HOMOLOGOUS_SUPERFAMILY;FAMILY;FAMILY;HOMOLOGOUS_SUPERFAMILY	Photosynthetic reaction centre, L/M;Photosynthetic reaction centre, L/M;Photosystem II protein D1;Photosystem II protein D1/D2 superfamily;Photosynthetic reaction centre, L/M;Photosynthetic reaction centre, L/M;Photosystem II protein D1/D2 superfamily	PR00256 (PRINTS);PF00124 (PFAM);TIGR01151 (TIGRFAM);G3DSA:1.20.85.10 (GENE3D);PTHR33149 (PANTHER);PTHR33149:SF11 (PANTHER);SSF81483 (SUPERFAMILY)	GO:0009772/GO:0019684/GO:0045156;GO:0009772/GO:0019684/GO:0045156;GO:0009055;GO:0019684/GO:0045156/GO:0009772;GO:0009772/GO:0019684/GO:0045156;;GO:0019684/GO:0045156/GO:0009772	photosynthetic electron transport in photosystem II/photosynthesis, light reaction/electron transporter, transferring electrons within the cyclic electron transport pathway of photosynthesis activity;photosynthetic electron transport in photosystem II/photosynthesis, light reaction/electron transporter, transferring electrons within the cyclic electron transport pathway of photosynthesis activity…	Biological Process/Biological Process/Molecular Function;Biological Process/Biological Process/Molecular Function;Molecular Function;Biological Process/Molecular Function/Biological Process;Biological Process/Biological Process/Molecular Function;;Biological Process/Molecular Function/Biological Process
25955	dnaJ homolog subfamily B member 1-like	unfolded protein binding		-1.50662		gi|848915319|ref|XP_012855434.1|PREDICTED: dnaJ homolog subfamily B member 4 [Erythranthe guttata] [Mimulus guttatus]/gi|604302923|gb|EYU22448.1|hypothetical protein MIMGU_mgv1a010522mg [Erythranthe guttata] [Mimulus guttatus];gi|460382536|ref|XP_004236995.1|PREDICTED: dnaJ homolog subfamily B member 1-like [Solanum lycopersicum];gi|970024848|ref|XP_015073731.1|PREDICTED: dnaJ homolog subfamily B…	Mimulus guttatus/Mimulus guttatus;Solanum lycopersicum;Solanum pennellii;Brassica napus;Brassica napus;Solanum tuberosum;Ipomoea nil;Ipomoea nil;Brassica rapa;Genlisea aurea;Citrus clementina/Citrus sinensis/Citrus clementina;Arabidopsis lyrata subsp. lyrata/Arabidopsis lyrata subsp. lyrata;Citrus sinensis;Arabidopsis thaliana;Arabidopsis thaliana/Arabidopsis thaliana/Arabidopsis thaliana/Arabido…	2.2E-42;5.6E-42;6.2E-42;1.2E-41;3.0E-41;4.3E-41;6.1E-41;7.4E-41;9.1E-41;1.1E-40;1.2E-40;1.3E-40;1.6E-40;2.9E-40;3.3E-40;3.4E-40;5.3E-40;1.1E-39;1.2E-39;1.6E-39	EYU22448/XP_012855434;XP_004236995;XP_015073731;CDY20944;XP_013657758;XP_006344289;XP_019170745;XP_019158078;XP_018514490;EPS67310;XP_006438556/ESR51796/XP_006483263;XP_020867484/EFH68820;KDO82712;AAM65151;AAK25962/AAK64126/AEE28569/OAP12925/AAD32885/NP_172506;AGS09412;XP_019164788;XP_018836995;XP_013600256/CDY20637/XP_013750794;CDP00270	gi|848915319|ref|XP_012855434.1|PREDICTED: dnaJ homolog subfamily B member 4 [Erythranthe guttata] [Mimulus guttatus]/gi|604302923|gb|EYU22448.1|hypothetical protein MIMGU_mgv1a010522mg [Erythranthe guttata] [Mimulus guttatus]	Mimulus guttatus	2.2e-42	106307757;102599345;LOC109003348;MIMGU_mgv1a010522mg;CISIN_1g022539mg;At1g10350;ARALYDRAFT_471147;M569_07465;GSCOC_T00032156001;S5RFD0;BnaA08g25810D;M569_07465;ARALYDRAFT_471147;CICLE_v10032269mg;MIMGU_mgv1a010522mg;CICLE_v10032269mg;Q8LAU1;S5RFD0;BnaA08g25810D;CISIN_1g022539mg;GSCOC_T00032156001;102599345;106307757;Q8LAU1;At1g10350;LOC109003348	GO:0051082-IEA;GO:0006457-IEA	unfolded protein binding-IEA;protein folding-IEA	Molecular Function-IEA;Biological Process-IEA							noIPR;IPR002939;noIPR;noIPR;noIPR;IPR008971;IPR008971	HOMOLOGOUS_SUPERFAMILY;DOMAIN;DOMAIN;DOMAIN;DOMAIN;HOMOLOGOUS_SUPERFAMILY;HOMOLOGOUS_SUPERFAMILY	Chloramphenicol acetyltransferase-like domain superfamily;Chaperone DnaJ, C-terminal;Chaperone DnaJ, C-terminal;Chaperone DnaJ, C-terminal;Chaperone DnaJ, C-terminal;HSP40/DnaJ peptide-binding;HSP40/DnaJ peptide-binding	G3DSA:2.60.260.20 (GENE3D);PF01556 (PFAM);G3DSA:2.60.260.20 (GENE3D);PTHR24078 (PANTHER);cd10747 (CDD);SSF49493 (SUPERFAMILY);SSF49493 (SUPERFAMILY)	;;;;;GO:0051082/GO:0006457;GO:0051082/GO:0006457	;;;;;unfolded protein binding/protein folding;unfolded protein binding/protein folding	;;;;;Molecular Function/Biological Process;Molecular Function/Biological Process
25955	dnaJ homolog subfamily B member 1-like	unfolded protein binding			-1.50112	gi|848915319|ref|XP_012855434.1|PREDICTED: dnaJ homolog subfamily B member 4 [Erythranthe guttata] [Mimulus guttatus]/gi|604302923|gb|EYU22448.1|hypothetical protein MIMGU_mgv1a010522mg [Erythranthe guttata] [Mimulus guttatus];gi|460382536|ref|XP_004236995.1|PREDICTED: dnaJ homolog subfamily B member 1-like [Solanum lycopersicum];gi|970024848|ref|XP_015073731.1|PREDICTED: dnaJ homolog subfamily B…	Mimulus guttatus/Mimulus guttatus;Solanum lycopersicum;Solanum pennellii;Brassica napus;Brassica napus;Solanum tuberosum;Ipomoea nil;Ipomoea nil;Brassica rapa;Genlisea aurea;Citrus clementina/Citrus sinensis/Citrus clementina;Arabidopsis lyrata subsp. lyrata/Arabidopsis lyrata subsp. lyrata;Citrus sinensis;Arabidopsis thaliana;Arabidopsis thaliana/Arabidopsis thaliana/Arabidopsis thaliana/Arabido…	2.2E-42;5.6E-42;6.2E-42;1.2E-41;3.0E-41;4.3E-41;6.1E-41;7.4E-41;9.1E-41;1.1E-40;1.2E-40;1.3E-40;1.6E-40;2.9E-40;3.3E-40;3.4E-40;5.3E-40;1.1E-39;1.2E-39;1.6E-39	EYU22448/XP_012855434;XP_004236995;XP_015073731;CDY20944;XP_013657758;XP_006344289;XP_019170745;XP_019158078;XP_018514490;EPS67310;XP_006438556/ESR51796/XP_006483263;XP_020867484/EFH68820;KDO82712;AAM65151;AAK25962/AAK64126/AEE28569/OAP12925/AAD32885/NP_172506;AGS09412;XP_019164788;XP_018836995;XP_013600256/CDY20637/XP_013750794;CDP00270	gi|848915319|ref|XP_012855434.1|PREDICTED: dnaJ homolog subfamily B member 4 [Erythranthe guttata] [Mimulus guttatus]/gi|604302923|gb|EYU22448.1|hypothetical protein MIMGU_mgv1a010522mg [Erythranthe guttata] [Mimulus guttatus]	Mimulus guttatus	2.2e-42	106307757;102599345;LOC109003348;MIMGU_mgv1a010522mg;CISIN_1g022539mg;At1g10350;ARALYDRAFT_471147;M569_07465;GSCOC_T00032156001;S5RFD0;BnaA08g25810D;M569_07465;ARALYDRAFT_471147;CICLE_v10032269mg;MIMGU_mgv1a010522mg;CICLE_v10032269mg;Q8LAU1;S5RFD0;BnaA08g25810D;CISIN_1g022539mg;GSCOC_T00032156001;102599345;106307757;Q8LAU1;At1g10350;LOC109003348	GO:0051082-IEA;GO:0006457-IEA	unfolded protein binding-IEA;protein folding-IEA	Molecular Function-IEA;Biological Process-IEA							noIPR;IPR002939;noIPR;noIPR;noIPR;IPR008971;IPR008971	HOMOLOGOUS_SUPERFAMILY;DOMAIN;DOMAIN;DOMAIN;DOMAIN;HOMOLOGOUS_SUPERFAMILY;HOMOLOGOUS_SUPERFAMILY	Chloramphenicol acetyltransferase-like domain superfamily;Chaperone DnaJ, C-terminal;Chaperone DnaJ, C-terminal;Chaperone DnaJ, C-terminal;Chaperone DnaJ, C-terminal;HSP40/DnaJ peptide-binding;HSP40/DnaJ peptide-binding	G3DSA:2.60.260.20 (GENE3D);PF01556 (PFAM);G3DSA:2.60.260.20 (GENE3D);PTHR24078 (PANTHER);cd10747 (CDD);SSF49493 (SUPERFAMILY);SSF49493 (SUPERFAMILY)	;;;;;GO:0051082/GO:0006457;GO:0051082/GO:0006457	;;;;;unfolded protein binding/protein folding;unfolded protein binding/protein folding	;;;;;Molecular Function/Biological Process;Molecular Function/Biological Process
45355	elongation factor 1	Translation		-1.87336		gi|119148|sp|P14963.1|EF1A_EUGGRRecName: Full=Elongation factor 1-alpha Short=EF-1-alpha [Euglena gracilis]/gi|18439|emb|CAA34769.1|unnamed protein product [Euglena gracilis];gi|226347397|gb|ACO50109.1|elongation factor 1 alpha, partial [Euglena longa];gi|728055052|gb|AIY67975.1|elongation factor 1-alpha, partial [Gryllus bimaculatus];gi|257136065|gb|ACV44334.1|elongation factor 1 alpha, partial …	Euglena gracilis/Euglena gracilis;Euglena longa;Gryllus bimaculatus;Niveaphasma annulata;Maoricicada otagoensis otagoensis/Maoricicada otagoensis maceweni/Maoricicada phaeoptera/Maoricicada nigra frigida/Maoricicada nigra frigida/Maoricicada tenuis/Maoricicada tenuis/Maoricicada mangu mangu/Maoricicada mangu mangu/Maoricicada mangu mangu/Maoricicada mangu mangu/Maoricicada mangu multicostata/Maor…	8.8E-36;1.1E-35;1.1E-35;1.8E-35;1.9E-35;2.8E-35;2.9E-35;3.4E-35;4.0E-35;4.4E-35;4.5E-35;4.9E-35;5.5E-35;6.1E-35;6.5E-35;6.6E-35;7.7E-35;8.8E-35;9.5E-35;1.2E-34	P14963/CAA34769;ACO50109;AIY67975;ACV44334;ABB02135/ABB02149/ABB02152/ABB02148/ABB02153/ABB02147/ABB02146/ABB02145/ABB02144/ABB02157/ABB02138/ABB02137/ABB02139/ABB02155/ABB02156/ABB02134/ABB02130/ABB02126/ABB02129/ABB02128/ABB02133/ABB02132/ABB02131/ABB02122/ABB02121/ABB02141/ABB02143/ABB02142/ABB02117/ABB02125/ABB02124/ABB02120/ABB02159/ABB02118;ACV44317;ACV44362;AIY67994;ACV44319;ACV44386;ACV44…	gi|119148|sp|P14963.1|EF1A_EUGGRRecName: Full=Elongation factor 1-alpha Short=EF-1-alpha [Euglena gracilis]/gi|18439|emb|CAA34769.1|unnamed protein product [Euglena gracilis]	Euglena gracilis	8.8e-36	Ef-1a;E2GMU8;EF1A;Ef-1a;TEF;EF1A;A0A0A7EMV5;TEF;EF1A;EF1A;EF1A;EF1A;EF1A;A0A1W5KRY1;EF1A;C1K9T8;EF1A;E2GMU8;EF1a;A0A1W5KRY0;EF1a;EF1A;A0A0A7EPM3;TEF;A0A0A7EPF6;A0A1W5KRY0;A0A0A7EPM3;C1K9T8;TEF;EF1A;A0A1W5KRY1;EF1A;TEF;EF1A;EF1A;EF1A;EF1A;Ef-1a;EF1A;A0A0A7EPF6;EF1a;EF1A;TEF;EF1A;EF1A;E2GMU8;A0A0A7EPM3;A0A0A7EPF6;EF1A;A0A1W5KRY0;EF1a;EF1a;A0A0A7EMV5;EF1A;A0A0A7EMV5;A0A1W5KRY1;C1K9T8;EF1a;TEF;EF1A;E…	GO:0005525-IEA;GO:0000166-IEA;GO:0005737-IEA;GO:0003746-IEA;GO:0003924-IEA;GO:0006414-IEA;GO:0006412-IEA	GTP binding-IEA;nucleotide binding-IEA;cytoplasm-IEA;translation elongation factor activity-IEA;GTPase activity-IEA;translational elongation-IEA;translation-IEA	Molecular Function-IEA;Molecular Function-IEA;Cellular Component-IEA;Molecular Function-IEA;Molecular Function-IEA;Biological Process-IEA;Biological Process-IEA	5	GO:0003746;GO:0003924;GO:0005525;GO:0005737;GO:0006414	translation elongation factor activity;GTPase activity;GTP binding;cytoplasm;translational elongation	Molecular Function;Molecular Function;Molecular Function;Cellular Component;Biological Process	EC:3.6.1.15	Nucleoside-triphosphate phosphatase	noIPR;IPR004161;noIPR;noIPR;noIPR;IPR009000	HOMOLOGOUS_SUPERFAMILY;DOMAIN;DOMAIN;DOMAIN;DOMAIN;HOMOLOGOUS_SUPERFAMILY	PAS domain superfamily;Translation elongation factor EFTu-like, domain 2;Translation elongation factor EFTu-like, domain 2;Translation elongation factor EFTu-like, domain 2;Translation elongation factor EFTu-like, domain 2;Translation protein, beta-barrel domain superfamily	G3DSA:2.40.30.10 (GENE3D);PF03144 (PFAM);PTHR23115:SF227 (PANTHER);PTHR23115 (PANTHER);cd03693 (CDD);SSF50447 (SUPERFAMILY)	;GO:0005525;;;;	;GTP binding;;;;	;Molecular Function;;;;
45355	elongation factor 1	Translation			-2.04885	gi|119148|sp|P14963.1|EF1A_EUGGRRecName: Full=Elongation factor 1-alpha Short=EF-1-alpha [Euglena gracilis]/gi|18439|emb|CAA34769.1|unnamed protein product [Euglena gracilis];gi|226347397|gb|ACO50109.1|elongation factor 1 alpha, partial [Euglena longa];gi|728055052|gb|AIY67975.1|elongation factor 1-alpha, partial [Gryllus bimaculatus];gi|257136065|gb|ACV44334.1|elongation factor 1 alpha, partial …	Euglena gracilis/Euglena gracilis;Euglena longa;Gryllus bimaculatus;Niveaphasma annulata;Maoricicada otagoensis otagoensis/Maoricicada otagoensis maceweni/Maoricicada phaeoptera/Maoricicada nigra frigida/Maoricicada nigra frigida/Maoricicada tenuis/Maoricicada tenuis/Maoricicada mangu mangu/Maoricicada mangu mangu/Maoricicada mangu mangu/Maoricicada mangu mangu/Maoricicada mangu multicostata/Maor…	8.8E-36;1.1E-35;1.1E-35;1.8E-35;1.9E-35;2.8E-35;2.9E-35;3.4E-35;4.0E-35;4.4E-35;4.5E-35;4.9E-35;5.5E-35;6.1E-35;6.5E-35;6.6E-35;7.7E-35;8.8E-35;9.5E-35;1.2E-34	P14963/CAA34769;ACO50109;AIY67975;ACV44334;ABB02135/ABB02149/ABB02152/ABB02148/ABB02153/ABB02147/ABB02146/ABB02145/ABB02144/ABB02157/ABB02138/ABB02137/ABB02139/ABB02155/ABB02156/ABB02134/ABB02130/ABB02126/ABB02129/ABB02128/ABB02133/ABB02132/ABB02131/ABB02122/ABB02121/ABB02141/ABB02143/ABB02142/ABB02117/ABB02125/ABB02124/ABB02120/ABB02159/ABB02118;ACV44317;ACV44362;AIY67994;ACV44319;ACV44386;ACV44…	gi|119148|sp|P14963.1|EF1A_EUGGRRecName: Full=Elongation factor 1-alpha Short=EF-1-alpha [Euglena gracilis]/gi|18439|emb|CAA34769.1|unnamed protein product [Euglena gracilis]	Euglena gracilis	8.8e-36	Ef-1a;E2GMU8;EF1A;Ef-1a;TEF;EF1A;A0A0A7EMV5;TEF;EF1A;EF1A;EF1A;EF1A;EF1A;A0A1W5KRY1;EF1A;C1K9T8;EF1A;E2GMU8;EF1a;A0A1W5KRY0;EF1a;EF1A;A0A0A7EPM3;TEF;A0A0A7EPF6;A0A1W5KRY0;A0A0A7EPM3;C1K9T8;TEF;EF1A;A0A1W5KRY1;EF1A;TEF;EF1A;EF1A;EF1A;EF1A;Ef-1a;EF1A;A0A0A7EPF6;EF1a;EF1A;TEF;EF1A;EF1A;E2GMU8;A0A0A7EPM3;A0A0A7EPF6;EF1A;A0A1W5KRY0;EF1a;EF1a;A0A0A7EMV5;EF1A;A0A0A7EMV5;A0A1W5KRY1;C1K9T8;EF1a;TEF;EF1A;E…	GO:0005525-IEA;GO:0000166-IEA;GO:0005737-IEA;GO:0003746-IEA;GO:0003924-IEA;GO:0006414-IEA;GO:0006412-IEA	GTP binding-IEA;nucleotide binding-IEA;cytoplasm-IEA;translation elongation factor activity-IEA;GTPase activity-IEA;translational elongation-IEA;translation-IEA	Molecular Function-IEA;Molecular Function-IEA;Cellular Component-IEA;Molecular Function-IEA;Molecular Function-IEA;Biological Process-IEA;Biological Process-IEA	5	GO:0003746;GO:0003924;GO:0005525;GO:0005737;GO:0006414	translation elongation factor activity;GTPase activity;GTP binding;cytoplasm;translational elongation	Molecular Function;Molecular Function;Molecular Function;Cellular Component;Biological Process	EC:3.6.1.15	Nucleoside-triphosphate phosphatase	noIPR;IPR004161;noIPR;noIPR;noIPR;IPR009000	HOMOLOGOUS_SUPERFAMILY;DOMAIN;DOMAIN;DOMAIN;DOMAIN;HOMOLOGOUS_SUPERFAMILY	PAS domain superfamily;Translation elongation factor EFTu-like, domain 2;Translation elongation factor EFTu-like, domain 2;Translation elongation factor EFTu-like, domain 2;Translation elongation factor EFTu-like, domain 2;Translation protein, beta-barrel domain superfamily	G3DSA:2.40.30.10 (GENE3D);PF03144 (PFAM);PTHR23115:SF227 (PANTHER);PTHR23115 (PANTHER);cd03693 (CDD);SSF50447 (SUPERFAMILY)	;GO:0005525;;;;	;GTP binding;;;;	;Molecular Function;;;;
18855	elongation factor 1-alpha	Translation		-2.00637		gi|226347399|gb|ACO50110.1|elongation factor 1 alpha [Euglena gracilis];gi|119148|sp|P14963.1|EF1A_EUGGRRecName: Full=Elongation factor 1-alpha Short=EF-1-alpha [Euglena gracilis]/gi|18439|emb|CAA34769.1|unnamed protein product [Euglena gracilis];gi|226347429|gb|ACO50125.1|elongation factor 1 alpha, partial [Entosiphon sulcatum];gi|226347409|gb|ACO50115.1|elongation factor 1 alpha, partial [Peran…	Euglena gracilis;Euglena gracilis/Euglena gracilis;Entosiphon sulcatum;Peranema trichophorum;Leptomonas bifurcata;Herpetomonas pessoai;Leptomonas pyrrhocoris/Leptomonas pyrrhocoris;Leptomonas pyrrhocoris/Leptomonas pyrrhocoris/Leptomonas pyrrhocoris/Leptomonas pyrrhocoris;Leptomonas podlipaevi;Leishmania mexicana;Leishmania mexicana MHOM/GT/2001/U1103/Leishmania mexicana MHOM/GT/2001/U1103;Leishm…	2.5E-151;3.5E-150;7.9E-137;1.6E-136;6.0E-130;6.0E-129;1.9E-128;4.3E-128;1.9E-127;2.4E-126;2.8E-126;4.4E-126;6.3E-126;7.4E-126;1.2E-125;1.4E-125;1.6E-125;2.1E-125;6.7E-125;8.2E-125	ACO50110;P14963/CAA34769;ACO50125;ACO50115;ACO50129;ACO50127;XP_015651534/KPA73095;XP_015651556/XP_015651555/KPA73116/KPA73117;ACO50131;AFK73419;CBZ25364/XP_003873870;CAM37822/XP_001563777;CCM14255/AIN97046/XP_010697699;CBZ25360/XP_003873867/XP_003873866/XP_003873865/CBZ25359/CBZ25361;CDJ41663/XP_013232413/XP_001682264/XP_001682262/CAJ03421/XP_001682263/CAJ03422/XP_001682258/CAJ03420/XP_001682259…	gi|226347399|gb|ACO50110.1|elongation factor 1 alpha [Euglena gracilis]	Euglena gracilis	2.5e-151	C1K9V9;LMXM_17_0080;I3V666;ef-1alpha;C1K9V7;W6A238;Q95VF2;ABB37_10125;ETH_00014565;ABB37_10125;C1K9U4;Q95VF2;ETH_00014565;LPMP_170080;ETH_00014565;TEF;W6A238;LPMP_170080;I3V666;ABB37_10125;C1K9T9;ABB37_10098;C1K9T9;C1K9W1;ABB37_10098;I3V666;ABB37_10098;TEF;C1K9U4;C1K9V9;ABB37_10125;ef-1alpha;C1K9V5;LPMP_170080;C1K9V7;Q95VF2;LMXM_17_0080;ABB37_10125;LMXM_17_0080;C1K9W1;C1K9W1;Q95VF2;Q95VF2;ABB37_1…	GO:0005525-IEA;GO:0000166-IEA;GO:0005737-IEA;GO:0003746-IEA;GO:0003746-IMP;GO:0003746-IBA;GO:0005516-IDA;GO:0005739-IEA;GO:0003924-IEA;GO:0003924-IBA;GO:0044164-IDA;GO:0019903-IPI;GO:0006414-IEA;GO:0006414-IMP;GO:0044414-IDA;GO:1903615-IDA;GO:0006412-IEA;GO:0005622-IBA	GTP binding-IEA;nucleotide binding-IEA;cytoplasm-IEA;translation elongation factor activity-IEA;translation elongation factor activity-IMP;translation elongation factor activity-IBA;calmodulin binding-IDA;mitochondrion-IEA;GTPase activity-IEA;GTPase activity-IBA;host cell cytosol-IDA;protein phosphatase binding-IPI;translational elongation-IEA;translational elongation-IMP;suppression of host defe…	Molecular Function-IEA;Molecular Function-IEA;Cellular Component-IEA;Molecular Function-IEA;Molecular Function-IMP;Molecular Function-IBA;Molecular Function-IDA;Cellular Component-IEA;Molecular Function-IEA;Molecular Function-IBA;Cellular Component-IDA;Molecular Function-IPI;Biological Process-IEA;Biological Process-IMP;Biological Process-IDA;Biological Process-IDA;Biological Process-IEA;Cellular…	10	GO:0003746;GO:0003924;GO:0005516;GO:0005525;GO:0005739;GO:0006414;GO:0019903;GO:0044164;GO:0044414;GO:1903615	translation elongation factor activity;GTPase activity;calmodulin binding;GTP binding;mitochondrion;translational elongation;protein phosphatase binding;host cell cytosol;suppression of host defenses;positive regulation of protein tyrosine phosphatase activity	Molecular Function;Molecular Function;Molecular Function;Molecular Function;Cellular Component;Biological Process;Molecular Function;Cellular Component;Biological Process;Biological Process	EC:3.6.1.15	Nucleoside-triphosphate phosphatase	IPR000795;noIPR;IPR004161;noIPR;noIPR;noIPR;IPR000795;noIPR;IPR009000;IPR027417	DOMAIN;DOMAIN;DOMAIN;DOMAIN;DOMAIN;DOMAIN;DOMAIN;DOMAIN;HOMOLOGOUS_SUPERFAMILY;HOMOLOGOUS_SUPERFAMILY	Transcription factor, GTP-binding domain;Transcription factor, GTP-binding domain;Translation elongation factor EFTu-like, domain 2;Translation elongation factor EFTu-like, domain 2;Translation elongation factor EFTu-like, domain 2;Translation elongation factor EFTu-like, domain 2;Transcription factor, GTP-binding domain;Transcription factor, GTP-binding domain;Translation protein, beta-barrel do…	PF00009 (PFAM);G3DSA:2.40.30.10 (GENE3D);PF03144 (PFAM);G3DSA:3.40.50.300 (GENE3D);PTHR23115 (PANTHER);PTHR23115:SF230 (PANTHER);PS51722 (PROSITE_PROFILES);cd03693 (CDD);SSF50447 (SUPERFAMILY);SSF52540 (SUPERFAMILY)	GO:0003924/GO:0005525;;GO:0005525;;;;GO:0003924/GO:0005525;;;	GTPase activity/GTP binding;;GTP binding;;;;GTPase activity/GTP binding;;;	Molecular Function/Molecular Function;;Molecular Function;;;;Molecular Function/Molecular Function;;;
18855	elongation factor 1-alpha	Translation			-1.99268	gi|226347399|gb|ACO50110.1|elongation factor 1 alpha [Euglena gracilis];gi|119148|sp|P14963.1|EF1A_EUGGRRecName: Full=Elongation factor 1-alpha Short=EF-1-alpha [Euglena gracilis]/gi|18439|emb|CAA34769.1|unnamed protein product [Euglena gracilis];gi|226347429|gb|ACO50125.1|elongation factor 1 alpha, partial [Entosiphon sulcatum];gi|226347409|gb|ACO50115.1|elongation factor 1 alpha, partial [Peran…	Euglena gracilis;Euglena gracilis/Euglena gracilis;Entosiphon sulcatum;Peranema trichophorum;Leptomonas bifurcata;Herpetomonas pessoai;Leptomonas pyrrhocoris/Leptomonas pyrrhocoris;Leptomonas pyrrhocoris/Leptomonas pyrrhocoris/Leptomonas pyrrhocoris/Leptomonas pyrrhocoris;Leptomonas podlipaevi;Leishmania mexicana;Leishmania mexicana MHOM/GT/2001/U1103/Leishmania mexicana MHOM/GT/2001/U1103;Leishm…	2.5E-151;3.5E-150;7.9E-137;1.6E-136;6.0E-130;6.0E-129;1.9E-128;4.3E-128;1.9E-127;2.4E-126;2.8E-126;4.4E-126;6.3E-126;7.4E-126;1.2E-125;1.4E-125;1.6E-125;2.1E-125;6.7E-125;8.2E-125	ACO50110;P14963/CAA34769;ACO50125;ACO50115;ACO50129;ACO50127;XP_015651534/KPA73095;XP_015651556/XP_015651555/KPA73116/KPA73117;ACO50131;AFK73419;CBZ25364/XP_003873870;CAM37822/XP_001563777;CCM14255/AIN97046/XP_010697699;CBZ25360/XP_003873867/XP_003873866/XP_003873865/CBZ25359/CBZ25361;CDJ41663/XP_013232413/XP_001682264/XP_001682262/CAJ03421/XP_001682263/CAJ03422/XP_001682258/CAJ03420/XP_001682259…	gi|226347399|gb|ACO50110.1|elongation factor 1 alpha [Euglena gracilis]	Euglena gracilis	2.5e-151	C1K9V9;LMXM_17_0080;I3V666;ef-1alpha;C1K9V7;W6A238;Q95VF2;ABB37_10125;ETH_00014565;ABB37_10125;C1K9U4;Q95VF2;ETH_00014565;LPMP_170080;ETH_00014565;TEF;W6A238;LPMP_170080;I3V666;ABB37_10125;C1K9T9;ABB37_10098;C1K9T9;C1K9W1;ABB37_10098;I3V666;ABB37_10098;TEF;C1K9U4;C1K9V9;ABB37_10125;ef-1alpha;C1K9V5;LPMP_170080;C1K9V7;Q95VF2;LMXM_17_0080;ABB37_10125;LMXM_17_0080;C1K9W1;C1K9W1;Q95VF2;Q95VF2;ABB37_1…	GO:0005525-IEA;GO:0000166-IEA;GO:0005737-IEA;GO:0003746-IEA;GO:0003746-IMP;GO:0003746-IBA;GO:0005516-IDA;GO:0005739-IEA;GO:0003924-IEA;GO:0003924-IBA;GO:0044164-IDA;GO:0019903-IPI;GO:0006414-IEA;GO:0006414-IMP;GO:0044414-IDA;GO:1903615-IDA;GO:0006412-IEA;GO:0005622-IBA	GTP binding-IEA;nucleotide binding-IEA;cytoplasm-IEA;translation elongation factor activity-IEA;translation elongation factor activity-IMP;translation elongation factor activity-IBA;calmodulin binding-IDA;mitochondrion-IEA;GTPase activity-IEA;GTPase activity-IBA;host cell cytosol-IDA;protein phosphatase binding-IPI;translational elongation-IEA;translational elongation-IMP;suppression of host defe…	Molecular Function-IEA;Molecular Function-IEA;Cellular Component-IEA;Molecular Function-IEA;Molecular Function-IMP;Molecular Function-IBA;Molecular Function-IDA;Cellular Component-IEA;Molecular Function-IEA;Molecular Function-IBA;Cellular Component-IDA;Molecular Function-IPI;Biological Process-IEA;Biological Process-IMP;Biological Process-IDA;Biological Process-IDA;Biological Process-IEA;Cellular…	10	GO:0003746;GO:0003924;GO:0005516;GO:0005525;GO:0005739;GO:0006414;GO:0019903;GO:0044164;GO:0044414;GO:1903615	translation elongation factor activity;GTPase activity;calmodulin binding;GTP binding;mitochondrion;translational elongation;protein phosphatase binding;host cell cytosol;suppression of host defenses;positive regulation of protein tyrosine phosphatase activity	Molecular Function;Molecular Function;Molecular Function;Molecular Function;Cellular Component;Biological Process;Molecular Function;Cellular Component;Biological Process;Biological Process	EC:3.6.1.15	Nucleoside-triphosphate phosphatase	IPR000795;noIPR;IPR004161;noIPR;noIPR;noIPR;IPR000795;noIPR;IPR009000;IPR027417	DOMAIN;DOMAIN;DOMAIN;DOMAIN;DOMAIN;DOMAIN;DOMAIN;DOMAIN;HOMOLOGOUS_SUPERFAMILY;HOMOLOGOUS_SUPERFAMILY	Transcription factor, GTP-binding domain;Transcription factor, GTP-binding domain;Translation elongation factor EFTu-like, domain 2;Translation elongation factor EFTu-like, domain 2;Translation elongation factor EFTu-like, domain 2;Translation elongation factor EFTu-like, domain 2;Transcription factor, GTP-binding domain;Transcription factor, GTP-binding domain;Translation protein, beta-barrel do…	PF00009 (PFAM);G3DSA:2.40.30.10 (GENE3D);PF03144 (PFAM);G3DSA:3.40.50.300 (GENE3D);PTHR23115 (PANTHER);PTHR23115:SF230 (PANTHER);PS51722 (PROSITE_PROFILES);cd03693 (CDD);SSF50447 (SUPERFAMILY);SSF52540 (SUPERFAMILY)	GO:0003924/GO:0005525;;GO:0005525;;;;GO:0003924/GO:0005525;;;	GTPase activity/GTP binding;;GTP binding;;;;GTPase activity/GTP binding;;;	Molecular Function/Molecular Function;;Molecular Function;;;;Molecular Function/Molecular Function;;;
42226	Elongation factor 1-alpha	Translation		-2.47799		gi|226347399|gb|ACO50110.1|elongation factor 1 alpha [Euglena gracilis];gi|119148|sp|P14963.1|EF1A_EUGGRRecName: Full=Elongation factor 1-alpha Short=EF-1-alpha [Euglena gracilis]/gi|18439|emb|CAA34769.1|unnamed protein product [Euglena gracilis];gi|226347397|gb|ACO50109.1|elongation factor 1 alpha, partial [Euglena longa];gi|953790741|gb|ALP00288.1|elongation factor 1 alpha, partial [Fenneropena…	Euglena gracilis;Euglena gracilis/Euglena gracilis;Euglena longa;Fenneropenaeus indicus;Penaeus monodon;Gammaproteobacteria bacterium 2W06;Zea mays;Marsupenaeus japonicus;Litopenaeus vannamei;Glycine max;Scylla paramamosain;Zea mays;Portunus trituberculatus;Zea mays;Alpheus armatus/Alpheus armatus/Alpheus armatus/Alpheus armatus/Alpheus armatus/Alpheus armatus/Alpheus armatus/Alpheus armatus/Alph…	5.8E-24;9.6E-24;1.2E-23;7.2E-22;2.6E-21;3.5E-21;3.6E-21;4.8E-21;4.8E-21;6.4E-21;1.2E-20;1.6E-20;2.6E-20;2.7E-20;2.7E-20;2.9E-20;3.0E-20;3.1E-20;3.1E-20;3.2E-20	ACO50110;P14963/CAA34769;ACO50109;ALP00288;AAZ08240;WP_069134493;AQK92863;BAH28836;ADO51768;AAT72900;AEI88112;AQK82362;ACQ90227;AQL04307;AGY36310/AGY36309/AGY36307/AGY36308/AGY36305/AGY36306/AGY36303/AGY36304/AGY36288/AGY36289/AGY36286/AGY36287/AGY36285/AGY36293/AGY36294/AGY36291/AGY36292/AGY36290/AGY36279/AGY36277/AGY36278/AGY36275/AGY36276/AGY36282/AGY36280/AGY36281;AGY36301/AGY36302/AGY36299/A…	gi|226347399|gb|ACO50110.1|elongation factor 1 alpha [Euglena gracilis]	Euglena gracilis	5.8e-24	EF1-alpha;C5HDF7;EF1L1;EF1L2;EF1-alpha;EF1A;TEF;D7F1R6;EF1A;TEF;EF1L2;F8QXL8;EF1L2;EF1-alpha;100286309;100286309;EF1L1;103635497;EF1A;D7F1R6;EF1-alpha;EF1L1;C1K9T9;EF1L1;EF1L1;C5HDF7;103635497;Q6DNI3;Q6DNI3;C1K9T8;TEF;C1K9T9;EF1-alpha;A0RZB2;A0A0S2PHZ5;EF1L1;A0A0S2PHZ5;EF1L1;A0RZB2;C1K9T9;C1K9T9;542581;542581;A0RZB2;EF1A;EF1L1;EF1-alpha;EF1A;C1K9T9;TEF;100286309;C1K9T8;C1K9T8;542581;TEF;F8QXL8;F8…	GO:0005525-IEA;GO:0000166-IEA;GO:0005737-IEA;GO:0003746-IEA;GO:0003924-IEA;GO:0006414-IEA;GO:0006412-IEA	GTP binding-IEA;nucleotide binding-IEA;cytoplasm-IEA;translation elongation factor activity-IEA;GTPase activity-IEA;translational elongation-IEA;translation-IEA	Molecular Function-IEA;Molecular Function-IEA;Cellular Component-IEA;Molecular Function-IEA;Molecular Function-IEA;Biological Process-IEA;Biological Process-IEA	5	GO:0003746;GO:0003924;GO:0005525;GO:0005737;GO:0006414	translation elongation factor activity;GTPase activity;GTP binding;cytoplasm;translational elongation	Molecular Function;Molecular Function;Molecular Function;Cellular Component;Biological Process	EC:3.6.1.15	Nucleoside-triphosphate phosphatase	noIPR;noIPR;IPR009000	DOMAIN;DOMAIN;HOMOLOGOUS_SUPERFAMILY	GTPase effector domain;GTPase effector domain;Translation protein, beta-barrel domain superfamily	G3DSA:2.40.30.10 (GENE3D);PTHR44830 (PANTHER);SSF50447 (SUPERFAMILY)	;;	;;	;;
42226	Elongation factor 1-alpha	Translation			-2.92899	gi|226347399|gb|ACO50110.1|elongation factor 1 alpha [Euglena gracilis];gi|119148|sp|P14963.1|EF1A_EUGGRRecName: Full=Elongation factor 1-alpha Short=EF-1-alpha [Euglena gracilis]/gi|18439|emb|CAA34769.1|unnamed protein product [Euglena gracilis];gi|226347397|gb|ACO50109.1|elongation factor 1 alpha, partial [Euglena longa];gi|953790741|gb|ALP00288.1|elongation factor 1 alpha, partial [Fenneropena…	Euglena gracilis;Euglena gracilis/Euglena gracilis;Euglena longa;Fenneropenaeus indicus;Penaeus monodon;Gammaproteobacteria bacterium 2W06;Zea mays;Marsupenaeus japonicus;Litopenaeus vannamei;Glycine max;Scylla paramamosain;Zea mays;Portunus trituberculatus;Zea mays;Alpheus armatus/Alpheus armatus/Alpheus armatus/Alpheus armatus/Alpheus armatus/Alpheus armatus/Alpheus armatus/Alpheus armatus/Alph…	5.8E-24;9.6E-24;1.2E-23;7.2E-22;2.6E-21;3.5E-21;3.6E-21;4.8E-21;4.8E-21;6.4E-21;1.2E-20;1.6E-20;2.6E-20;2.7E-20;2.7E-20;2.9E-20;3.0E-20;3.1E-20;3.1E-20;3.2E-20	ACO50110;P14963/CAA34769;ACO50109;ALP00288;AAZ08240;WP_069134493;AQK92863;BAH28836;ADO51768;AAT72900;AEI88112;AQK82362;ACQ90227;AQL04307;AGY36310/AGY36309/AGY36307/AGY36308/AGY36305/AGY36306/AGY36303/AGY36304/AGY36288/AGY36289/AGY36286/AGY36287/AGY36285/AGY36293/AGY36294/AGY36291/AGY36292/AGY36290/AGY36279/AGY36277/AGY36278/AGY36275/AGY36276/AGY36282/AGY36280/AGY36281;AGY36301/AGY36302/AGY36299/A…	gi|226347399|gb|ACO50110.1|elongation factor 1 alpha [Euglena gracilis]	Euglena gracilis	5.8e-24	EF1-alpha;C5HDF7;EF1L1;EF1L2;EF1-alpha;EF1A;TEF;D7F1R6;EF1A;TEF;EF1L2;F8QXL8;EF1L2;EF1-alpha;100286309;100286309;EF1L1;103635497;EF1A;D7F1R6;EF1-alpha;EF1L1;C1K9T9;EF1L1;EF1L1;C5HDF7;103635497;Q6DNI3;Q6DNI3;C1K9T8;TEF;C1K9T9;EF1-alpha;A0RZB2;A0A0S2PHZ5;EF1L1;A0A0S2PHZ5;EF1L1;A0RZB2;C1K9T9;C1K9T9;542581;542581;A0RZB2;EF1A;EF1L1;EF1-alpha;EF1A;C1K9T9;TEF;100286309;C1K9T8;C1K9T8;542581;TEF;F8QXL8;F8…	GO:0005525-IEA;GO:0000166-IEA;GO:0005737-IEA;GO:0003746-IEA;GO:0003924-IEA;GO:0006414-IEA;GO:0006412-IEA	GTP binding-IEA;nucleotide binding-IEA;cytoplasm-IEA;translation elongation factor activity-IEA;GTPase activity-IEA;translational elongation-IEA;translation-IEA	Molecular Function-IEA;Molecular Function-IEA;Cellular Component-IEA;Molecular Function-IEA;Molecular Function-IEA;Biological Process-IEA;Biological Process-IEA	5	GO:0003746;GO:0003924;GO:0005525;GO:0005737;GO:0006414	translation elongation factor activity;GTPase activity;GTP binding;cytoplasm;translational elongation	Molecular Function;Molecular Function;Molecular Function;Cellular Component;Biological Process	EC:3.6.1.15	Nucleoside-triphosphate phosphatase	noIPR;noIPR;IPR009000	DOMAIN;DOMAIN;HOMOLOGOUS_SUPERFAMILY	GTPase effector domain;GTPase effector domain;Translation protein, beta-barrel domain superfamily	G3DSA:2.40.30.10 (GENE3D);PTHR44830 (PANTHER);SSF50447 (SUPERFAMILY)	;;	;;	;;
13158	elongation factor 1-alpha (ef-1-alpha)	Translation		-3.55005		gi|226347399|gb|ACO50110.1|elongation factor 1 alpha [Euglena gracilis];gi|226347397|gb|ACO50109.1|elongation factor 1 alpha, partial [Euglena longa];gi|119148|sp|P14963.1|EF1A_EUGGRRecName: Full=Elongation factor 1-alpha Short=EF-1-alpha [Euglena gracilis]/gi|18439|emb|CAA34769.1|unnamed protein product [Euglena gracilis];gi|226347409|gb|ACO50115.1|elongation factor 1 alpha, partial [Peranema tr…	Euglena gracilis;Euglena longa;Euglena gracilis/Euglena gracilis;Peranema trichophorum;Trypanosoma cruzi;Trypanosoma cruzi marinkellei/Trypanosoma cruzi marinkellei;Trypanosoma rangeli SC58;Glycine max;Corchorus capsularis;Trypanosoma rangeli SC58;Trypanosoma cruzi strain CL Brener/Trypanosoma cruzi;Trypanosoma rangeli SC58;Fenneropenaeus indicus;Trypanosoma grayi/Trypanosoma grayi;Rhizopus micro…	4.2E-81;3.4E-80;1.0E-78;1.2E-69;2.3E-68;2.7E-68;4.3E-68;7.6E-68;1.5E-67;1.5E-67;2.1E-67;3.0E-67;5.4E-67;6.1E-67;1.7E-66;2.7E-66;2.9E-66;3.0E-66;3.2E-66;3.5E-66	ACO50110;ACO50109;P14963/CAA34769;ACO50115;EKG07919;EKF27061/EKF30578;ESL10157;AAT72900;OMO53130;ESL11451;XP_804710/EAN82859;ESL05607;ALP00288;KEG07798/XP_009313968;CEI96289;AAX40362/AAX40361;BAA06214;CUG51369;ORC89367;ORC89366	gi|226347399|gb|ACO50110.1|elongation factor 1 alpha [Euglena gracilis]	Euglena gracilis	4.2e-81	C1K9T9;TRSC58_00797;Q26913;Q6DNI3;TRSC58_06737;C1K9T9;TM35_000121410;C1K9T9;TM35_000121410;TEF;Q6DNI3;EF-1alpha;Q26913;TEF;TRSC58_06737;MOQ_005608;C1K9T8;TEF;C1K9U4;TM35_000121420;TEF;A0A0S2PHZ5;C1K9U4;MOQ_005608;EF-1alpha;BSAL_80465;C1K9T8;TEF;TM35_000121420;Tc00.1047053511369.30;TEF;C1K9U4;TM35_000121420;BSAL_80465;TRSC58_00797;TM35_000121410;EF-1alpha;C1K9T9;TM35_000121410;TEF;EF-1alpha;Q6DNI3…	GO:0000166-IEA;GO:0005525-IEA;GO:0005737-IEA;GO:0003746-IEA;GO:0003924-IEA;GO:0006414-IEA;GO:0006412-IEA	nucleotide binding-IEA;GTP binding-IEA;cytoplasm-IEA;translation elongation factor activity-IEA;GTPase activity-IEA;translational elongation-IEA;translation-IEA	Molecular Function-IEA;Molecular Function-IEA;Cellular Component-IEA;Molecular Function-IEA;Molecular Function-IEA;Biological Process-IEA;Biological Process-IEA	5	GO:0003746;GO:0003924;GO:0005525;GO:0005737;GO:0006414	translation elongation factor activity;GTPase activity;GTP binding;cytoplasm;translational elongation	Molecular Function;Molecular Function;Molecular Function;Cellular Component;Biological Process	EC:3.6.1.15	Nucleoside-triphosphate phosphatase	noIPR;noIPR;IPR004160;noIPR;noIPR;IPR009001;IPR009000	REPEAT;REPEAT;DOMAIN;DOMAIN;DOMAIN;HOMOLOGOUS_SUPERFAMILY;HOMOLOGOUS_SUPERFAMILY	Leucine-rich repeat;Leucine-rich repeat;Translation elongation factor EFTu/EF1A, C-terminal;Translation elongation factor EFTu/EF1A, C-terminal;Translation elongation factor EFTu/EF1A, C-terminal;Translation elongation factor EF1A/initiation factor IF2gamma, C-terminal;Translation protein, beta-barrel domain superfamily	G3DSA:2.40.30.10 (GENE3D);G3DSA:2.40.30.10 (GENE3D);PF03143 (PFAM);PTHR44830 (PANTHER);cd03705 (CDD);SSF50465 (SUPERFAMILY);SSF50447 (SUPERFAMILY)	;;;;;;	;;;;;;	;;;;;;
13158	elongation factor 1-alpha (ef-1-alpha)	Translation			-6.42405	gi|226347399|gb|ACO50110.1|elongation factor 1 alpha [Euglena gracilis];gi|226347397|gb|ACO50109.1|elongation factor 1 alpha, partial [Euglena longa];gi|119148|sp|P14963.1|EF1A_EUGGRRecName: Full=Elongation factor 1-alpha Short=EF-1-alpha [Euglena gracilis]/gi|18439|emb|CAA34769.1|unnamed protein product [Euglena gracilis];gi|226347409|gb|ACO50115.1|elongation factor 1 alpha, partial [Peranema tr…	Euglena gracilis;Euglena longa;Euglena gracilis/Euglena gracilis;Peranema trichophorum;Trypanosoma cruzi;Trypanosoma cruzi marinkellei/Trypanosoma cruzi marinkellei;Trypanosoma rangeli SC58;Glycine max;Corchorus capsularis;Trypanosoma rangeli SC58;Trypanosoma cruzi strain CL Brener/Trypanosoma cruzi;Trypanosoma rangeli SC58;Fenneropenaeus indicus;Trypanosoma grayi/Trypanosoma grayi;Rhizopus micro…	4.2E-81;3.4E-80;1.0E-78;1.2E-69;2.3E-68;2.7E-68;4.3E-68;7.6E-68;1.5E-67;1.5E-67;2.1E-67;3.0E-67;5.4E-67;6.1E-67;1.7E-66;2.7E-66;2.9E-66;3.0E-66;3.2E-66;3.5E-66	ACO50110;ACO50109;P14963/CAA34769;ACO50115;EKG07919;EKF27061/EKF30578;ESL10157;AAT72900;OMO53130;ESL11451;XP_804710/EAN82859;ESL05607;ALP00288;KEG07798/XP_009313968;CEI96289;AAX40362/AAX40361;BAA06214;CUG51369;ORC89367;ORC89366	gi|226347399|gb|ACO50110.1|elongation factor 1 alpha [Euglena gracilis]	Euglena gracilis	4.2e-81	C1K9T9;TRSC58_00797;Q26913;Q6DNI3;TRSC58_06737;C1K9T9;TM35_000121410;C1K9T9;TM35_000121410;TEF;Q6DNI3;EF-1alpha;Q26913;TEF;TRSC58_06737;MOQ_005608;C1K9T8;TEF;C1K9U4;TM35_000121420;TEF;A0A0S2PHZ5;C1K9U4;MOQ_005608;EF-1alpha;BSAL_80465;C1K9T8;TEF;TM35_000121420;Tc00.1047053511369.30;TEF;C1K9U4;TM35_000121420;BSAL_80465;TRSC58_00797;TM35_000121410;EF-1alpha;C1K9T9;TM35_000121410;TEF;EF-1alpha;Q6DNI3…	GO:0000166-IEA;GO:0005525-IEA;GO:0005737-IEA;GO:0003746-IEA;GO:0003924-IEA;GO:0006414-IEA;GO:0006412-IEA	nucleotide binding-IEA;GTP binding-IEA;cytoplasm-IEA;translation elongation factor activity-IEA;GTPase activity-IEA;translational elongation-IEA;translation-IEA	Molecular Function-IEA;Molecular Function-IEA;Cellular Component-IEA;Molecular Function-IEA;Molecular Function-IEA;Biological Process-IEA;Biological Process-IEA	5	GO:0003746;GO:0003924;GO:0005525;GO:0005737;GO:0006414	translation elongation factor activity;GTPase activity;GTP binding;cytoplasm;translational elongation	Molecular Function;Molecular Function;Molecular Function;Cellular Component;Biological Process	EC:3.6.1.15	Nucleoside-triphosphate phosphatase	noIPR;noIPR;IPR004160;noIPR;noIPR;IPR009001;IPR009000	REPEAT;REPEAT;DOMAIN;DOMAIN;DOMAIN;HOMOLOGOUS_SUPERFAMILY;HOMOLOGOUS_SUPERFAMILY	Leucine-rich repeat;Leucine-rich repeat;Translation elongation factor EFTu/EF1A, C-terminal;Translation elongation factor EFTu/EF1A, C-terminal;Translation elongation factor EFTu/EF1A, C-terminal;Translation elongation factor EF1A/initiation factor IF2gamma, C-terminal;Translation protein, beta-barrel domain superfamily	G3DSA:2.40.30.10 (GENE3D);G3DSA:2.40.30.10 (GENE3D);PF03143 (PFAM);PTHR44830 (PANTHER);cd03705 (CDD);SSF50465 (SUPERFAMILY);SSF50447 (SUPERFAMILY)	;;;;;;	;;;;;;	;;;;;;
2494	elongation factor 2	Translation			-1.58226	gi|8050572|gb|AAF71706.1|AF213663_1elongation factor 2, partial [Euglena gracilis];gi|1177798272|gb|ORC93201.1|elongation factor 2 [Trypanosoma theileri];gi|910759206|gb|KNH06231.1|elongation factor 2 [Perkinsela sp. CCAP 1560/4]/gi|910760805|gb|KNH07690.1|elongation factor 2 [Perkinsela sp. CCAP 1560/4];gi|71747296|ref|XP_822703.1|elongation factor 2 [Trypanosoma brucei brucei TREU927]/gi|717472…	Euglena gracilis;Trypanosoma theileri;Perkinsela sp. CCAP 1560/4/Perkinsela sp. CCAP 1560/4;Trypanosoma brucei TREU927/Trypanosoma brucei TREU927/Trypanosoma brucei gambiense DAL972/Trypanosoma brucei TREU927/Trypanosoma brucei TREU927/Trypanosoma brucei gambiense DAL972/Trypanosoma equiperdum;Bodo saltans;Trypanosoma cruzi;Trypanosoma cruzi strain CL Brener/Trypanosoma cruzi;Trypanosoma cruzi st…	0.0E0;0.0E0;0.0E0;0.0E0;0.0E0;0.0E0;0.0E0;0.0E0;0.0E0;0.0E0;0.0E0;0.0E0;0.0E0;0.0E0;0.0E0;0.0E0;0.0E0;0.0E0;0.0E0;0.0E0	AAF71706;ORC93201;KNH07690/KNH06231;XP_822704/XP_822703/EAN77876/EAN77875/XP_011777738/CBH15474/SCU67402;CUG91256;EKF99149;XP_809041/EAN87190;XP_809762/EAN87911;XP_001469587/CAM72698/CBZ09027/CAM72697/XP_003392822/XP_001469588/XP_003865138/CBZ38459;XP_001686589/CAJ08969/XP_001686588/CAJ08970;AAT35592;ESL05495/ESL05986/ESL09195;XP_003874361/CBZ25858;CAM43779/XP_001568653;ABC86958;KPI82612;AIO02158…	gi|8050572|gb|AAF71706.1|AF213663_1elongation factor 2, partial [Euglena gracilis]	Euglena gracilis	0	Tc00.1047053510963.90;EF-2;Q6IWF6;STCU_09647;EF-2;EF2-2;Tc00.1047053508169.20;LDBPK_360210;EF-2;LDBPK_360210;Tc00.1047053510963.90;ABL78_8378;EF2-2;TRSC58_03088;ABB37_04921;ABL78_8378;Tc00.1047053508169.20;Q6IWF6;BSAL_30980;ABB37_04921;ABB37_04921;Q6IWF6;Tb10.70.2650;STCU_09647;ABL78_8378;TRSC58_03088;EF-2;LPMP_350180;EF2;Tc00.1047053508169.20;STCU_09647;STCU_09647;BSAL_30980;Tb10.70.2650;LBRM_35…	GO:0005525-IEA;GO:0005525-ISM;GO:0003746-IEA;GO:0003924-IEA;GO:0005783-IBA;GO:0006414-IEA;GO:0006412-ISM	GTP binding-IEA;GTP binding-ISM;translation elongation factor activity-IEA;GTPase activity-IEA;endoplasmic reticulum-IBA;translational elongation-IEA;translation-ISM	Molecular Function-IEA;Molecular Function-ISM;Molecular Function-IEA;Molecular Function-IEA;Cellular Component-IBA;Biological Process-IEA;Biological Process-ISM	4	GO:0003746;GO:0003924;GO:0005525;GO:0006414	translation elongation factor activity;GTPase activity;GTP binding;translational elongation	Molecular Function;Molecular Function;Molecular Function;Biological Process	EC:3.6.1.15	Nucleoside-triphosphate phosphatase	IPR000795;IPR014721;IPR005517;IPR004161;noIPR;noIPR;noIPR;noIPR;IPR000640;noIPR;noIPR;IPR005225;IPR000795;noIPR;noIPR;IPR000795;noIPR;noIPR;noIPR;noIPR;noIPR;IPR020568;IPR035647;IPR009000;IPR035647;IPR027417	DOMAIN;HOMOLOGOUS_SUPERFAMILY;DOMAIN;DOMAIN;DOMAIN;DOMAIN;DOMAIN;DOMAIN;DOMAIN;DOMAIN;DOMAIN;DOMAIN;DOMAIN;DOMAIN;DOMAIN;DOMAIN;DOMAIN;DOMAIN;DOMAIN;DOMAIN;DOMAIN;HOMOLOGOUS_SUPERFAMILY;HOMOLOGOUS_SUPERFAMILY;HOMOLOGOUS_SUPERFAMILY;HOMOLOGOUS_SUPERFAMILY;HOMOLOGOUS_SUPERFAMILY	Transcription factor, GTP-binding domain;Ribosomal protein S5 domain 2-type fold, subgroup;Translation elongation factor EFG/EF2, domain IV;Translation elongation factor EFTu-like, domain 2;Translation elongation factor EFTu-like, domain 2;Translation elongation factor EFTu-like, domain 2;Translation elongation factor EFTu-like, domain 2;Translation elongation factor EFTu-like, domain 2;Elongatio…	PR00315 (PRINTS);G3DSA:3.30.230.10 (GENE3D);PF03764 (PFAM);PF03144 (PFAM);G3DSA:3.90.1430.10 (GENE3D);PF14492 (PFAM);G3DSA:3.30.70.240 (GENE3D);G3DSA:2.40.30.10 (GENE3D);PF00679 (PFAM);G3DSA:3.30.70.870 (GENE3D);G3DSA:3.40.50.300 (GENE3D);TIGR00231 (TIGRFAM);PF00009 (PFAM);PTHR42908:SF10 (PANTHER);PTHR42908 (PANTHER);PS51722 (PROSITE_PROFILES);cd16261 (CDD);cd01681 (CDD);cd04096 (CDD);cd01885 (CD…	GO:0005525/GO:0003924;;GO:0005525;GO:0005525;;;;;;;;GO:0005525;GO:0005525/GO:0003924;;;GO:0005525/GO:0003924;;;;;;;;;;	GTP binding/GTPase activity;;GTP binding;GTP binding;;;;;;;;GTP binding;GTP binding/GTPase activity;;;GTP binding/GTPase activity;;;;;;;;;;	Molecular Function/Molecular Function;;Molecular Function;Molecular Function;;;;;;;;Molecular Function;Molecular Function/Molecular Function;;;Molecular Function/Molecular Function;;;;;;;;;;
20097	endo-1,3-beta-glucanase (plastid)	cell wall organization / hydrolysis of glycosidic linkages 1,3-beta			-2.18553	gi|803436428|dbj|BAR45480.1|endo-1,3-beta-glucanase (plastid) [Euglena gracilis]	Euglena gracilis	4.6e-55	BAR45480	gi|803436428|dbj|BAR45480.1|endo-1,3-beta-glucanase (plastid) [Euglena gracilis]	Euglena gracilis	4.6e-55	EGL;EGL;EGL;EGL	GO:0052861-IEA;GO:0009536-IEA	glucan endo-1,3-beta-glucanase activity, C-3 substituted reducing group-IEA;plastid-IEA	Molecular Function-IEA;Cellular Component-IEA
6665	enolase	glycolytic process / carbohydrate metabolic process		-2.48301		gi|8919600|emb|CAB96125.1|enolase [Euglena gracilis];gi|8919602|emb|CAB96126.1|chloroplast enolase, partial [Euglena gracilis];gi|1085032187|gb|OGS37466.1|phosphopyruvate hydratase [Elusimicrobia bacterium RIFOXYB2_FULL_49_7];gi|1088485607|gb|OHD17560.1|phosphopyruvate hydratase [Spirochaetes bacterium GWB1_60_80]/gi|1088501423|gb|OHD31888.1|phosphopyruvate hydratase [Spirochaetes bacterium GWC1_…	Euglena gracilis;Euglena gracilis;Elusimicrobia bacterium RIFOXYB2_FULL_49_7;Spirochaetes bacterium GWB1_60_80/Spirochaetes bacterium GWC1_61_12/Spirochaetes bacterium GWD1_61_31/Spirochaetes bacterium GWE1_60_18/Spirochaetes bacterium GWF1_60_12;Candidatus Accumulibacter sp. BA-91;Candidatus Accumulibacter sp. SK-11;Propionivibrio dicarboxylicus;Candidatus Accumulibacter sp. SK-01;Candidatus Acc…	0.0E0;0.0E0;0.0E0;0.0E0;0.0E0;0.0E0;0.0E0;0.0E0;0.0E0;0.0E0;0.0E0;0.0E0;0.0E0;0.0E0;0.0E0;0.0E0;0.0E0;0.0E0;0.0E0;0.0E0	CAB96125;CAB96126;OGS37466;OHD42331/OHD58481/OHD17560/OHD40015/OHD31888;KFB71227;EXI74690;SDH64841;KFB66257;WP_081444174;SBT05176;EXI86829;OGW69371;KFB76173;ACV35952;SBT10577;WP_039914592;EFW38410;WP_024753143/CEM61763;EXI80827;KGE71625/WP_037548065	gi|8919600|emb|CAB96125.1|enolase [Euglena gracilis]	Euglena gracilis	0	eno29;eno;eno;eno_1;eno;eno;eno_1;eno_2;eno_1;eno;eno;eno;eno;eno;eno;eno;eno;eno;eno_1;eno;eno;eno02;eno;eno;eno;eno;eno_2;eno;eno_1;eno02;eno;eno;eno;eno;eno;eno;eno;eno;eno;eno;eno_1;eno;eno;eno_1;eno;eno;eno02;eno;eno;eno_1;eno;eno;eno_2;eno;eno;eno;eno_2;eno;eno;eno;eno;eno_1;eno;eno;eno;eno;eno;eno_1;eno;eno;eno;eno;eno;eno;eno;eno;eno_1;eno;eno;eno;eno;eno;eno;eno;eno_1;eno;eno_2;eno;eno;e…	GO:0004634-IEA;GO:0000287-IEA;GO:0005737-IEA;GO:0046872-IEA;GO:0006096-IEA;GO:0016829-IEA;GO:0009986-IEA;GO:0005576-IEA;GO:0000015-IEA	phosphopyruvate hydratase activity-IEA;magnesium ion binding-IEA;cytoplasm-IEA;metal ion binding-IEA;glycolytic process-IEA;lyase activity-IEA;cell surface-IEA;extracellular region-IEA;phosphopyruvate hydratase complex-IEA	Molecular Function-IEA;Molecular Function-IEA;Cellular Component-IEA;Molecular Function-IEA;Biological Process-IEA;Molecular Function-IEA;Cellular Component-IEA;Cellular Component-IEA;Cellular Component-IEA	6	GO:0000015;GO:0000287;GO:0004634;GO:0005576;GO:0006096;GO:0009986	phosphopyruvate hydratase complex;magnesium ion binding;phosphopyruvate hydratase activity;extracellular region;glycolytic process;cell surface	Cellular Component;Molecular Function;Molecular Function;Cellular Component;Biological Process;Cellular Component	EC:4.2.1.11	Phosphopyruvate hydratase	IPR000941;IPR036849;IPR000941;IPR020810;IPR029017;IPR000941;IPR020811;IPR000941;IPR000941;IPR000941;IPR000941;noIPR;IPR036849	FAMILY;HOMOLOGOUS_SUPERFAMILY;FAMILY;DOMAIN;HOMOLOGOUS_SUPERFAMILY;FAMILY;DOMAIN;FAMILY;FAMILY;FAMILY;FAMILY;FAMILY;HOMOLOGOUS_SUPERFAMILY	Enolase;Enolase-like, C-terminal domain superfamily;Enolase;Enolase, C-terminal TIM barrel domain;Enolase-like, N-terminal;Enolase;Enolase, N-terminal;Enolase;Enolase;Enolase;Enolase;Enolase;Enolase-like, C-terminal domain superfamily	PR00148 (PRINTS);G3DSA:3.20.20.120 (GENE3D);PIRSF001400 (PIRSF);PF00113 (PFAM);G3DSA:3.30.390.10 (GENE3D);TIGR01060 (TIGRFAM);PF03952 (PFAM)/SFLDS00001 (SFLD)/SFLDF00002 (SFLD)/SFLDG00178 (SFLD);PTHR11902:SF1 (PANTHER);PTHR11902 (PANTHER);MF_00318 (HAMAP);cd03313 (CDD);SSF54826 (SUPERFAMILY);SSF51604 (SUPERFAMILY)	GO:0000287/GO:0004634/GO:0000015/GO:0006096;;GO:0000287/GO:0004634/GO:0000015/GO:0006096;;;GO:0000287/GO:0004634/GO:0000015/GO:0006096;GO:0046872/GO:0000287/GO:0004634/GO:0000015/GO:0006096;;GO:0000287/GO:0004634/GO:0000015/GO:0006096;GO:0000287/GO:0004634/GO:0000015/GO:0006096;GO:0000287/GO:0004634/GO:0000015/GO:0006096;;	magnesium ion binding/phosphopyruvate hydratase activity/phosphopyruvate hydratase complex/glycolytic process;;magnesium ion binding/phosphopyruvate hydratase activity/phosphopyruvate hydratase complex/glycolytic process;;;magnesium ion binding/phosphopyruvate hydratase activity/phosphopyruvate hydratase complex/glycolytic process;metal ion binding/magnesium ion binding/phosphopyruvate hydratase …	Molecular Function/Molecular Function/Cellular Component/Biological Process;;Molecular Function/Molecular Function/Cellular Component/Biological Process;;;Molecular Function/Molecular Function/Cellular Component/Biological Process;Molecular Function/Molecular Function/Molecular Function/Cellular Component/Biological Process;;Molecular Function/Molecular Function/Cellular Component/Biological Proc…
6665	enolase	glycolytic process / carbohydrate metabolic process			-2.33527	gi|8919600|emb|CAB96125.1|enolase [Euglena gracilis];gi|8919602|emb|CAB96126.1|chloroplast enolase, partial [Euglena gracilis];gi|1085032187|gb|OGS37466.1|phosphopyruvate hydratase [Elusimicrobia bacterium RIFOXYB2_FULL_49_7];gi|1088485607|gb|OHD17560.1|phosphopyruvate hydratase [Spirochaetes bacterium GWB1_60_80]/gi|1088501423|gb|OHD31888.1|phosphopyruvate hydratase [Spirochaetes bacterium GWC1_…	Euglena gracilis;Euglena gracilis;Elusimicrobia bacterium RIFOXYB2_FULL_49_7;Spirochaetes bacterium GWB1_60_80/Spirochaetes bacterium GWC1_61_12/Spirochaetes bacterium GWD1_61_31/Spirochaetes bacterium GWE1_60_18/Spirochaetes bacterium GWF1_60_12;Candidatus Accumulibacter sp. BA-91;Candidatus Accumulibacter sp. SK-11;Propionivibrio dicarboxylicus;Candidatus Accumulibacter sp. SK-01;Candidatus Acc…	0.0E0;0.0E0;0.0E0;0.0E0;0.0E0;0.0E0;0.0E0;0.0E0;0.0E0;0.0E0;0.0E0;0.0E0;0.0E0;0.0E0;0.0E0;0.0E0;0.0E0;0.0E0;0.0E0;0.0E0	CAB96125;CAB96126;OGS37466;OHD42331/OHD58481/OHD17560/OHD40015/OHD31888;KFB71227;EXI74690;SDH64841;KFB66257;WP_081444174;SBT05176;EXI86829;OGW69371;KFB76173;ACV35952;SBT10577;WP_039914592;EFW38410;WP_024753143/CEM61763;EXI80827;KGE71625/WP_037548065	gi|8919600|emb|CAB96125.1|enolase [Euglena gracilis]	Euglena gracilis	0	eno29;eno;eno;eno_1;eno;eno;eno_1;eno_2;eno_1;eno;eno;eno;eno;eno;eno;eno;eno;eno;eno_1;eno;eno;eno02;eno;eno;eno;eno;eno_2;eno;eno_1;eno02;eno;eno;eno;eno;eno;eno;eno;eno;eno;eno;eno_1;eno;eno;eno_1;eno;eno;eno02;eno;eno;eno_1;eno;eno;eno_2;eno;eno;eno;eno_2;eno;eno;eno;eno;eno_1;eno;eno;eno;eno;eno;eno_1;eno;eno;eno;eno;eno;eno;eno;eno;eno_1;eno;eno;eno;eno;eno;eno;eno;eno_1;eno;eno_2;eno;eno;e…	GO:0004634-IEA;GO:0000287-IEA;GO:0005737-IEA;GO:0046872-IEA;GO:0006096-IEA;GO:0016829-IEA;GO:0009986-IEA;GO:0005576-IEA;GO:0000015-IEA	phosphopyruvate hydratase activity-IEA;magnesium ion binding-IEA;cytoplasm-IEA;metal ion binding-IEA;glycolytic process-IEA;lyase activity-IEA;cell surface-IEA;extracellular region-IEA;phosphopyruvate hydratase complex-IEA	Molecular Function-IEA;Molecular Function-IEA;Cellular Component-IEA;Molecular Function-IEA;Biological Process-IEA;Molecular Function-IEA;Cellular Component-IEA;Cellular Component-IEA;Cellular Component-IEA	6	GO:0000015;GO:0000287;GO:0004634;GO:0005576;GO:0006096;GO:0009986	phosphopyruvate hydratase complex;magnesium ion binding;phosphopyruvate hydratase activity;extracellular region;glycolytic process;cell surface	Cellular Component;Molecular Function;Molecular Function;Cellular Component;Biological Process;Cellular Component	EC:4.2.1.11	Phosphopyruvate hydratase	IPR000941;IPR036849;IPR000941;IPR020810;IPR029017;IPR000941;IPR020811;IPR000941;IPR000941;IPR000941;IPR000941;noIPR;IPR036849	FAMILY;HOMOLOGOUS_SUPERFAMILY;FAMILY;DOMAIN;HOMOLOGOUS_SUPERFAMILY;FAMILY;DOMAIN;FAMILY;FAMILY;FAMILY;FAMILY;FAMILY;HOMOLOGOUS_SUPERFAMILY	Enolase;Enolase-like, C-terminal domain superfamily;Enolase;Enolase, C-terminal TIM barrel domain;Enolase-like, N-terminal;Enolase;Enolase, N-terminal;Enolase;Enolase;Enolase;Enolase;Enolase;Enolase-like, C-terminal domain superfamily	PR00148 (PRINTS);G3DSA:3.20.20.120 (GENE3D);PIRSF001400 (PIRSF);PF00113 (PFAM);G3DSA:3.30.390.10 (GENE3D);TIGR01060 (TIGRFAM);PF03952 (PFAM)/SFLDS00001 (SFLD)/SFLDF00002 (SFLD)/SFLDG00178 (SFLD);PTHR11902:SF1 (PANTHER);PTHR11902 (PANTHER);MF_00318 (HAMAP);cd03313 (CDD);SSF54826 (SUPERFAMILY);SSF51604 (SUPERFAMILY)	GO:0000287/GO:0004634/GO:0000015/GO:0006096;;GO:0000287/GO:0004634/GO:0000015/GO:0006096;;;GO:0000287/GO:0004634/GO:0000015/GO:0006096;GO:0046872/GO:0000287/GO:0004634/GO:0000015/GO:0006096;;GO:0000287/GO:0004634/GO:0000015/GO:0006096;GO:0000287/GO:0004634/GO:0000015/GO:0006096;GO:0000287/GO:0004634/GO:0000015/GO:0006096;;	magnesium ion binding/phosphopyruvate hydratase activity/phosphopyruvate hydratase complex/glycolytic process;;magnesium ion binding/phosphopyruvate hydratase activity/phosphopyruvate hydratase complex/glycolytic process;;;magnesium ion binding/phosphopyruvate hydratase activity/phosphopyruvate hydratase complex/glycolytic process;metal ion binding/magnesium ion binding/phosphopyruvate hydratase …	Molecular Function/Molecular Function/Cellular Component/Biological Process;;Molecular Function/Molecular Function/Cellular Component/Biological Process;;;Molecular Function/Molecular Function/Cellular Component/Biological Process;Molecular Function/Molecular Function/Molecular Function/Cellular Component/Biological Process;;Molecular Function/Molecular Function/Cellular Component/Biological Proc…
847	expression site-associated gene 4 (ESAG4)	signal transduction / cAMP biosynthetic process		1.81765		gi|955174037|emb|CUG61399.1|receptor-type adenylate cyclase, putative, partial [Bodo saltans];gi|955173589|emb|CUG73032.1|adenylate cyclase, putative [Bodo saltans];gi|955163349|emb|CUG92958.1|membrane-bound adenylyl cyclase, putative [Bodo saltans];gi|955175063|emb|CUG34590.1|receptor-type adenylate cyclase, putative [Bodo saltans];gi|189094774|emb|CAQ57456.1|expression site-associated gene 4 (E…	Bodo saltans;Bodo saltans;Bodo saltans;Bodo saltans;Trypanosoma brucei brucei;Trypanosoma brucei brucei TREU927;Trypanosoma brucei brucei;Trypanosoma brucei brucei TREU927;Trypanosoma brucei brucei TREU927;Trypanosoma brucei brucei;Trypanosoma brucei brucei;Trypanosoma brucei brucei/Trypanosoma brucei brucei;Trypanosoma brucei/Trypanosoma brucei brucei;Trypanosoma brucei;Trypanosoma brucei brucei…	8.5E-54;1.2E-53;3.4E-53;5.6E-51;1.3E-50;2.8E-50;3.1E-50;4.2E-50;4.6E-50;1.1E-49;3.7E-49;4.0E-49;5.8E-49;9.3E-49;1.1E-48;1.8E-48;2.6E-48;5.6E-48;8.0E-48;1.7E-47	CUG61399;CUG73032;CUG92958;CUG34590;CAQ57456;AEL79566;CAQ57411;AEL79531;AEL79548;CAQ57414;CAQ57364;CAQ57336/CAQ57351;CAQ57279/CAD21877;AGT29399;CAQ57301;P26338/CAA42029;1FX4;XP_011779147/CBH16883;BAD20741;CAQ57376/CAQ57390	gi|955174037|emb|CUG61399.1|receptor-type adenylate cyclase, putative, partial [Bodo saltans]	Bodo saltans	8.5e-54	Tb427.BES98.5;ESAG4C;Q6L877;BSAL_84110;Tb427.BES153.6;Tb427.BES129.7;Tb427.BES28.7;BES09S08;Tb427.BES122.8;TbgDal_X19920;GRESAG 4.3;BES21S09;BSAL_40020;Tb427.BES122.8;Tb427.BES98.5;ESAG4C;Tb427.BES129.7;Tb427.BES126.6;Tb427.BES28.7;BES09S08;BSAL_84110;BSAL_40020;BES21S09;Q6L877;Tb427.BES153.6;Tb427.BES129.7;Tb427.BES40.7;TbgDal_X19920;Tb427.BES122.8;Tb427.BES129.7;Tb427.BES122.5;ESAG4C;ESAG4C;BES…	GO:0000166-IEA;GO:0046872-IEA;GO:0016020-IEA;GO:0016021-IEA;GO:0035556-IEA;GO:0009190-IEA;GO:0006171-IEA;GO:0016849-IEA;GO:0016829-IEA;GO:0005524-IEA;GO:0005622-IEA;GO:0004016-IEA;GO:0005886-IEA	nucleotide binding-IEA;metal ion binding-IEA;membrane-IEA;integral component of membrane-IEA;intracellular signal transduction-IEA;cyclic nucleotide biosynthetic process-IEA;cAMP biosynthetic process-IEA;phosphorus-oxygen lyase activity-IEA;lyase activity-IEA;ATP binding-IEA;intracellular-IEA;adenylate cyclase activity-IEA;plasma membrane-IEA	Molecular Function-IEA;Molecular Function-IEA;Cellular Component-IEA;Cellular Component-IEA;Biological Process-IEA;Biological Process-IEA;Biological Process-IEA;Molecular Function-IEA;Molecular Function-IEA;Molecular Function-IEA;Cellular Component-IEA;Molecular Function-IEA;Cellular Component-IEA	3	GO:0009987;GO:0016020;GO:0016829	cellular process;membrane;lyase activity	Biological Process;Cellular Component;Molecular Function			noIPR;IPR029787;IPR001054;noIPR;noIPR;noIPR;IPR001054;noIPR;IPR028082;IPR029787	HOMOLOGOUS_SUPERFAMILY;HOMOLOGOUS_SUPERFAMILY;DOMAIN;DOMAIN;DOMAIN;DOMAIN;DOMAIN;DOMAIN;HOMOLOGOUS_SUPERFAMILY;HOMOLOGOUS_SUPERFAMILY	Growth factor receptor cysteine-rich domain superfamily;Nucleotide cyclase;Adenylyl cyclase class-3/4/guanylyl cyclase;Adenylyl cyclase class-3/4/guanylyl cyclase;Adenylyl cyclase class-3/4/guanylyl cyclase;Adenylyl cyclase class-3/4/guanylyl cyclase;Adenylyl cyclase class-3/4/guanylyl cyclase;Adenylyl cyclase class-3/4/guanylyl cyclase;Periplasmic binding protein-like I;Nucleotide cyclase	G3DSA:3.40.50.2300 (GENE3D);G3DSA:3.30.70.1230 (GENE3D);PF00211 (PFAM);mobidb-lite (MOBIDB_LITE);mobidb-lite (MOBIDB_LITE);PTHR44005 (PANTHER);PS50125 (PROSITE_PROFILES);cd07302 (CDD);SSF53822 (SUPERFAMILY);SSF55073 (SUPERFAMILY)	;;GO:0035556/GO:0016849/GO:0009190;;;;GO:0035556/GO:0016849/GO:0009190;;;	;;intracellular signal transduction/phosphorus-oxygen lyase activity/cyclic nucleotide biosynthetic process;;;;intracellular signal transduction/phosphorus-oxygen lyase activity/cyclic nucleotide biosynthetic process;;;	;;Biological Process/Molecular Function/Biological Process;;;;Biological Process/Molecular Function/Biological Process;;;
847	expression site-associated gene 4 (ESAG4)	signal transduction / cAMP biosynthetic process			1.52474	gi|955174037|emb|CUG61399.1|receptor-type adenylate cyclase, putative, partial [Bodo saltans];gi|955173589|emb|CUG73032.1|adenylate cyclase, putative [Bodo saltans];gi|955163349|emb|CUG92958.1|membrane-bound adenylyl cyclase, putative [Bodo saltans];gi|955175063|emb|CUG34590.1|receptor-type adenylate cyclase, putative [Bodo saltans];gi|189094774|emb|CAQ57456.1|expression site-associated gene 4 (E…	Bodo saltans;Bodo saltans;Bodo saltans;Bodo saltans;Trypanosoma brucei brucei;Trypanosoma brucei brucei TREU927;Trypanosoma brucei brucei;Trypanosoma brucei brucei TREU927;Trypanosoma brucei brucei TREU927;Trypanosoma brucei brucei;Trypanosoma brucei brucei;Trypanosoma brucei brucei/Trypanosoma brucei brucei;Trypanosoma brucei/Trypanosoma brucei brucei;Trypanosoma brucei;Trypanosoma brucei brucei…	8.5E-54;1.2E-53;3.4E-53;5.6E-51;1.3E-50;2.8E-50;3.1E-50;4.2E-50;4.6E-50;1.1E-49;3.7E-49;4.0E-49;5.8E-49;9.3E-49;1.1E-48;1.8E-48;2.6E-48;5.6E-48;8.0E-48;1.7E-47	CUG61399;CUG73032;CUG92958;CUG34590;CAQ57456;AEL79566;CAQ57411;AEL79531;AEL79548;CAQ57414;CAQ57364;CAQ57336/CAQ57351;CAQ57279/CAD21877;AGT29399;CAQ57301;P26338/CAA42029;1FX4;XP_011779147/CBH16883;BAD20741;CAQ57376/CAQ57390	gi|955174037|emb|CUG61399.1|receptor-type adenylate cyclase, putative, partial [Bodo saltans]	Bodo saltans	8.5e-54	Tb427.BES98.5;ESAG4C;Q6L877;BSAL_84110;Tb427.BES153.6;Tb427.BES129.7;Tb427.BES28.7;BES09S08;Tb427.BES122.8;TbgDal_X19920;GRESAG 4.3;BES21S09;BSAL_40020;Tb427.BES122.8;Tb427.BES98.5;ESAG4C;Tb427.BES129.7;Tb427.BES126.6;Tb427.BES28.7;BES09S08;BSAL_84110;BSAL_40020;BES21S09;Q6L877;Tb427.BES153.6;Tb427.BES129.7;Tb427.BES40.7;TbgDal_X19920;Tb427.BES122.8;Tb427.BES129.7;Tb427.BES122.5;ESAG4C;ESAG4C;BES…	GO:0000166-IEA;GO:0046872-IEA;GO:0016020-IEA;GO:0016021-IEA;GO:0035556-IEA;GO:0009190-IEA;GO:0006171-IEA;GO:0016849-IEA;GO:0016829-IEA;GO:0005524-IEA;GO:0005622-IEA;GO:0004016-IEA;GO:0005886-IEA	nucleotide binding-IEA;metal ion binding-IEA;membrane-IEA;integral component of membrane-IEA;intracellular signal transduction-IEA;cyclic nucleotide biosynthetic process-IEA;cAMP biosynthetic process-IEA;phosphorus-oxygen lyase activity-IEA;lyase activity-IEA;ATP binding-IEA;intracellular-IEA;adenylate cyclase activity-IEA;plasma membrane-IEA	Molecular Function-IEA;Molecular Function-IEA;Cellular Component-IEA;Cellular Component-IEA;Biological Process-IEA;Biological Process-IEA;Biological Process-IEA;Molecular Function-IEA;Molecular Function-IEA;Molecular Function-IEA;Cellular Component-IEA;Molecular Function-IEA;Cellular Component-IEA	3	GO:0009987;GO:0016020;GO:0016829	cellular process;membrane;lyase activity	Biological Process;Cellular Component;Molecular Function			noIPR;IPR029787;IPR001054;noIPR;noIPR;noIPR;IPR001054;noIPR;IPR028082;IPR029787	HOMOLOGOUS_SUPERFAMILY;HOMOLOGOUS_SUPERFAMILY;DOMAIN;DOMAIN;DOMAIN;DOMAIN;DOMAIN;DOMAIN;HOMOLOGOUS_SUPERFAMILY;HOMOLOGOUS_SUPERFAMILY	Growth factor receptor cysteine-rich domain superfamily;Nucleotide cyclase;Adenylyl cyclase class-3/4/guanylyl cyclase;Adenylyl cyclase class-3/4/guanylyl cyclase;Adenylyl cyclase class-3/4/guanylyl cyclase;Adenylyl cyclase class-3/4/guanylyl cyclase;Adenylyl cyclase class-3/4/guanylyl cyclase;Adenylyl cyclase class-3/4/guanylyl cyclase;Periplasmic binding protein-like I;Nucleotide cyclase	G3DSA:3.40.50.2300 (GENE3D);G3DSA:3.30.70.1230 (GENE3D);PF00211 (PFAM);mobidb-lite (MOBIDB_LITE);mobidb-lite (MOBIDB_LITE);PTHR44005 (PANTHER);PS50125 (PROSITE_PROFILES);cd07302 (CDD);SSF53822 (SUPERFAMILY);SSF55073 (SUPERFAMILY)	;;GO:0035556/GO:0016849/GO:0009190;;;;GO:0035556/GO:0016849/GO:0009190;;;	;;intracellular signal transduction/phosphorus-oxygen lyase activity/cyclic nucleotide biosynthetic process;;;;intracellular signal transduction/phosphorus-oxygen lyase activity/cyclic nucleotide biosynthetic process;;;	;;Biological Process/Molecular Function/Biological Process;;;;Biological Process/Molecular Function/Biological Process;;;
10563	farnesyl-diphosphate synthase	metabolic process / isoprenoid biosynthetic process		1.50058		gi|972821500|dbj|BAU24763.1|geranylgeranyl pyrophosphate synthase [Euglena gracilis];gi|505015955|ref|WP_015203057.1|polyprenyl synthetase [Crinalium epipsammum]/gi|428247161|gb|AFZ12941.1|Polyprenyl synthetase [Crinalium epipsammum PCC 9333];gi|504963894|ref|WP_015150996.1|geranylgeranyl pyrophosphate synthase [Oscillatoria acuminata]/gi|428003536|gb|AFY84379.1|geranylgeranyl pyrophosphate synth…	Euglena gracilis;Crinalium epipsammum/Crinalium epipsammum PCC 9333;Oscillatoria acuminata/Oscillatoria acuminata PCC 6304;Oscillatoriales cyanobacterium MTP1;Bathycoccus prasinos/Bathycoccus prasinos;Planktothricoides sp. SR001/Planktothricoides sp. SR001;Coleofasciculus chthonoplastes/Coleofasciculus chthonoplastes PCC 7420;Micromonas pusilla CCMP1545/Micromonas pusilla CCMP1545;Leptolyngbya sp…	0.0E0;1.7E-112;4.5E-112;2.4E-111;3.2E-110;5.5E-110;7.6E-110;1.4E-109;5.7E-109;6.1E-109;1.0E-108;1.3E-108;1.4E-108;2.3E-108;3.8E-108;8.9E-108;2.6E-107;2.8E-107;3.2E-107;3.8E-107	BAU24763;WP_015203057/AFZ12941;WP_015150996/AFY84379;WP_058881899;XP_007511871/CCO65959;KOR37565/WP_054465335;WP_006097808/EDX78355;XP_003054953/EEH60205;BAU11766/WP_068383231;GAP99240/WP_059001312;WP_009768826/EKQ67264;XP_001420781/ABO99074;WP_083621683;CUR16531;GAQ81691;OIP76150;ABC98596/WP_011429285;WP_015194596/AFZ36934;AFZ09543/WP_015178756;EGK86521/WP_006634137	gi|972821500|dbj|BAU24763.1|geranylgeranyl pyrophosphate synthase [Euglena gracilis]	Euglena gracilis	0	NIES2104_58010;OsccyDRAFT_4341;GGPS1;SYN60AY4M2_05995;AUK48_06325;Sta7437_3431;Sta7437_3431;Bathy07g03500;crtE;Bathy07g03500;Osc7112_5305;OSTLU_17563;NIES2104_58010;OsccyDRAFT_4341;Sta7437_3431;crtE;NIES2104_58010;crtE;AM228_06140;Osc7112_5305;NIES2104_58010;SYN60AY4M2_05995;MicvaDRAFT_1061;Osc7112_5305;GGPS1;GGPS1;NIES2104_58010;MicvaDRAFT_1061;MicvaDRAFT_1061;crtE;MC7420_7008;OSTLU_17563;Sta743…	GO:0004337-IEA;GO:0008299-IEA;GO:0004161-IEA;GO:0016740-IEA;GO:0004311-IEA	geranyltranstransferase activity-IEA;isoprenoid biosynthetic process-IEA;dimethylallyltranstransferase activity-IEA;transferase activity-IEA;farnesyltranstransferase activity-IEA	Molecular Function-IEA;Biological Process-IEA;Molecular Function-IEA;Molecular Function-IEA;Molecular Function-IEA	2	GO:0004659;GO:0008299	prenyltransferase activity;isoprenoid biosynthetic process	Molecular Function;Biological Process			IPR008949;IPR000092;noIPR;noIPR;IPR033749;IPR033749;noIPR;noIPR;noIPR;noIPR;IPR008949	DOMAIN;FAMILY;FAMILY;FAMILY;CONSERVED_SITE;CONSERVED_SITE;CONSERVED_SITE;CONSERVED_SITE;CONSERVED_SITE;CONSERVED_SITE;DOMAIN	Isoprenoid synthase domain;Polyprenyl synthetase;Polyprenyl synthetase;Polyprenyl synthetase;Polyprenyl synthetase, conserved site;Polyprenyl synthetase, conserved site;Polyprenyl synthetase, conserved site;Polyprenyl synthetase, conserved site;Polyprenyl synthetase, conserved site;Polyprenyl synthetase, conserved site;Isoprenoid synthase domain	G3DSA:1.10.600.10 (GENE3D);PF00348 (PFAM)/SFLDG01017 (SFLD)/SFLDS00005 (SFLD);PTHR43281:SF6 (PANTHER);PTHR43281 (PANTHER);PS00723 (PROSITE_PATTERNS);PS00444 (PROSITE_PATTERNS);NON_CYTOPLASMIC_DOMAIN (PHOBIUS);TRANSMEMBRANE (PHOBIUS);CYTOPLASMIC_DOMAIN (PHOBIUS);cd00685 (CDD);SSF48576 (SUPERFAMILY)	;GO:0008299;;;;;;;;;	;isoprenoid biosynthetic process;;;;;;;;;	;Biological Process;;;;;;;;;
14653	formate transporter	Transporter	1.6081			gi|45504679|gb|AAS66886.1|FocA-like [Euglena gracilis];gi|1149577957|ref|WP_077806731.1|hypothetical protein [Neoasaia chiangmaiensis];gi|1056301816|ref|WP_067761446.1|formate transporter [Niabella ginsenosidivorans]/gi|1033842778|gb|ANH83631.1|formate transporter [Niabella ginsenosidivorans];gi|1149025674|gb|AQS89368.1|formate transporter [Neoasaia chiangmaiensis];gi|1140914981|ref|WP_076763853.…	Euglena gracilis;Neoasaia chiangmaiensis;Niabella sp. BS26/Niabella sp. BS26;Neoasaia chiangmaiensis;Domibacillus sp. SAB 38/Domibacillus sp. SAB 38;Paenibacillus xylanexedens/Paenibacillus xylanexedens;Paenibacillus sp. FSL H7-689/Paenibacillus sp. FSL H7-689;Paenibacillus sp. CF095;Paenibacillus amylolyticus/Paenibacillus amylolyticus;Paenibacillus sp. FSL R5-0765/Paenibacillus sp. FSL R5-0765;…	2.9E-134;1.7E-41;3.6E-39;4.3E-39;4.4E-38;5.9E-38;6.9E-38;7.0E-38;7.7E-38;7.9E-38;8.1E-38;8.7E-38;1.2E-37;2.2E-37;2.2E-37;2.4E-37;3.8E-37;7.7E-37;8.6E-37;3.4E-36	AAS66886;WP_077806731;WP_067761446/ANH83631;AQS89368;WP_076763853/OMP68218;APO42927/WP_074092735;WP_036612157/ETT49668;SDD31607;OMF13721/WP_076332056;WP_076213933/OMF63035;WP_076329229/OMF03031;OMF43717/WP_076251923;WP_047840889/KLU57798;WP_008587272/AHF16307;WP_062836708/GAS84282;ETT35440/WP_036671649/OME92465;BAV07605/WP_076381377/SIT29809;GAJ28026;WP_082560608;WP_018629844	gi|45504679|gb|AAS66886.1|FocA-like [Euglena gracilis]	Euglena gracilis	2.9e-134									IPR023271;IPR000292;noIPR;noIPR;noIPR;noIPR;noIPR;noIPR;noIPR;noIPR;noIPR;noIPR;noIPR;noIPR;noIPR;noIPR;noIPR;noIPR;noIPR;noIPR;noIPR;noIPR	DOMAIN;FAMILY;FAMILY;FAMILY;FAMILY;FAMILY;FAMILY;FAMILY;FAMILY;FAMILY;FAMILY;FAMILY;FAMILY;FAMILY;FAMILY;FAMILY;FAMILY;FAMILY;FAMILY;FAMILY;FAMILY;FAMILY	Aquaporin-like;Formate/nitrite transporter;Formate/nitrite transporter;Formate/nitrite transporter;Formate/nitrite transporter;Formate/nitrite transporter;Formate/nitrite transporter;Formate/nitrite transporter;Formate/nitrite transporter;Formate/nitrite transporter;Formate/nitrite transporter;Formate/nitrite transporter;Formate/nitrite transporter;Formate/nitrite transporter;Formate/nitrite tran…	G3DSA:1.20.1080.10 (GENE3D);PF01226 (PFAM);PTHR30520 (PANTHER);NON_CYTOPLASMIC_DOMAIN (PHOBIUS);TRANSMEMBRANE (PHOBIUS);TRANSMEMBRANE (PHOBIUS);TRANSMEMBRANE (PHOBIUS);NON_CYTOPLASMIC_DOMAIN (PHOBIUS);CYTOPLASMIC_DOMAIN (PHOBIUS);CYTOPLASMIC_DOMAIN (PHOBIUS);TRANSMEMBRANE (PHOBIUS);CYTOPLASMIC_DOMAIN (PHOBIUS);TRANSMEMBRANE (PHOBIUS);CYTOPLASMIC_DOMAIN (PHOBIUS);TRANSMEMBRANE (PHOBIUS);NON_CYTOPL…	;GO:0006810/GO:0005215/GO:0016020;;;;;;;;;;;;;;;;;;;;	;transport/transporter activity/membrane;;;;;;;;;;;;;;;;;;;;	;Biological Process/Molecular Function/Cellular Component;;;;;;;;;;;;;;;;;;;;
26544	fructose-1,6-bisphosphate aldolase	glycolytic process / carbohydrate metabolic process		-2.35617		gi|1150392|emb|CAA61911.1|fructose-1,6-bisphosphate aldolase [Euglena gracilis];gi|915143557|ref|XP_013337992.1|fructose-1,6-bisphosphate aldolase, putative [Eimeria maxima]/gi|557238644|emb|CDJ61342.1|fructose-1,6-bisphosphate aldolase, putative [Eimeria maxima];gi|914996411|ref|XP_013246954.1|fructose-1,6-bisphosphate aldolase, putative [Eimeria acervulina]/gi|557117118|emb|CDI83988.1|fructose-…	Euglena gracilis;Eimeria maxima/Eimeria maxima;Eimeria acervulina/Eimeria acervulina;Eimeria mitis/Eimeria mitis;Perkinsus marinus ATCC 50983/Perkinsus marinus ATCC 50983;Plasmodium fragile/Plasmodium fragile;Eimeria praecox;Cyclospora cayetanensis;Cyclospora cayetanensis;Camelina sativa;Plasmodium knowlesi strain H/Plasmodium knowlesi strain H/Plasmodium knowlesi;Eimeria brunetti;Trypanosoma gra…	2.2E-15;6.2E-15;3.3E-14;6.5E-14;1.7E-13;1.7E-13;2.7E-13;3.0E-13;3.4E-13;3.4E-13;3.6E-13;4.0E-13;4.7E-13;5.2E-13;5.4E-13;5.6E-13;6.2E-13;6.3E-13;7.5E-13;8.0E-13	CAA61911;CDJ61342/XP_013337992;XP_013246954/CDI83988;XP_013352048/CDJ29479;XP_002765539/EEQ98256;XP_012335696/KJP87753;CDI87732;OEH78062;OEH77885;XP_010495058;OTN65600/SBO23045/SBO22856;CDJ53561;KEG07039/XP_009314733;XP_809370/EAN87519;XP_019917013/ANQ10318;XP_807947/EAN86096;XP_002260425/CAQ41692;CCW59998;XP_013231519/CDJ40769;XP_013434289/CDJ65822	gi|1150392|emb|CAA61911.1|fructose-1,6-bisphosphate aldolase [Euglena gracilis]	Euglena gracilis	2.2e-15	EAH_00012720;AK88_02648;EMH_0050030;EMH_0050030;ENH_00010890;cyc_06318;EAH_00012720;GSEM1_T00000583001;alp;EMWEY_00040060;Tc00.1047053504163.50;GSEM1_T00000583001;Tc00.1047053510301.10;PKH_126150;Pmar_PMAR002076;Pmar_PMAR002076;cyc_05383;Tc00.1047053504163.50;PCOAH_00046700;EBH_0017350;PKH_126150;AK88_02648;alp;alp;PCOAH_00046700;PKH_126150;Tc00.1047053504163.50;ENH_00010890;ETH_00015505;Pmar_PMA…	GO:0003824-IEA;GO:0006096-IEA;GO:0016020-IEA;GO:0016829-IEA;GO:0016021-IEA;GO:0004332-IEA	catalytic activity-IEA;glycolytic process-IEA;membrane-IEA;lyase activity-IEA;integral component of membrane-IEA;fructose-bisphosphate aldolase activity-IEA	Molecular Function-IEA;Biological Process-IEA;Cellular Component-IEA;Molecular Function-IEA;Cellular Component-IEA;Molecular Function-IEA	2	GO:0016020;GO:0016829	membrane;lyase activity	Cellular Component;Molecular Function			IPR000741;IPR013785;noIPR;noIPR	FAMILY;HOMOLOGOUS_SUPERFAMILY;HOMOLOGOUS_SUPERFAMILY;HOMOLOGOUS_SUPERFAMILY	Fructose-bisphosphate aldolase, class-I;Aldolase-type TIM barrel;Aldolase-type TIM barrel;Aldolase-type TIM barrel	PF00274 (PFAM);G3DSA:3.20.20.70 (GENE3D);PTHR11627 (PANTHER);SSF51569 (SUPERFAMILY)	GO:0006096/GO:0004332;GO:0003824;;	glycolytic process/fructose-bisphosphate aldolase activity;catalytic activity;;	Biological Process/Molecular Function;Molecular Function;;
26544	fructose-1,6-bisphosphate aldolase	glycolytic process / carbohydrate metabolic process			-3.16103	gi|1150392|emb|CAA61911.1|fructose-1,6-bisphosphate aldolase [Euglena gracilis];gi|915143557|ref|XP_013337992.1|fructose-1,6-bisphosphate aldolase, putative [Eimeria maxima]/gi|557238644|emb|CDJ61342.1|fructose-1,6-bisphosphate aldolase, putative [Eimeria maxima];gi|914996411|ref|XP_013246954.1|fructose-1,6-bisphosphate aldolase, putative [Eimeria acervulina]/gi|557117118|emb|CDI83988.1|fructose-…	Euglena gracilis;Eimeria maxima/Eimeria maxima;Eimeria acervulina/Eimeria acervulina;Eimeria mitis/Eimeria mitis;Perkinsus marinus ATCC 50983/Perkinsus marinus ATCC 50983;Plasmodium fragile/Plasmodium fragile;Eimeria praecox;Cyclospora cayetanensis;Cyclospora cayetanensis;Camelina sativa;Plasmodium knowlesi strain H/Plasmodium knowlesi strain H/Plasmodium knowlesi;Eimeria brunetti;Trypanosoma gra…	2.2E-15;6.2E-15;3.3E-14;6.5E-14;1.7E-13;1.7E-13;2.7E-13;3.0E-13;3.4E-13;3.4E-13;3.6E-13;4.0E-13;4.7E-13;5.2E-13;5.4E-13;5.6E-13;6.2E-13;6.3E-13;7.5E-13;8.0E-13	CAA61911;CDJ61342/XP_013337992;XP_013246954/CDI83988;XP_013352048/CDJ29479;XP_002765539/EEQ98256;XP_012335696/KJP87753;CDI87732;OEH78062;OEH77885;XP_010495058;OTN65600/SBO23045/SBO22856;CDJ53561;KEG07039/XP_009314733;XP_809370/EAN87519;XP_019917013/ANQ10318;XP_807947/EAN86096;XP_002260425/CAQ41692;CCW59998;XP_013231519/CDJ40769;XP_013434289/CDJ65822	gi|1150392|emb|CAA61911.1|fructose-1,6-bisphosphate aldolase [Euglena gracilis]	Euglena gracilis	2.2e-15	EAH_00012720;AK88_02648;EMH_0050030;EMH_0050030;ENH_00010890;cyc_06318;EAH_00012720;GSEM1_T00000583001;alp;EMWEY_00040060;Tc00.1047053504163.50;GSEM1_T00000583001;Tc00.1047053510301.10;PKH_126150;Pmar_PMAR002076;Pmar_PMAR002076;cyc_05383;Tc00.1047053504163.50;PCOAH_00046700;EBH_0017350;PKH_126150;AK88_02648;alp;alp;PCOAH_00046700;PKH_126150;Tc00.1047053504163.50;ENH_00010890;ETH_00015505;Pmar_PMA…	GO:0003824-IEA;GO:0006096-IEA;GO:0016020-IEA;GO:0016829-IEA;GO:0016021-IEA;GO:0004332-IEA	catalytic activity-IEA;glycolytic process-IEA;membrane-IEA;lyase activity-IEA;integral component of membrane-IEA;fructose-bisphosphate aldolase activity-IEA	Molecular Function-IEA;Biological Process-IEA;Cellular Component-IEA;Molecular Function-IEA;Cellular Component-IEA;Molecular Function-IEA	2	GO:0016020;GO:0016829	membrane;lyase activity	Cellular Component;Molecular Function			IPR000741;IPR013785;noIPR;noIPR	FAMILY;HOMOLOGOUS_SUPERFAMILY;HOMOLOGOUS_SUPERFAMILY;HOMOLOGOUS_SUPERFAMILY	Fructose-bisphosphate aldolase, class-I;Aldolase-type TIM barrel;Aldolase-type TIM barrel;Aldolase-type TIM barrel	PF00274 (PFAM);G3DSA:3.20.20.70 (GENE3D);PTHR11627 (PANTHER);SSF51569 (SUPERFAMILY)	GO:0006096/GO:0004332;GO:0003824;;	glycolytic process/fructose-bisphosphate aldolase activity;catalytic activity;;	Biological Process/Molecular Function;Molecular Function;;
43521	fructose-bisphosphate class ii	glycolytic process / carbohydrate metabolic process		-2.52859		gi|1150394|emb|CAA61912.1|fructose-1,6-bisphosphate aldolase, partial [Euglena gracilis];gi|568006681|gb|ETL80932.1|fructose-bisphosphate aldolase, partial [Phytophthora parasitica];gi|1024111629|gb|KZW02790.1|fructose-bisphosphate aldolase [Exidia glandulosa HHB12029];gi|1000864765|gb|KXN90553.1|Fructose-bisphosphate aldolase [Leucoagaricus sp. SymC.cos];gi|953497301|emb|CEG41610.1|fructose-bisp…	Euglena gracilis;Phytophthora parasitica;Exidia glandulosa HHB12029;Leucoagaricus sp. SymC.cos;Plasmopara halstedii;Anthurium amnicola/Anthurium amnicola;Aphanomyces invadans/Aphanomyces invadans;Phytophthora parasitica/Phytophthora parasitica;Phanerochaete carnosa HHB-10118-sp/Phanerochaete carnosa HHB-10118-sp;Phytophthora parasitica INRA-310/Phytophthora parasitica INRA-310/Phytophthora parasi…	1.6E-37;1.5E-30;1.6E-29;1.8E-29;4.8E-29;1.1E-28;1.9E-28;2.3E-28;2.6E-28;3.4E-28;3.5E-28;3.6E-28;3.7E-28;6.8E-28;2.1E-24;4.2E-24;6.5E-24;6.9E-24;9.4E-24;1.2E-23	CAA61912;ETL80932;KZW02790;KXN90553;CEG41610;JAT63684/JAT44877;ETV91824/XP_008879461;ETK74252/ETK74267;XP_007393221/EKM57879;ETP31927/ETP31928/ETN17877/XP_008897384;KUF93860/KUF93859/ETN17878/XP_008897385;ETP03790;KFH74012;OQR91090;OJT01812;AFR93031/XP_012047721;KIY46513;CDO76784;EJF57839/XP_007369467;XP_007342226/EJD49678	gi|1150394|emb|CAA61912.1|fructose-1,6-bisphosphate aldolase, partial [Euglena gracilis]	Euglena gracilis	1.6e-37	L915_18898;PHACADRAFT_251772;alc;alc;ACHHYP_04986;H310_13654;EXIGLDRAFT_730901;EXIGLDRAFT_730901;A0A0P1ALU9;A0A0P1ALU9;fbaA_0;L917_18620;EXIGLDRAFT_730901;PHACADRAFT_251772;L915_18898;ACHHYP_04986;TRAPUB_7719;CNAG_06770;FISHEDRAFT_75539;L917_18620;PHACADRAFT_251772;alc;FISHEDRAFT_75539;PHACADRAFT_251772;PHACADRAFT_251772;L915_18898;FISHEDRAFT_75539;alc;DICSQDRAFT_140000;H310_13654;H310_13654;alc;…	GO:0006094-IEA;GO:0008270-IEA;GO:0003824-IEA;GO:0005739-IEA;GO:0006096-IEA;GO:0005829-IEA;GO:0016829-IEA;GO:0004332-IEA;GO:0005975-IEA;GO:0016832-IEA	gluconeogenesis-IEA;zinc ion binding-IEA;catalytic activity-IEA;mitochondrion-IEA;glycolytic process-IEA;cytosol-IEA;lyase activity-IEA;fructose-bisphosphate aldolase activity-IEA;carbohydrate metabolic process-IEA;aldehyde-lyase activity-IEA	Biological Process-IEA;Molecular Function-IEA;Molecular Function-IEA;Cellular Component-IEA;Biological Process-IEA;Cellular Component-IEA;Molecular Function-IEA;Molecular Function-IEA;Biological Process-IEA;Molecular Function-IEA	6	GO:0004332;GO:0005739;GO:0005829;GO:0006094;GO:0006096;GO:0008270	fructose-bisphosphate aldolase activity;mitochondrion;cytosol;gluconeogenesis;glycolytic process;zinc ion binding	Molecular Function;Cellular Component;Cellular Component;Biological Process;Biological Process;Molecular Function	EC:4.1.2.13	Fructose-bisphosphate aldolase	IPR013785;IPR000771;noIPR;IPR006411;noIPR	HOMOLOGOUS_SUPERFAMILY;FAMILY;FAMILY;FAMILY;FAMILY	Aldolase-type TIM barrel;Fructose-bisphosphate aldolase, class-II;Fructose-bisphosphate aldolase, class-II;Fructose-bisphosphate aldolase, class II, yeast/E. coli subtype;Fructose-bisphosphate aldolase, class II, yeast/E. coli subtype	G3DSA:3.20.20.70 (GENE3D);PF01116 (PFAM);PTHR30559:SF0 (PANTHER);PTHR30559 (PANTHER);SSF51569 (SUPERFAMILY)	GO:0003824;GO:0005975/GO:0016832/GO:0008270;;GO:0004332/GO:0006096;	catalytic activity;carbohydrate metabolic process/aldehyde-lyase activity/zinc ion binding;;fructose-bisphosphate aldolase activity/glycolytic process;	Molecular Function;Biological Process/Molecular Function/Molecular Function;;Molecular Function/Biological Process;
43521	fructose-bisphosphate class ii	glycolytic process / carbohydrate metabolic process			-4.43095	gi|1150394|emb|CAA61912.1|fructose-1,6-bisphosphate aldolase, partial [Euglena gracilis];gi|568006681|gb|ETL80932.1|fructose-bisphosphate aldolase, partial [Phytophthora parasitica];gi|1024111629|gb|KZW02790.1|fructose-bisphosphate aldolase [Exidia glandulosa HHB12029];gi|1000864765|gb|KXN90553.1|Fructose-bisphosphate aldolase [Leucoagaricus sp. SymC.cos];gi|953497301|emb|CEG41610.1|fructose-bisp…	Euglena gracilis;Phytophthora parasitica;Exidia glandulosa HHB12029;Leucoagaricus sp. SymC.cos;Plasmopara halstedii;Anthurium amnicola/Anthurium amnicola;Aphanomyces invadans/Aphanomyces invadans;Phytophthora parasitica/Phytophthora parasitica;Phanerochaete carnosa HHB-10118-sp/Phanerochaete carnosa HHB-10118-sp;Phytophthora parasitica INRA-310/Phytophthora parasitica INRA-310/Phytophthora parasi…	1.6E-37;1.5E-30;1.6E-29;1.8E-29;4.8E-29;1.1E-28;1.9E-28;2.3E-28;2.6E-28;3.4E-28;3.5E-28;3.6E-28;3.7E-28;6.8E-28;2.1E-24;4.2E-24;6.5E-24;6.9E-24;9.4E-24;1.2E-23	CAA61912;ETL80932;KZW02790;KXN90553;CEG41610;JAT63684/JAT44877;ETV91824/XP_008879461;ETK74252/ETK74267;XP_007393221/EKM57879;ETP31927/ETP31928/ETN17877/XP_008897384;KUF93860/KUF93859/ETN17878/XP_008897385;ETP03790;KFH74012;OQR91090;OJT01812;AFR93031/XP_012047721;KIY46513;CDO76784;EJF57839/XP_007369467;XP_007342226/EJD49678	gi|1150394|emb|CAA61912.1|fructose-1,6-bisphosphate aldolase, partial [Euglena gracilis]	Euglena gracilis	1.6e-37	L915_18898;PHACADRAFT_251772;alc;alc;ACHHYP_04986;H310_13654;EXIGLDRAFT_730901;EXIGLDRAFT_730901;A0A0P1ALU9;A0A0P1ALU9;fbaA_0;L917_18620;EXIGLDRAFT_730901;PHACADRAFT_251772;L915_18898;ACHHYP_04986;TRAPUB_7719;CNAG_06770;FISHEDRAFT_75539;L917_18620;PHACADRAFT_251772;alc;FISHEDRAFT_75539;PHACADRAFT_251772;PHACADRAFT_251772;L915_18898;FISHEDRAFT_75539;alc;DICSQDRAFT_140000;H310_13654;H310_13654;alc;…	GO:0006094-IEA;GO:0008270-IEA;GO:0003824-IEA;GO:0005739-IEA;GO:0006096-IEA;GO:0005829-IEA;GO:0016829-IEA;GO:0004332-IEA;GO:0005975-IEA;GO:0016832-IEA	gluconeogenesis-IEA;zinc ion binding-IEA;catalytic activity-IEA;mitochondrion-IEA;glycolytic process-IEA;cytosol-IEA;lyase activity-IEA;fructose-bisphosphate aldolase activity-IEA;carbohydrate metabolic process-IEA;aldehyde-lyase activity-IEA	Biological Process-IEA;Molecular Function-IEA;Molecular Function-IEA;Cellular Component-IEA;Biological Process-IEA;Cellular Component-IEA;Molecular Function-IEA;Molecular Function-IEA;Biological Process-IEA;Molecular Function-IEA	6	GO:0004332;GO:0005739;GO:0005829;GO:0006094;GO:0006096;GO:0008270	fructose-bisphosphate aldolase activity;mitochondrion;cytosol;gluconeogenesis;glycolytic process;zinc ion binding	Molecular Function;Cellular Component;Cellular Component;Biological Process;Biological Process;Molecular Function	EC:4.1.2.13	Fructose-bisphosphate aldolase	IPR013785;IPR000771;noIPR;IPR006411;noIPR	HOMOLOGOUS_SUPERFAMILY;FAMILY;FAMILY;FAMILY;FAMILY	Aldolase-type TIM barrel;Fructose-bisphosphate aldolase, class-II;Fructose-bisphosphate aldolase, class-II;Fructose-bisphosphate aldolase, class II, yeast/E. coli subtype;Fructose-bisphosphate aldolase, class II, yeast/E. coli subtype	G3DSA:3.20.20.70 (GENE3D);PF01116 (PFAM);PTHR30559:SF0 (PANTHER);PTHR30559 (PANTHER);SSF51569 (SUPERFAMILY)	GO:0003824;GO:0005975/GO:0016832/GO:0008270;;GO:0004332/GO:0006096;	catalytic activity;carbohydrate metabolic process/aldehyde-lyase activity/zinc ion binding;;fructose-bisphosphate aldolase activity/glycolytic process;	Molecular Function;Biological Process/Molecular Function/Molecular Function;;Molecular Function/Biological Process;
4104	heat shock 70 kDa 1-like	unfolded protein binding		1.71187		gi|557767195|ref|XP_005183288.1|PREDICTED: heat shock 70 kDa protein cognate 1 [Musca domestica];gi|906461139|gb|KNC23682.1|Heat shock 70 kDa protein cognate 1, partial [Lucilia cuprina];gi|685828602|emb|CEF63524.1|Heat shock 70 kDa protein 1A/1B [Strongyloides ratti];gi|195379518|ref|XP_002048525.1|uncharacterized protein Dvir_GJ11309 [Drosophila virilis]/gi|194155683|gb|EDW70867.1|uncharacteriz…	Musca domestica;Lucilia cuprina;Strongyloides ratti;Drosophila virilis/Drosophila virilis;Parastrongyloides trichosuri;Alopias pelagicus;Pristionchus pacificus;Euglena gracilis;Brugia malayi;Wuchereria bancrofti;Loa loa/Loa loa;Lates calcarifer;Erinaceus europaeus;Lates calcarifer;Brugia malayi;Monodelphis domestica;Monodelphis domestica;Nomascus leucogenys;Miniopterus natalensis;Castor canadensis	2.0E-113;4.6E-112;1.4E-111;3.7E-111;4.0E-111;4.1E-111;6.0E-111;8.1E-111;1.2E-110;1.3E-110;2.2E-110;4.1E-110;4.3E-110;4.9E-110;5.1E-110;9.1E-110;1.2E-109;1.4E-109;2.4E-109;3.5E-109	XP_005183288;KNC23682;CEF63524;EDW70867/XP_002048525;AAF87583;AAM53155;KKA65762;AAQ24863;CTP81284;EJW86287;EJD75309/XP_020306181;XP_018523777;XP_007537229;XP_018545161;XP_001900197;XP_001369225;XP_001362950;XP_003258812;XP_016070789;XP_020024069	gi|557767195|ref|XP_005183288.1|PREDICTED: heat shock 70 kDa protein cognate 1 [Musca domestica]	Musca domestica	2e-113	HSPA6;101890944;FF38_00809;HSPA6;101890944;FF38_00809;Dvir\GJ11309;WUBG_02802;LOC100011711;A0A250YKI7;HSPA6;Hsp70;HSPA1L;LOAG_03166;Bma-hsp-1;HSPA6;LOAG_03166;Bma-hsp-1;Q9NAX9;HSPA6;HSPA6;Bma-hsp-1;LOC100015032;HSPA6;Q6WGI4;A0A250YKI7;WUBG_02802;HSPA6;Bma-hsp-1;HSPA6;SRAE_1000178500;Bma-hsp-1;Bma-hsp-1;Bma-hsp-1;HSPA6;Bma-hsp-1;HSPA6;Bma-hsp-1;LOC100015032;SRAE_1000178500;Hsp70;HSPA1L;Q9NAX9;Q6WG…	GO:0000166-IEA;GO:0005814-IEA;GO:0005737-IEA;GO:0009408-IEA;GO:0005829-IEA;GO:0034605-IEA;GO:0019899-IEA;GO:0008180-IEA;GO:0016887-IEA;GO:0031072-IEA;GO:0008340-IEA;GO:0042026-IEA;GO:0042147-IEA;GO:0051082-IEA;GO:0005524-IEA;GO:0005634-IEA;GO:0042623-IEA	nucleotide binding-IEA;centriole-IEA;cytoplasm-IEA;response to heat-IEA;cytosol-IEA;cellular response to heat-IEA;enzyme binding-IEA;COP9 signalosome-IEA;ATPase activity-IEA;heat shock protein binding-IEA;determination of adult lifespan-IEA;protein refolding-IEA;retrograde transport, endosome to Golgi-IEA;unfolded protein binding-IEA;ATP binding-IEA;nucleus-IEA;ATPase activity, coupled-IEA	Molecular Function-IEA;Cellular Component-IEA;Cellular Component-IEA;Biological Process-IEA;Cellular Component-IEA;Biological Process-IEA;Molecular Function-IEA;Cellular Component-IEA;Molecular Function-IEA;Molecular Function-IEA;Biological Process-IEA;Biological Process-IEA;Biological Process-IEA;Molecular Function-IEA;Molecular Function-IEA;Cellular Component-IEA;Molecular Function-IEA	2	GO:0005488;GO:0044424	binding;intracellular part	Molecular Function;Cellular Component			IPR013126;noIPR;noIPR;noIPR;IPR029047;IPR013126;noIPR;noIPR;noIPR;IPR013126;noIPR;IPR029047;noIPR	FAMILY;FAMILY;FAMILY;FAMILY;HOMOLOGOUS_SUPERFAMILY;FAMILY;FAMILY;FAMILY;FAMILY;FAMILY;FAMILY;HOMOLOGOUS_SUPERFAMILY;HOMOLOGOUS_SUPERFAMILY	Heat shock protein 70 family;Heat shock protein 70 family;Heat shock protein 70 family;Heat shock protein 70 family;Heat shock protein 70kD, peptide-binding domain superfamily;Heat shock protein 70 family;Heat shock protein 70 family;Heat shock protein 70 family;Heat shock protein 70 family;Heat shock protein 70 family;Heat shock protein 70 family;Heat shock protein 70kD, peptide-binding domain s…	PR00301 (PRINTS);G3DSA:3.90.640.10 (GENE3D);G3DSA:3.30.420.40 (GENE3D);G3DSA:3.30.420.40 (GENE3D);G3DSA:2.60.34.10 (GENE3D);PF00012 (PFAM);mobidb-lite (MOBIDB_LITE);mobidb-lite (MOBIDB_LITE);PTHR19375:SF168 (PANTHER);PTHR19375 (PANTHER);SSF53067 (SUPERFAMILY);SSF100920 (SUPERFAMILY);SSF53067 (SUPERFAMILY)	;;;;;;;;;;;;	;;;;;;;;;;;;	;;;;;;;;;;;;
4104	heat shock 70 kDa 1-like	unfolded protein binding			2.53048	gi|557767195|ref|XP_005183288.1|PREDICTED: heat shock 70 kDa protein cognate 1 [Musca domestica];gi|906461139|gb|KNC23682.1|Heat shock 70 kDa protein cognate 1, partial [Lucilia cuprina];gi|685828602|emb|CEF63524.1|Heat shock 70 kDa protein 1A/1B [Strongyloides ratti];gi|195379518|ref|XP_002048525.1|uncharacterized protein Dvir_GJ11309 [Drosophila virilis]/gi|194155683|gb|EDW70867.1|uncharacteriz…	Musca domestica;Lucilia cuprina;Strongyloides ratti;Drosophila virilis/Drosophila virilis;Parastrongyloides trichosuri;Alopias pelagicus;Pristionchus pacificus;Euglena gracilis;Brugia malayi;Wuchereria bancrofti;Loa loa/Loa loa;Lates calcarifer;Erinaceus europaeus;Lates calcarifer;Brugia malayi;Monodelphis domestica;Monodelphis domestica;Nomascus leucogenys;Miniopterus natalensis;Castor canadensis	2.0E-113;4.6E-112;1.4E-111;3.7E-111;4.0E-111;4.1E-111;6.0E-111;8.1E-111;1.2E-110;1.3E-110;2.2E-110;4.1E-110;4.3E-110;4.9E-110;5.1E-110;9.1E-110;1.2E-109;1.4E-109;2.4E-109;3.5E-109	XP_005183288;KNC23682;CEF63524;EDW70867/XP_002048525;AAF87583;AAM53155;KKA65762;AAQ24863;CTP81284;EJW86287;EJD75309/XP_020306181;XP_018523777;XP_007537229;XP_018545161;XP_001900197;XP_001369225;XP_001362950;XP_003258812;XP_016070789;XP_020024069	gi|557767195|ref|XP_005183288.1|PREDICTED: heat shock 70 kDa protein cognate 1 [Musca domestica]	Musca domestica	2e-113	HSPA6;101890944;FF38_00809;HSPA6;101890944;FF38_00809;Dvir\GJ11309;WUBG_02802;LOC100011711;A0A250YKI7;HSPA6;Hsp70;HSPA1L;LOAG_03166;Bma-hsp-1;HSPA6;LOAG_03166;Bma-hsp-1;Q9NAX9;HSPA6;HSPA6;Bma-hsp-1;LOC100015032;HSPA6;Q6WGI4;A0A250YKI7;WUBG_02802;HSPA6;Bma-hsp-1;HSPA6;SRAE_1000178500;Bma-hsp-1;Bma-hsp-1;Bma-hsp-1;HSPA6;Bma-hsp-1;HSPA6;Bma-hsp-1;LOC100015032;SRAE_1000178500;Hsp70;HSPA1L;Q9NAX9;Q6WG…	GO:0000166-IEA;GO:0005814-IEA;GO:0005737-IEA;GO:0009408-IEA;GO:0005829-IEA;GO:0034605-IEA;GO:0019899-IEA;GO:0008180-IEA;GO:0016887-IEA;GO:0031072-IEA;GO:0008340-IEA;GO:0042026-IEA;GO:0042147-IEA;GO:0051082-IEA;GO:0005524-IEA;GO:0005634-IEA;GO:0042623-IEA	nucleotide binding-IEA;centriole-IEA;cytoplasm-IEA;response to heat-IEA;cytosol-IEA;cellular response to heat-IEA;enzyme binding-IEA;COP9 signalosome-IEA;ATPase activity-IEA;heat shock protein binding-IEA;determination of adult lifespan-IEA;protein refolding-IEA;retrograde transport, endosome to Golgi-IEA;unfolded protein binding-IEA;ATP binding-IEA;nucleus-IEA;ATPase activity, coupled-IEA	Molecular Function-IEA;Cellular Component-IEA;Cellular Component-IEA;Biological Process-IEA;Cellular Component-IEA;Biological Process-IEA;Molecular Function-IEA;Cellular Component-IEA;Molecular Function-IEA;Molecular Function-IEA;Biological Process-IEA;Biological Process-IEA;Biological Process-IEA;Molecular Function-IEA;Molecular Function-IEA;Cellular Component-IEA;Molecular Function-IEA	2	GO:0005488;GO:0044424	binding;intracellular part	Molecular Function;Cellular Component			IPR013126;noIPR;noIPR;noIPR;IPR029047;IPR013126;noIPR;noIPR;noIPR;IPR013126;noIPR;IPR029047;noIPR	FAMILY;FAMILY;FAMILY;FAMILY;HOMOLOGOUS_SUPERFAMILY;FAMILY;FAMILY;FAMILY;FAMILY;FAMILY;FAMILY;HOMOLOGOUS_SUPERFAMILY;HOMOLOGOUS_SUPERFAMILY	Heat shock protein 70 family;Heat shock protein 70 family;Heat shock protein 70 family;Heat shock protein 70 family;Heat shock protein 70kD, peptide-binding domain superfamily;Heat shock protein 70 family;Heat shock protein 70 family;Heat shock protein 70 family;Heat shock protein 70 family;Heat shock protein 70 family;Heat shock protein 70 family;Heat shock protein 70kD, peptide-binding domain s…	PR00301 (PRINTS);G3DSA:3.90.640.10 (GENE3D);G3DSA:3.30.420.40 (GENE3D);G3DSA:3.30.420.40 (GENE3D);G3DSA:2.60.34.10 (GENE3D);PF00012 (PFAM);mobidb-lite (MOBIDB_LITE);mobidb-lite (MOBIDB_LITE);PTHR19375:SF168 (PANTHER);PTHR19375 (PANTHER);SSF53067 (SUPERFAMILY);SSF100920 (SUPERFAMILY);SSF53067 (SUPERFAMILY)	;;;;;;;;;;;;	;;;;;;;;;;;;	;;;;;;;;;;;;
26868	Histone H2A	DNA binding/ Chromatin organization			1.52417	gi|729670|sp|P40279.1|H2A_EUGGRRecName: Full=Histone H2A/gi|508179|emb|CAA51667.1|Histone H2A [Euglena gracilis];gi|1113807212|ref|XP_019336491.1|PREDICTED: histone H2A-IV [Alligator mississippiensis]/gi|1011560480|gb|KYO17499.1|histone H2A-IV-like [Alligator mississippiensis];gi|528896362|gb|EPZ36248.1|Histone H2A [Rozella allomycis CSF55];gi|340371009|ref|XP_003384038.1|PREDICTED: late histone …	Euglena gracilis/Euglena gracilis;Alligator mississippiensis/Alligator mississippiensis;Rozella allomycis CSF55;Amphimedon queenslandica;Ziziphus jujuba;Herrania umbratica;Theobroma cacao;Xenopus (Silurana) tropicalis;Xenopus (Silurana) tropicalis;Xenopus (Silurana) tropicalis/Xenopus (Silurana) tropicalis/Xenopus (Silurana) tropicalis/Xenopus (Silurana) tropicalis;Xenopus (Silurana) tropicalis;X…	2.0E-42;1.6E-38;2.9E-38;3.2E-38;4.0E-38;5.2E-38;5.5E-38;6.2E-38;6.6E-38;6.9E-38;8.0E-38;9.0E-38;9.1E-38;1.1E-37;1.1E-37;1.1E-37;1.2E-37;1.2E-37;1.2E-37;1.5E-37	CAA51667/P40279;KYO17499/XP_019336491;EPZ36248;XP_003384038;XP_015875055;XP_021283050;EOY11484;XP_017950603;XP_002943319;XP_004919327/OCA30338/XP_004919104/OCA19141;XP_004919105;OCA14529/XP_017946059/XP_004920491/OCA14526/XP_002942202/OCA14528;AAI07355/AAI07356/EDL32512/NP_783589/AAO06231;XP_007030982;3X1T_C/3X1U_C/3X1T_G/3X1U_G;XP_004407047;OCA30334;OTG08243;XP_002942385/OCA19180/OCA30326/OCA303…	gi|729670|sp|P40279.1|H2A_EUGGRRecName: Full=Histone H2A/gi|508179|emb|CAA51667.1|Histone H2A [Euglena gracilis]	Euglena gracilis	2e-42	LOC100491383;O9G_004230;O9G_004230;Y1Q_0020102;LOC100485854;A0A1X7VHU7;O9G_004230;Hist1h2aa;XENTR_v90029505mg;LOC100491383;TCM_026642;Hist1h2aa;LOC100491383;A0A1X7VHU7;LOC101735111;Y1Q_0020102;Hist1h2aa;LOC100491383;Hist1h2aa;LOC100491383;Hist1h2aa;Y1Q_0020102;Y1Q_0020102;LOC100485854;Y1Q_0020102;LOC100491383;HTA7;LOC101735111;HTA7;XENTR_v90029505mg;Hist1h2aa;XENTR_v90029505mg;hist1h2ad;TCM_02664…	GO:0003677-IEA;GO:0003677-IBA;GO:0046982-IEA;GO:0000790-IBA;GO:0005694-IEA;GO:0006342-IBA;GO:0000786-IEA;GO:0005634-IEA;GO:0005634-IDA;GO:0006325-IDA	DNA binding-IEA;DNA binding-IBA;protein heterodimerization activity-IEA;nuclear chromatin-IBA;chromosome-IEA;chromatin silencing-IBA;nucleosome-IEA;nucleus-IEA;nucleus-IDA;chromatin organization-IDA	Molecular Function-IEA;Molecular Function-IBA;Molecular Function-IEA;Cellular Component-IBA;Cellular Component-IEA;Biological Process-IBA;Cellular Component-IEA;Cellular Component-IEA;Cellular Component-IDA;Biological Process-IDA	5	GO:0000786;GO:0000790;GO:0003677;GO:0006342;GO:0046982	nucleosome;nuclear chromatin;DNA binding;chromatin silencing;protein heterodimerization activity	Cellular Component;Cellular Component;Molecular Function;Biological Process;Molecular Function			IPR002119;IPR007125;IPR009072;IPR032454;noIPR;noIPR;noIPR;IPR002119;IPR009072	FAMILY;DOMAIN;HOMOLOGOUS_SUPERFAMILY;DOMAIN;DOMAIN;DOMAIN;DOMAIN;FAMILY;HOMOLOGOUS_SUPERFAMILY	Histone H2A;Histone H2A/H2B/H3;Histone-fold;Histone H2A, C-terminal domain;Histone H2A, C-terminal domain;Histone H2A, C-terminal domain;Histone H2A, C-terminal domain;Histone H2A;Histone-fold	PR00620 (PRINTS);PF00125 (PFAM);G3DSA:1.10.20.10 (GENE3D);PF16211 (PFAM);mobidb-lite (MOBIDB_LITE);PTHR23430 (PANTHER);PTHR23430:SF208 (PANTHER);cd00074 (CDD);SSF47113 (SUPERFAMILY)	GO:0005634/GO:0000786/GO:0003677;GO:0003677/GO:0000786;GO:0046982;;;;;GO:0005634/GO:0000786/GO:0003677;GO:0046982	nucleus/nucleosome/DNA binding;DNA binding/nucleosome;protein heterodimerization activity;;;;;nucleus/nucleosome/DNA binding;protein heterodimerization activity	Cellular Component/Cellular Component/Molecular Function;Molecular Function/Cellular Component;Molecular Function;;;;;Cellular Component/Cellular Component/Molecular Function;Molecular Function
42814	L-ascorbate peroxidase	response to oxidative stress		-2.34562		gi|229002753|dbj|BAC05484.2|ascorbate peroxidase [Euglena gracilis];gi|1129213274|gb|OLQ14207.1|L-ascorbate peroxidase 1, cytosolic [Symbiodinium microadriaticum];gi|873229654|emb|CEM12648.1|unnamed protein product [Vitrella brassicaformis CCMP3155];gi|551577624|ref|XP_005774427.1|hypothetical protein EMIHUDRAFT_444342 [Emiliania huxleyi CCMP1516]/gi|551606077|ref|XP_005784409.1|putative L-ascorb…	Euglena gracilis;Symbiodinium microadriaticum;Vitrella brassicaformis CCMP3155;Emiliania huxleyi CCMP1516/Emiliania huxleyi CCMP1516/Emiliania huxleyi CCMP1516/Emiliania huxleyi CCMP1516;Cyberlindnera fabianii;Cyberlindnera fabianii	6.2E-19;1.7E-12;2.9E-12;2.9E-11;3.1E-11;3.2E-11	BAC05484;OLQ14207;CEM12648;XP_005774427/XP_005784409/EOD21998/EOD31980;ONH69870;CDR36592	gi|229002753|dbj|BAC05484.2|ascorbate peroxidase [Euglena gracilis]	Euglena gracilis	6.2e-19	APX1;EMIHUDRAFT_434150;apx;Vbra_15383;BON22_0716;EMIHUDRAFT_434150;APX1;apx;Vbra_15383;EMIHUDRAFT_434150;apx;Vbra_15383;APX1;BON22_0716;BON22_0716;CYFA0S_01e02806g;CYFA0S_01e02806g;apx;BON22_0716;apx;Vbra_15383;BON22_0716;EMIHUDRAFT_434150;apx;CYFA0S_01e02806g;EMIHUDRAFT_434150;BON22_0716;apx;CYFA0S_01e02806g;Vbra_15383;CYFA0S_01e02806g;BON22_0716;APX1;apx;APX1;CYFA0S_01e02806g;BON22_0716;apx;BON…	GO:0006979-IEA;GO:0004601-IEA;GO:0005758-IEA;GO:0046872-IEA;GO:0016491-IEA;GO:0016020-IEA;GO:0016021-IEA;GO:0055114-IEA;GO:0034599-IEA;GO:0098869-IEA;GO:0016688-IEA;GO:0004130-IEA;GO:0020037-IEA	response to oxidative stress-IEA;peroxidase activity-IEA;mitochondrial intermembrane space-IEA;metal ion binding-IEA;oxidoreductase activity-IEA;membrane-IEA;integral component of membrane-IEA;oxidation-reduction process-IEA;cellular response to oxidative stress-IEA;cellular oxidant detoxification-IEA;L-ascorbate peroxidase activity-IEA;cytochrome-c peroxidase activity-IEA;heme binding-IEA	Biological Process-IEA;Molecular Function-IEA;Cellular Component-IEA;Molecular Function-IEA;Molecular Function-IEA;Cellular Component-IEA;Cellular Component-IEA;Biological Process-IEA;Biological Process-IEA;Biological Process-IEA;Molecular Function-IEA;Molecular Function-IEA;Molecular Function-IEA	2	GO:0004601;GO:0050896	peroxidase activity;response to stimulus	Molecular Function;Biological Process	EC:1.11.1.7	Peroxidase	IPR002207;noIPR;IPR002016;noIPR;noIPR;noIPR;noIPR;noIPR;IPR010255;IPR010255	FAMILY;FAMILY;DOMAIN;DOMAIN;DOMAIN;DOMAIN;DOMAIN;DOMAIN;HOMOLOGOUS_SUPERFAMILY;HOMOLOGOUS_SUPERFAMILY	Class I peroxidase;Class I peroxidase;Haem peroxidase, plant/fungal/bacterial;Haem peroxidase, plant/fungal/bacterial;Haem peroxidase, plant/fungal/bacterial;Haem peroxidase, plant/fungal/bacterial;Haem peroxidase, plant/fungal/bacterial;Haem peroxidase, plant/fungal/bacterial;Haem peroxidase;Haem peroxidase	PR00459 (PRINTS);G3DSA:1.10.520.10 (GENE3D);PF00141 (PFAM);G3DSA:1.10.420.10 (GENE3D);PTHR31356 (PANTHER);PTHR31356:SF7 (PANTHER);PTHR31356 (PANTHER);PTHR31356:SF7 (PANTHER);SSF48113 (SUPERFAMILY);SSF48113 (SUPERFAMILY)	GO:0055114/GO:0020037/GO:0004601/GO:0006979;;GO:0006979/GO:0020037/GO:0055114/GO:0004601;;;;;;GO:0006979/GO:0020037/GO:0004601/GO:0055114;GO:0006979/GO:0020037/GO:0004601/GO:0055114	oxidation-reduction process/heme binding/peroxidase activity/response to oxidative stress;;response to oxidative stress/heme binding/oxidation-reduction process/peroxidase activity;;;;;;response to oxidative stress/heme binding/peroxidase activity/oxidation-reduction process;response to oxidative stress/heme binding/peroxidase activity/oxidation-reduction process	Biological Process/Molecular Function/Molecular Function/Biological Process;;Biological Process/Molecular Function/Biological Process/Molecular Function;;;;;;Biological Process/Molecular Function/Molecular Function/Biological Process;Biological Process/Molecular Function/Molecular Function/Biological Process
42814	L-ascorbate peroxidase	response to oxidative stress			-4.5811	gi|229002753|dbj|BAC05484.2|ascorbate peroxidase [Euglena gracilis];gi|1129213274|gb|OLQ14207.1|L-ascorbate peroxidase 1, cytosolic [Symbiodinium microadriaticum];gi|873229654|emb|CEM12648.1|unnamed protein product [Vitrella brassicaformis CCMP3155];gi|551577624|ref|XP_005774427.1|hypothetical protein EMIHUDRAFT_444342 [Emiliania huxleyi CCMP1516]/gi|551606077|ref|XP_005784409.1|putative L-ascorb…	Euglena gracilis;Symbiodinium microadriaticum;Vitrella brassicaformis CCMP3155;Emiliania huxleyi CCMP1516/Emiliania huxleyi CCMP1516/Emiliania huxleyi CCMP1516/Emiliania huxleyi CCMP1516;Cyberlindnera fabianii;Cyberlindnera fabianii	6.2E-19;1.7E-12;2.9E-12;2.9E-11;3.1E-11;3.2E-11	BAC05484;OLQ14207;CEM12648;XP_005774427/XP_005784409/EOD21998/EOD31980;ONH69870;CDR36592	gi|229002753|dbj|BAC05484.2|ascorbate peroxidase [Euglena gracilis]	Euglena gracilis	6.2e-19	APX1;EMIHUDRAFT_434150;apx;Vbra_15383;BON22_0716;EMIHUDRAFT_434150;APX1;apx;Vbra_15383;EMIHUDRAFT_434150;apx;Vbra_15383;APX1;BON22_0716;BON22_0716;CYFA0S_01e02806g;CYFA0S_01e02806g;apx;BON22_0716;apx;Vbra_15383;BON22_0716;EMIHUDRAFT_434150;apx;CYFA0S_01e02806g;EMIHUDRAFT_434150;BON22_0716;apx;CYFA0S_01e02806g;Vbra_15383;CYFA0S_01e02806g;BON22_0716;APX1;apx;APX1;CYFA0S_01e02806g;BON22_0716;apx;BON…	GO:0006979-IEA;GO:0004601-IEA;GO:0005758-IEA;GO:0046872-IEA;GO:0016491-IEA;GO:0016020-IEA;GO:0016021-IEA;GO:0055114-IEA;GO:0034599-IEA;GO:0098869-IEA;GO:0016688-IEA;GO:0004130-IEA;GO:0020037-IEA	response to oxidative stress-IEA;peroxidase activity-IEA;mitochondrial intermembrane space-IEA;metal ion binding-IEA;oxidoreductase activity-IEA;membrane-IEA;integral component of membrane-IEA;oxidation-reduction process-IEA;cellular response to oxidative stress-IEA;cellular oxidant detoxification-IEA;L-ascorbate peroxidase activity-IEA;cytochrome-c peroxidase activity-IEA;heme binding-IEA	Biological Process-IEA;Molecular Function-IEA;Cellular Component-IEA;Molecular Function-IEA;Molecular Function-IEA;Cellular Component-IEA;Cellular Component-IEA;Biological Process-IEA;Biological Process-IEA;Biological Process-IEA;Molecular Function-IEA;Molecular Function-IEA;Molecular Function-IEA	2	GO:0004601;GO:0050896	peroxidase activity;response to stimulus	Molecular Function;Biological Process	EC:1.11.1.7	Peroxidase	IPR002207;noIPR;IPR002016;noIPR;noIPR;noIPR;noIPR;noIPR;IPR010255;IPR010255	FAMILY;FAMILY;DOMAIN;DOMAIN;DOMAIN;DOMAIN;DOMAIN;DOMAIN;HOMOLOGOUS_SUPERFAMILY;HOMOLOGOUS_SUPERFAMILY	Class I peroxidase;Class I peroxidase;Haem peroxidase, plant/fungal/bacterial;Haem peroxidase, plant/fungal/bacterial;Haem peroxidase, plant/fungal/bacterial;Haem peroxidase, plant/fungal/bacterial;Haem peroxidase, plant/fungal/bacterial;Haem peroxidase, plant/fungal/bacterial;Haem peroxidase;Haem peroxidase	PR00459 (PRINTS);G3DSA:1.10.520.10 (GENE3D);PF00141 (PFAM);G3DSA:1.10.420.10 (GENE3D);PTHR31356 (PANTHER);PTHR31356:SF7 (PANTHER);PTHR31356 (PANTHER);PTHR31356:SF7 (PANTHER);SSF48113 (SUPERFAMILY);SSF48113 (SUPERFAMILY)	GO:0055114/GO:0020037/GO:0004601/GO:0006979;;GO:0006979/GO:0020037/GO:0055114/GO:0004601;;;;;;GO:0006979/GO:0020037/GO:0004601/GO:0055114;GO:0006979/GO:0020037/GO:0004601/GO:0055114	oxidation-reduction process/heme binding/peroxidase activity/response to oxidative stress;;response to oxidative stress/heme binding/oxidation-reduction process/peroxidase activity;;;;;;response to oxidative stress/heme binding/peroxidase activity/oxidation-reduction process;response to oxidative stress/heme binding/peroxidase activity/oxidation-reduction process	Biological Process/Molecular Function/Molecular Function/Biological Process;;Biological Process/Molecular Function/Biological Process/Molecular Function;;;;;;Biological Process/Molecular Function/Molecular Function/Biological Process;Biological Process/Molecular Function/Molecular Function/Biological Process
44682	mediator of RNA polymerase II transcription subunit 36a	RNA binding / rRNA processing		-1.98857		gi|4240554|gb|AAD13616.1|fibrillarin [Euglena gracilis]/gi|63146635|gb|AAY34144.1|fibrillarin [Euglena gracilis];gi|473947937|gb|EMS50585.1|rRNA 2'-O-methyltransferase fibrillarin 2 [Triticum urartu];gi|388505732|gb|AFK40932.1|unknown [Lotus japonicus];gi|922352715|ref|XP_013452174.1|mediator of RNA polymerase II transcription subunit 36a [Medicago truncatula]/gi|657382283|gb|KEH26202.1|mediator …	Euglena gracilis/Euglena gracilis;Triticum urartu;Lotus japonicus;Medicago truncatula/Medicago truncatula;Haliaeetus leucocephalus;Nestor notabilis;Ricinus communis;Nestor notabilis;Manihot esculenta;Ipomoea nil;Ziziphus jujuba;Populus euphratica;Corchorus capsularis;Leptonychotes weddellii;Medicago truncatula/Medicago truncatula;Asparagus officinalis;Medicago truncatula/Medicago truncatula;Popul…	3.6E-20;8.5E-17;9.4E-17;1.1E-16;1.1E-16;1.1E-16;1.1E-16;1.1E-16;1.1E-16;1.2E-16;1.2E-16;1.3E-16;1.5E-16;1.5E-16;1.5E-16;1.6E-16;1.6E-16;1.7E-16;1.8E-16;1.9E-16	AAD13616/AAY34144;EMS50585;AFK40932;XP_013452174/KEH26202;XP_010578320;XP_010016160;EEF49070;KFQ52633;OAY30349;XP_019177933;XP_015888463;XP_011030166;OMO91073;XP_006732575;KEH26201/XP_013452173;XP_020246022;KEH26200/XP_013452172;XP_011030167;XP_011030164;EEE97023/XP_002318803	gi|63146635|gb|AAY34144.1|fibrillarin [Euglena gracilis]/gi|4240554|gb|AAD13616.1|fibrillarin [Euglena gracilis]	Euglena gracilis	3.6e-20	Nop1p;25496400;I3SKZ0;TRIUR3_03711;25496400;N333_06062;CCACVL1_07224;N333_06062;MANES_14G023700;POPTR_0012s12860g;POPTR_0012s12860g;MANES_14G023700;POPTR_0012s12860g;Nop1p;I3SKZ0;25496400;Nop1p;POPTR_0012s12860g;I3SKZ0;POPTR_0012s12860g;TRIUR3_03711;25496400;RCOM_1582870;RCOM_1582870;RCOM_1582870;MANES_14G023700;25496400;25496400;CCACVL1_07224;N333_06062;POPTR_0012s12860g;POPTR_0012s12860g;POPTR_…	GO:0003723-IEA;GO:0003723-IBA;GO:0000494-IBA;GO:0008649-IBA;GO:1990258-IBA;GO:0031428-IBA;GO:1990259-IBA;GO:0016740-IEA;GO:0031167-IBA;GO:0032259-IEA;GO:0032040-IBA;GO:0015030-IBA;GO:0006364-IEA;GO:0008168-IEA	RNA binding-IEA;RNA binding-IBA;box C/D snoRNA 3'-end processing-IBA;rRNA methyltransferase activity-IBA;histone glutamine methylation-IBA;box C/D snoRNP complex-IBA;histone-glutamine methyltransferase activity-IBA;transferase activity-IEA;rRNA methylation-IBA;methylation-IEA;small-subunit processome-IBA;Cajal body-IBA;rRNA processing-IEA;methyltransferase activity-IEA	Molecular Function-IEA;Molecular Function-IBA;Biological Process-IBA;Molecular Function-IBA;Biological Process-IBA;Cellular Component-IBA;Molecular Function-IBA;Molecular Function-IEA;Biological Process-IBA;Biological Process-IEA;Cellular Component-IBA;Cellular Component-IBA;Biological Process-IEA;Molecular Function-IEA	9	GO:0000494;GO:0003723;GO:0008649;GO:0015030;GO:0031167;GO:0031428;GO:0032040;GO:1990258;GO:1990259	box C/D snoRNA 3'-end processing;RNA binding;rRNA methyltransferase activity;Cajal body;rRNA methylation;box C/D snoRNP complex;small-subunit processome;histone glutamine methylation;histone-glutamine methyltransferase activity	Biological Process;Molecular Function;Molecular Function;Cellular Component;Biological Process;Cellular Component;Cellular Component;Biological Process;Molecular Function			IPR000692;IPR000692;noIPR;noIPR;noIPR;IPR029063	FAMILY;FAMILY;FAMILY;FAMILY;FAMILY;HOMOLOGOUS_SUPERFAMILY	Fibrillarin;Fibrillarin;Fibrillarin;Fibrillarin;Fibrillarin;S-adenosyl-L-methionine-dependent methyltransferase	PR00052 (PRINTS);PF01269 (PFAM);G3DSA:3.40.50.150 (GENE3D);PTHR10335 (PANTHER);PTHR10335:SF4 (PANTHER);SSF53335 (SUPERFAMILY)	GO:0006364/GO:0008168/GO:0003723;GO:0006364/GO:0008168/GO:0003723;;;;	rRNA processing/methyltransferase activity/RNA binding;rRNA processing/methyltransferase activity/RNA binding;;;;	Biological Process/Molecular Function/Molecular Function;Biological Process/Molecular Function/Molecular Function;;;;
44682	mediator of RNA polymerase II transcription subunit 36a	RNA binding / rRNA processing			-3.23057	gi|4240554|gb|AAD13616.1|fibrillarin [Euglena gracilis]/gi|63146635|gb|AAY34144.1|fibrillarin [Euglena gracilis];gi|473947937|gb|EMS50585.1|rRNA 2'-O-methyltransferase fibrillarin 2 [Triticum urartu];gi|388505732|gb|AFK40932.1|unknown [Lotus japonicus];gi|922352715|ref|XP_013452174.1|mediator of RNA polymerase II transcription subunit 36a [Medicago truncatula]/gi|657382283|gb|KEH26202.1|mediator …	Euglena gracilis/Euglena gracilis;Triticum urartu;Lotus japonicus;Medicago truncatula/Medicago truncatula;Haliaeetus leucocephalus;Nestor notabilis;Ricinus communis;Nestor notabilis;Manihot esculenta;Ipomoea nil;Ziziphus jujuba;Populus euphratica;Corchorus capsularis;Leptonychotes weddellii;Medicago truncatula/Medicago truncatula;Asparagus officinalis;Medicago truncatula/Medicago truncatula;Popul…	3.6E-20;8.5E-17;9.4E-17;1.1E-16;1.1E-16;1.1E-16;1.1E-16;1.1E-16;1.1E-16;1.2E-16;1.2E-16;1.3E-16;1.5E-16;1.5E-16;1.5E-16;1.6E-16;1.6E-16;1.7E-16;1.8E-16;1.9E-16	AAD13616/AAY34144;EMS50585;AFK40932;XP_013452174/KEH26202;XP_010578320;XP_010016160;EEF49070;KFQ52633;OAY30349;XP_019177933;XP_015888463;XP_011030166;OMO91073;XP_006732575;KEH26201/XP_013452173;XP_020246022;KEH26200/XP_013452172;XP_011030167;XP_011030164;EEE97023/XP_002318803	gi|63146635|gb|AAY34144.1|fibrillarin [Euglena gracilis]/gi|4240554|gb|AAD13616.1|fibrillarin [Euglena gracilis]	Euglena gracilis	3.6e-20	Nop1p;25496400;I3SKZ0;TRIUR3_03711;25496400;N333_06062;CCACVL1_07224;N333_06062;MANES_14G023700;POPTR_0012s12860g;POPTR_0012s12860g;MANES_14G023700;POPTR_0012s12860g;Nop1p;I3SKZ0;25496400;Nop1p;POPTR_0012s12860g;I3SKZ0;POPTR_0012s12860g;TRIUR3_03711;25496400;RCOM_1582870;RCOM_1582870;RCOM_1582870;MANES_14G023700;25496400;25496400;CCACVL1_07224;N333_06062;POPTR_0012s12860g;POPTR_0012s12860g;POPTR_…	GO:0003723-IEA;GO:0003723-IBA;GO:0000494-IBA;GO:0008649-IBA;GO:1990258-IBA;GO:0031428-IBA;GO:1990259-IBA;GO:0016740-IEA;GO:0031167-IBA;GO:0032259-IEA;GO:0032040-IBA;GO:0015030-IBA;GO:0006364-IEA;GO:0008168-IEA	RNA binding-IEA;RNA binding-IBA;box C/D snoRNA 3'-end processing-IBA;rRNA methyltransferase activity-IBA;histone glutamine methylation-IBA;box C/D snoRNP complex-IBA;histone-glutamine methyltransferase activity-IBA;transferase activity-IEA;rRNA methylation-IBA;methylation-IEA;small-subunit processome-IBA;Cajal body-IBA;rRNA processing-IEA;methyltransferase activity-IEA	Molecular Function-IEA;Molecular Function-IBA;Biological Process-IBA;Molecular Function-IBA;Biological Process-IBA;Cellular Component-IBA;Molecular Function-IBA;Molecular Function-IEA;Biological Process-IBA;Biological Process-IEA;Cellular Component-IBA;Cellular Component-IBA;Biological Process-IEA;Molecular Function-IEA	9	GO:0000494;GO:0003723;GO:0008649;GO:0015030;GO:0031167;GO:0031428;GO:0032040;GO:1990258;GO:1990259	box C/D snoRNA 3'-end processing;RNA binding;rRNA methyltransferase activity;Cajal body;rRNA methylation;box C/D snoRNP complex;small-subunit processome;histone glutamine methylation;histone-glutamine methyltransferase activity	Biological Process;Molecular Function;Molecular Function;Cellular Component;Biological Process;Cellular Component;Cellular Component;Biological Process;Molecular Function			IPR000692;IPR000692;noIPR;noIPR;noIPR;IPR029063	FAMILY;FAMILY;FAMILY;FAMILY;FAMILY;HOMOLOGOUS_SUPERFAMILY	Fibrillarin;Fibrillarin;Fibrillarin;Fibrillarin;Fibrillarin;S-adenosyl-L-methionine-dependent methyltransferase	PR00052 (PRINTS);PF01269 (PFAM);G3DSA:3.40.50.150 (GENE3D);PTHR10335 (PANTHER);PTHR10335:SF4 (PANTHER);SSF53335 (SUPERFAMILY)	GO:0006364/GO:0008168/GO:0003723;GO:0006364/GO:0008168/GO:0003723;;;;	rRNA processing/methyltransferase activity/RNA binding;rRNA processing/methyltransferase activity/RNA binding;;;;	Biological Process/Molecular Function/Molecular Function;Biological Process/Molecular Function/Molecular Function;;;;
5535	membrane-bound adenylyl cyclase	signal transduction / cAMP biosynthetic process		1.92327		gi|47776273|dbj|BAD20740.1|putative membrane-bound adenylyl cyclase [Euglena gracilis];gi|47776275|dbj|BAD20741.1|putative membrane-bound adenylyl cyclase [Euglena gracilis]	Euglena gracilis;Euglena gracilis	1.5E-129;4.9E-115	BAD20740;BAD20741	gi|47776273|dbj|BAD20740.1|putative membrane-bound adenylyl cyclase [Euglena gracilis]	Euglena gracilis	1.5e-129	Q6L877;Q6L878;Q6L878;Q6L878;Q6L877;Q6L878;Q6L877;Q6L877;Q6L878;Q6L878;Q6L878;Q6L878;Q6L877;Q6L877;Q6L877;Q6L878;Q6L878;Q6L878;Q6L877;Q6L877;Q6L877;Q6L878;Q6L877;Q6L878;Q6L877;Q6L878;Q6L877;Q6L877;Q6L877;Q6L878;Q6L878;Q6L877;Q6L878;Q6L878;Q6L877;Q6L877	GO:0006171-IEA;GO:0016849-IEA;GO:0016020-IEA;GO:0016829-IEA;GO:0016021-IEA;GO:0035556-IEA;GO:0005622-IEA;GO:0004016-IEA;GO:0009190-IEA	cAMP biosynthetic process-IEA;phosphorus-oxygen lyase activity-IEA;membrane-IEA;lyase activity-IEA;integral component of membrane-IEA;intracellular signal transduction-IEA;intracellular-IEA;adenylate cyclase activity-IEA;cyclic nucleotide biosynthetic process-IEA	Biological Process-IEA;Molecular Function-IEA;Cellular Component-IEA;Molecular Function-IEA;Cellular Component-IEA;Biological Process-IEA;Cellular Component-IEA;Molecular Function-IEA;Biological Process-IEA	2	GO:0009987;GO:0016829	cellular process;lyase activity	Biological Process;Molecular Function			IPR003594;noIPR;noIPR;noIPR;noIPR;noIPR;noIPR;noIPR;noIPR	DOMAIN;DOMAIN;DOMAIN;DOMAIN;DOMAIN;DOMAIN;DOMAIN;DOMAIN;DOMAIN	Histidine kinase-like ATPase, C-terminal domain;Histidine kinase-like ATPase, C-terminal domain;Histidine kinase-like ATPase, C-terminal domain;Histidine kinase-like ATPase, C-terminal domain;Histidine kinase-like ATPase, C-terminal domain;Histidine kinase-like ATPase, C-terminal domain;Histidine kinase-like ATPase, C-terminal domain;Histidine kinase-like ATPase, C-terminal domain;Histidine kinas…	G3DSA:3.30.565.10 (GENE3D);NON_CYTOPLASMIC_DOMAIN (PHOBIUS);TRANSMEMBRANE (PHOBIUS);TRANSMEMBRANE (PHOBIUS);NON_CYTOPLASMIC_DOMAIN (PHOBIUS);CYTOPLASMIC_DOMAIN (PHOBIUS);SignalP-TM (SIGNALP_GRAM_POSITIVE);TMhelix (TMHMM);TMhelix (TMHMM)	;;;;;;;;	;;;;;;;;	;;;;;;;;
8126	membrane-bound adenylyl cyclase	signal transduction / cAMP biosynthetic process			-1.51441	gi|47776275|dbj|BAD20741.1|putative membrane-bound adenylyl cyclase [Euglena gracilis];gi|47776273|dbj|BAD20740.1|putative membrane-bound adenylyl cyclase [Euglena gracilis]	Euglena gracilis;Euglena gracilis	8.3E-57;2.2E-46	BAD20741;BAD20740	gi|47776275|dbj|BAD20741.1|putative membrane-bound adenylyl cyclase [Euglena gracilis]	Euglena gracilis	8.3e-57	Q6L877;Q6L878;Q6L878;Q6L878;Q6L877;Q6L878;Q6L877;Q6L877;Q6L878;Q6L878;Q6L878;Q6L878;Q6L877;Q6L877;Q6L877;Q6L878;Q6L878;Q6L878;Q6L877;Q6L877;Q6L877;Q6L878;Q6L877;Q6L878;Q6L877;Q6L878;Q6L877;Q6L877;Q6L877;Q6L878;Q6L878;Q6L877;Q6L878;Q6L878;Q6L877;Q6L877	GO:0006171-IEA;GO:0016849-IEA;GO:0016020-IEA;GO:0016829-IEA;GO:0016021-IEA;GO:0035556-IEA;GO:0005622-IEA;GO:0004016-IEA;GO:0009190-IEA	cAMP biosynthetic process-IEA;phosphorus-oxygen lyase activity-IEA;membrane-IEA;lyase activity-IEA;integral component of membrane-IEA;intracellular signal transduction-IEA;intracellular-IEA;adenylate cyclase activity-IEA;cyclic nucleotide biosynthetic process-IEA	Biological Process-IEA;Molecular Function-IEA;Cellular Component-IEA;Molecular Function-IEA;Cellular Component-IEA;Biological Process-IEA;Cellular Component-IEA;Molecular Function-IEA;Biological Process-IEA							IPR029787;noIPR;IPR029787	HOMOLOGOUS_SUPERFAMILY;HOMOLOGOUS_SUPERFAMILY;HOMOLOGOUS_SUPERFAMILY	Nucleotide cyclase;Nucleotide cyclase;Nucleotide cyclase	G3DSA:3.30.70.1230 (GENE3D);mobidb-lite (MOBIDB_LITE);SSF55073 (SUPERFAMILY)	;;	;;	;;
9021	membrane-bound adenylyl cyclase	signal transduction / cAMP biosynthetic process			1.72587	gi|47776275|dbj|BAD20741.1|putative membrane-bound adenylyl cyclase [Euglena gracilis]	Euglena gracilis	9.8e-12	BAD20741	gi|47776275|dbj|BAD20741.1|putative membrane-bound adenylyl cyclase [Euglena gracilis]	Euglena gracilis	9.8e-12	Q6L877;Q6L877;Q6L877;Q6L877;Q6L877;Q6L877;Q6L877;Q6L877;Q6L877;Q6L877;Q6L877;Q6L877;Q6L877;Q6L877;Q6L877;Q6L877;Q6L877;Q6L877	GO:0006171-IEA;GO:0016849-IEA;GO:0016020-IEA;GO:0016829-IEA;GO:0016021-IEA;GO:0035556-IEA;GO:0009190-IEA;GO:0005622-IEA;GO:0004016-IEA	cAMP biosynthetic process-IEA;phosphorus-oxygen lyase activity-IEA;membrane-IEA;lyase activity-IEA;integral component of membrane-IEA;intracellular signal transduction-IEA;cyclic nucleotide biosynthetic process-IEA;intracellular-IEA;adenylate cyclase activity-IEA	Biological Process-IEA;Molecular Function-IEA;Cellular Component-IEA;Molecular Function-IEA;Cellular Component-IEA;Biological Process-IEA;Biological Process-IEA;Cellular Component-IEA;Molecular Function-IEA	2	GO:0009987;GO:0016829	cellular process;lyase activity	Biological Process;Molecular Function			IPR001054;IPR029787;noIPR;noIPR;noIPR;IPR001054;IPR029787	DOMAIN;HOMOLOGOUS_SUPERFAMILY;HOMOLOGOUS_SUPERFAMILY;HOMOLOGOUS_SUPERFAMILY;HOMOLOGOUS_SUPERFAMILY;DOMAIN;HOMOLOGOUS_SUPERFAMILY	Adenylyl cyclase class-3/4/guanylyl cyclase;Nucleotide cyclase;Nucleotide cyclase;Nucleotide cyclase;Nucleotide cyclase;Adenylyl cyclase class-3/4/guanylyl cyclase;Nucleotide cyclase	PF00211 (PFAM);G3DSA:3.30.70.1230 (GENE3D);mobidb-lite (MOBIDB_LITE);PTHR44005 (PANTHER);PTHR44005:SF2 (PANTHER);PS50125 (PROSITE_PROFILES);SSF55073 (SUPERFAMILY)	GO:0035556/GO:0009190/GO:0016849;;;;;GO:0035556/GO:0009190/GO:0016849;	intracellular signal transduction/cyclic nucleotide biosynthetic process/phosphorus-oxygen lyase activity;;;;;intracellular signal transduction/cyclic nucleotide biosynthetic process/phosphorus-oxygen lyase activity;	Biological Process/Biological Process/Molecular Function;;;;;Biological Process/Biological Process/Molecular Function;
10697	membrane-bound adenylyl cyclase	signal transduction / cAMP biosynthetic process		1.84743		gi|47776273|dbj|BAD20740.1|putative membrane-bound adenylyl cyclase [Euglena gracilis];gi|47776275|dbj|BAD20741.1|putative membrane-bound adenylyl cyclase [Euglena gracilis]	Euglena gracilis;Euglena gracilis	1.1E-102;7.6E-93	BAD20740;BAD20741	gi|47776273|dbj|BAD20740.1|putative membrane-bound adenylyl cyclase [Euglena gracilis]	Euglena gracilis	1.1e-102	Q6L877;Q6L878;Q6L878;Q6L878;Q6L877;Q6L878;Q6L877;Q6L877;Q6L878;Q6L878;Q6L878;Q6L878;Q6L877;Q6L877;Q6L877;Q6L878;Q6L878;Q6L878;Q6L877;Q6L877;Q6L877;Q6L878;Q6L877;Q6L878;Q6L877;Q6L878;Q6L877;Q6L877;Q6L877;Q6L878;Q6L878;Q6L877;Q6L878;Q6L878;Q6L877;Q6L877	GO:0006171-IEA;GO:0016849-IEA;GO:0016020-IEA;GO:0016829-IEA;GO:0016021-IEA;GO:0035556-IEA;GO:0005622-IEA;GO:0004016-IEA;GO:0009190-IEA	cAMP biosynthetic process-IEA;phosphorus-oxygen lyase activity-IEA;membrane-IEA;lyase activity-IEA;integral component of membrane-IEA;intracellular signal transduction-IEA;intracellular-IEA;adenylate cyclase activity-IEA;cyclic nucleotide biosynthetic process-IEA	Biological Process-IEA;Molecular Function-IEA;Cellular Component-IEA;Molecular Function-IEA;Cellular Component-IEA;Biological Process-IEA;Cellular Component-IEA;Molecular Function-IEA;Biological Process-IEA							noIPR;noIPR;noIPR;noIPR;noIPR;noIPR;noIPR;noIPR;noIPR;noIPR;noIPR	null;null;null;null;null;null;null;null;null;null;null	null;null;null;null;null;null;null;null;null;null;null	TRANSMEMBRANE (PHOBIUS);NON_CYTOPLASMIC_DOMAIN (PHOBIUS);SIGNAL_PEPTIDE_N_REGION (PHOBIUS);SIGNAL_PEPTIDE (PHOBIUS);CYTOPLASMIC_DOMAIN (PHOBIUS);SIGNAL_PEPTIDE_C_REGION (PHOBIUS);SIGNAL_PEPTIDE_H_REGION (PHOBIUS);SignalP-TM (SIGNALP_EUK);SignalP-TM (SIGNALP_GRAM_POSITIVE);TMhelix (TMHMM);TMhelix (TMHMM)	;;;;;;;;;;	;;;;;;;;;;	;;;;;;;;;;
15890	membrane-bound adenylyl cyclase	signal transduction / cAMP biosynthetic process			-2.11714	gi|47776273|dbj|BAD20740.1|putative membrane-bound adenylyl cyclase [Euglena gracilis];gi|47776275|dbj|BAD20741.1|putative membrane-bound adenylyl cyclase [Euglena gracilis]	Euglena gracilis;Euglena gracilis	5.1E-124;4.6E-112	BAD20740;BAD20741	gi|47776273|dbj|BAD20740.1|putative membrane-bound adenylyl cyclase [Euglena gracilis]	Euglena gracilis	5.1e-124	Q6L877;Q6L878;Q6L878;Q6L878;Q6L877;Q6L878;Q6L877;Q6L877;Q6L878;Q6L878;Q6L878;Q6L878;Q6L877;Q6L877;Q6L877;Q6L878;Q6L878;Q6L878;Q6L877;Q6L877;Q6L877;Q6L878;Q6L877;Q6L878;Q6L877;Q6L878;Q6L877;Q6L877;Q6L877;Q6L878;Q6L878;Q6L877;Q6L878;Q6L878;Q6L877;Q6L877	GO:0006171-IEA;GO:0016849-IEA;GO:0016020-IEA;GO:0016829-IEA;GO:0016021-IEA;GO:0035556-IEA;GO:0005622-IEA;GO:0004016-IEA;GO:0009190-IEA	cAMP biosynthetic process-IEA;phosphorus-oxygen lyase activity-IEA;membrane-IEA;lyase activity-IEA;integral component of membrane-IEA;intracellular signal transduction-IEA;intracellular-IEA;adenylate cyclase activity-IEA;cyclic nucleotide biosynthetic process-IEA	Biological Process-IEA;Molecular Function-IEA;Cellular Component-IEA;Molecular Function-IEA;Cellular Component-IEA;Biological Process-IEA;Cellular Component-IEA;Molecular Function-IEA;Biological Process-IEA	2	GO:0009987;GO:0016829	cellular process;lyase activity	Biological Process;Molecular Function
19362	membrane-bound adenylyl cyclase	signal transduction / cAMP biosynthetic process			1.86685	gi|47776273|dbj|BAD20740.1|putative membrane-bound adenylyl cyclase [Euglena gracilis];gi|47776275|dbj|BAD20741.1|putative membrane-bound adenylyl cyclase [Euglena gracilis]	Euglena gracilis;Euglena gracilis	8.4E-97;1.2E-84	BAD20740;BAD20741	gi|47776273|dbj|BAD20740.1|putative membrane-bound adenylyl cyclase [Euglena gracilis]	Euglena gracilis	8.4e-97	Q6L877;Q6L878;Q6L878;Q6L878;Q6L877;Q6L878;Q6L877;Q6L877;Q6L878;Q6L878;Q6L878;Q6L878;Q6L877;Q6L877;Q6L877;Q6L878;Q6L878;Q6L878;Q6L877;Q6L877;Q6L877;Q6L878;Q6L877;Q6L878;Q6L877;Q6L878;Q6L877;Q6L877;Q6L877;Q6L878;Q6L878;Q6L877;Q6L878;Q6L878;Q6L877;Q6L877	GO:0006171-IEA;GO:0016849-IEA;GO:0016020-IEA;GO:0016829-IEA;GO:0016021-IEA;GO:0035556-IEA;GO:0005622-IEA;GO:0004016-IEA;GO:0009190-IEA	cAMP biosynthetic process-IEA;phosphorus-oxygen lyase activity-IEA;membrane-IEA;lyase activity-IEA;integral component of membrane-IEA;intracellular signal transduction-IEA;intracellular-IEA;adenylate cyclase activity-IEA;cyclic nucleotide biosynthetic process-IEA	Biological Process-IEA;Molecular Function-IEA;Cellular Component-IEA;Molecular Function-IEA;Cellular Component-IEA;Biological Process-IEA;Cellular Component-IEA;Molecular Function-IEA;Biological Process-IEA	2	GO:0009987;GO:0016829	cellular process;lyase activity	Biological Process;Molecular Function
33471	membrane-bound adenylyl cyclase	signal transduction / cAMP biosynthetic process			-1.69748	gi|47776273|dbj|BAD20740.1|putative membrane-bound adenylyl cyclase [Euglena gracilis];gi|47776275|dbj|BAD20741.1|putative membrane-bound adenylyl cyclase [Euglena gracilis]	Euglena gracilis;Euglena gracilis	8.6E-56;1.4E-40	BAD20740;BAD20741	gi|47776273|dbj|BAD20740.1|putative membrane-bound adenylyl cyclase [Euglena gracilis]	Euglena gracilis	8.6e-56	Q6L877;Q6L878;Q6L878;Q6L878;Q6L877;Q6L878;Q6L877;Q6L877;Q6L878;Q6L878;Q6L878;Q6L878;Q6L877;Q6L877;Q6L877;Q6L878;Q6L878;Q6L878;Q6L877;Q6L877;Q6L877;Q6L878;Q6L877;Q6L878;Q6L877;Q6L878;Q6L877;Q6L877;Q6L877;Q6L878;Q6L878;Q6L877;Q6L878;Q6L878;Q6L877;Q6L877	GO:0006171-IEA;GO:0016849-IEA;GO:0016020-IEA;GO:0016829-IEA;GO:0016021-IEA;GO:0035556-IEA;GO:0005622-IEA;GO:0004016-IEA;GO:0009190-IEA	cAMP biosynthetic process-IEA;phosphorus-oxygen lyase activity-IEA;membrane-IEA;lyase activity-IEA;integral component of membrane-IEA;intracellular signal transduction-IEA;intracellular-IEA;adenylate cyclase activity-IEA;cyclic nucleotide biosynthetic process-IEA	Biological Process-IEA;Molecular Function-IEA;Cellular Component-IEA;Molecular Function-IEA;Cellular Component-IEA;Biological Process-IEA;Cellular Component-IEA;Molecular Function-IEA;Biological Process-IEA	2	GO:0009987;GO:0016829	cellular process;lyase activity	Biological Process;Molecular Function
40466	membrane-bound adenylyl cyclase	signal transduction / cAMP biosynthetic process			1.53932	gi|47776275|dbj|BAD20741.1|putative membrane-bound adenylyl cyclase [Euglena gracilis];gi|47776273|dbj|BAD20740.1|putative membrane-bound adenylyl cyclase [Euglena gracilis]	Euglena gracilis;Euglena gracilis	2.6E-29;2.5E-28	BAD20741;BAD20740	gi|47776275|dbj|BAD20741.1|putative membrane-bound adenylyl cyclase [Euglena gracilis]	Euglena gracilis	2.6e-29	Q6L877;Q6L878;Q6L878;Q6L878;Q6L877;Q6L878;Q6L877;Q6L877;Q6L878;Q6L878;Q6L878;Q6L878;Q6L877;Q6L877;Q6L877;Q6L878;Q6L878;Q6L878;Q6L877;Q6L877;Q6L877;Q6L878;Q6L877;Q6L878;Q6L877;Q6L878;Q6L877;Q6L877;Q6L877;Q6L878;Q6L878;Q6L877;Q6L878;Q6L878;Q6L877;Q6L877	GO:0006171-IEA;GO:0016849-IEA;GO:0016020-IEA;GO:0016829-IEA;GO:0016021-IEA;GO:0035556-IEA;GO:0005622-IEA;GO:0004016-IEA;GO:0009190-IEA	cAMP biosynthetic process-IEA;phosphorus-oxygen lyase activity-IEA;membrane-IEA;lyase activity-IEA;integral component of membrane-IEA;intracellular signal transduction-IEA;intracellular-IEA;adenylate cyclase activity-IEA;cyclic nucleotide biosynthetic process-IEA	Biological Process-IEA;Molecular Function-IEA;Cellular Component-IEA;Molecular Function-IEA;Cellular Component-IEA;Biological Process-IEA;Cellular Component-IEA;Molecular Function-IEA;Biological Process-IEA	2	GO:0009987;GO:0016829	cellular process;lyase activity	Biological Process;Molecular Function
6835	NADPH-dependent thioredoxin reductase	cell redox homeostasis		1.6322		gi|594591721|dbj|BAO53981.1|NADPH-dependent thioredoxin reductase [Euglena gracilis];gi|873218434|emb|CEM39538.1|unnamed protein product [Vitrella brassicaformis CCMP3155];gi|1173950525|gb|OQR98483.1|thioredoxin reductase [Achlya hypogyna];gi|298713267|emb|CBJ26963.1|Electron donor (NADH / NADPH)-dependent reductase [Ectocarpus siliculosus];gi|1173961598|gb|OQS07615.1|thioredoxin reductase [Thrau…	Euglena gracilis;Vitrella brassicaformis CCMP3155;Achlya hypogyna;Ectocarpus siliculosus;Thraustotheca clavata;Saprolegnia parasitica CBS 223.65/Saprolegnia parasitica CBS 223.65;Saprolegnia diclina VS20/Saprolegnia diclina VS20;Cryptosporidium hominis TU502/Cryptosporidium hominis;Cryptosporidium parvum Iowa II/Cryptosporidium parvum Iowa II;Cryptosporidium parvum;Cryptosporidium hominis;Cryptos…	0.0E0;0.0E0;0.0E0;0.0E0;0.0E0;0.0E0;0.0E0;0.0E0;0.0E0;0.0E0;0.0E0;0.0E0;0.0E0;0.0E0;0.0E0;0.0E0;0.0E0;0.0E0;0.0E0;0.0E0	BAO53981;CEM39538;OQR98483;CBJ26963;OQS07615;KDO31459/XP_012198054;XP_008618754/EQC27824;CUV04808/XP_666572;XP_626611/EAK88893;AAN05789;OLQ16403;ACV31866;XP_014153523/KNC79621;OII71429;OII75895;XP_002142781/EEA08432;XP_018641987/KYO00220;KYO00219/XP_018641986;ETW55192/ETW61580;EUR72486/KNG78555/ETW49436/ETW27467/EUT86622	gi|594591721|dbj|BAO53981.1|NADPH-dependent thioredoxin reductase [Euglena gracilis]	Euglena gracilis	0	SDRG_14408;Vbra_10740;cgd2_4320;THRCLA_00377;ntr2;PFFCH_05069;THRCLA_00377;PFFCH_05069;SARC_07985;PGSY75_0923800;TRx;cgd2_4320;ACHHYP_08622;Vbra_10740;CHUDEA2_4320;ntr2;SARC_07985;PFFCH_05069;THRCLA_00377;ntr2;Esi_0051_0039;SARC_07985;SPRG_04074;ACHHYP_08622;cgd2_4320;PFUGPA_03012;cubi_00807;cubi_00807;PGSY75_0923800;SPRG_04074;TRx;CHUDEA2_4320;TRx;SPRG_04074;PFFCH_05069;PFUGPA_03012;TRx;SPRG_040…	GO:0016668-IEA;GO:0016491-IEA;GO:0050660-IEA;GO:0045454-IEA;GO:0009055-IEA;GO:0004791-IEA;GO:0055114-IEA;GO:0022900-IEA;GO:0098869-IEA;GO:0005623-IEA	oxidoreductase activity, acting on a sulfur group of donors, NAD(P) as acceptor-IEA;oxidoreductase activity-IEA;flavin adenine dinucleotide binding-IEA;cell redox homeostasis-IEA;electron transfer activity-IEA;thioredoxin-disulfide reductase activity-IEA;oxidation-reduction process-IEA;electron transport chain-IEA;cellular oxidant detoxification-IEA;cell-IEA	Molecular Function-IEA;Molecular Function-IEA;Molecular Function-IEA;Biological Process-IEA;Molecular Function-IEA;Molecular Function-IEA;Biological Process-IEA;Biological Process-IEA;Biological Process-IEA;Cellular Component-IEA	7	GO:0004791;GO:0005623;GO:0009055;GO:0022900;GO:0045454;GO:0050660;GO:0098869	thioredoxin-disulfide reductase activity;cell;electron transfer activity;electron transport chain;cell redox homeostasis;flavin adenine dinucleotide binding;cellular oxidant detoxification	Molecular Function;Cellular Component;Molecular Function;Biological Process;Biological Process;Molecular Function;Biological Process	EC:1.8.1.9	Thioredoxin-disulfide reductase	noIPR;noIPR;IPR036188;IPR006338;IPR001100;IPR004099;IPR023753;noIPR;noIPR;IPR016156;IPR036188	HOMOLOGOUS_SUPERFAMILY;HOMOLOGOUS_SUPERFAMILY;HOMOLOGOUS_SUPERFAMILY;FAMILY;FAMILY;DOMAIN;DOMAIN;DOMAIN;DOMAIN;HOMOLOGOUS_SUPERFAMILY;HOMOLOGOUS_SUPERFAMILY	Ankyrin repeat-containing domain superfamily;Ankyrin repeat-containing domain superfamily;FAD/NAD(P)-binding domain superfamily;Thioredoxin/glutathione reductase selenoprotein;Pyridine nucleotide-disulphide oxidoreductase, class I;Pyridine nucleotide-disulphide oxidoreductase, dimerisation domain;FAD/NAD(P)-binding domain;FAD/NAD(P)-binding domain;FAD/NAD(P)-binding domain;FAD/NAD-linked reductas…	PR00411 (PRINTS);PR00368 (PRINTS);G3DSA:3.50.50.60 (GENE3D);TIGR01438 (TIGRFAM);PIRSF000350 (PIRSF);PF02852 (PFAM);PF07992 (PFAM);PTHR43256:SF3 (PANTHER);PTHR43256 (PANTHER);SSF55424 (SUPERFAMILY);SSF51905 (SUPERFAMILY)	;;;GO:0004791;GO:0009055/GO:0016491;GO:0055114/GO:0045454;GO:0016491/GO:0055114;;;GO:0050660/GO:0016491/GO:0055114;	;;;thioredoxin-disulfide reductase activity;electron transfer activity/oxidoreductase activity;oxidation-reduction process/cell redox homeostasis;oxidoreductase activity/oxidation-reduction process;;;flavin adenine dinucleotide binding/oxidoreductase activity/oxidation-reduction process;	;;;Molecular Function;Molecular Function/Molecular Function;Biological Process/Biological Process;Molecular Function/Biological Process;;;Molecular Function/Molecular Function/Biological Process;
6835	NADPH-dependent thioredoxin reductase	cell redox homeostasis			1.62925	gi|594591721|dbj|BAO53981.1|NADPH-dependent thioredoxin reductase [Euglena gracilis];gi|873218434|emb|CEM39538.1|unnamed protein product [Vitrella brassicaformis CCMP3155];gi|1173950525|gb|OQR98483.1|thioredoxin reductase [Achlya hypogyna];gi|298713267|emb|CBJ26963.1|Electron donor (NADH / NADPH)-dependent reductase [Ectocarpus siliculosus];gi|1173961598|gb|OQS07615.1|thioredoxin reductase [Thrau…	Euglena gracilis;Vitrella brassicaformis CCMP3155;Achlya hypogyna;Ectocarpus siliculosus;Thraustotheca clavata;Saprolegnia parasitica CBS 223.65/Saprolegnia parasitica CBS 223.65;Saprolegnia diclina VS20/Saprolegnia diclina VS20;Cryptosporidium hominis TU502/Cryptosporidium hominis;Cryptosporidium parvum Iowa II/Cryptosporidium parvum Iowa II;Cryptosporidium parvum;Cryptosporidium hominis;Cryptos…	0.0E0;0.0E0;0.0E0;0.0E0;0.0E0;0.0E0;0.0E0;0.0E0;0.0E0;0.0E0;0.0E0;0.0E0;0.0E0;0.0E0;0.0E0;0.0E0;0.0E0;0.0E0;0.0E0;0.0E0	BAO53981;CEM39538;OQR98483;CBJ26963;OQS07615;KDO31459/XP_012198054;XP_008618754/EQC27824;CUV04808/XP_666572;XP_626611/EAK88893;AAN05789;OLQ16403;ACV31866;XP_014153523/KNC79621;OII71429;OII75895;XP_002142781/EEA08432;XP_018641987/KYO00220;KYO00219/XP_018641986;ETW55192/ETW61580;EUR72486/KNG78555/ETW49436/ETW27467/EUT86622	gi|594591721|dbj|BAO53981.1|NADPH-dependent thioredoxin reductase [Euglena gracilis]	Euglena gracilis	0	SDRG_14408;Vbra_10740;cgd2_4320;THRCLA_00377;ntr2;PFFCH_05069;THRCLA_00377;PFFCH_05069;SARC_07985;PGSY75_0923800;TRx;cgd2_4320;ACHHYP_08622;Vbra_10740;CHUDEA2_4320;ntr2;SARC_07985;PFFCH_05069;THRCLA_00377;ntr2;Esi_0051_0039;SARC_07985;SPRG_04074;ACHHYP_08622;cgd2_4320;PFUGPA_03012;cubi_00807;cubi_00807;PGSY75_0923800;SPRG_04074;TRx;CHUDEA2_4320;TRx;SPRG_04074;PFFCH_05069;PFUGPA_03012;TRx;SPRG_040…	GO:0016668-IEA;GO:0016491-IEA;GO:0050660-IEA;GO:0045454-IEA;GO:0009055-IEA;GO:0004791-IEA;GO:0055114-IEA;GO:0022900-IEA;GO:0098869-IEA;GO:0005623-IEA	oxidoreductase activity, acting on a sulfur group of donors, NAD(P) as acceptor-IEA;oxidoreductase activity-IEA;flavin adenine dinucleotide binding-IEA;cell redox homeostasis-IEA;electron transfer activity-IEA;thioredoxin-disulfide reductase activity-IEA;oxidation-reduction process-IEA;electron transport chain-IEA;cellular oxidant detoxification-IEA;cell-IEA	Molecular Function-IEA;Molecular Function-IEA;Molecular Function-IEA;Biological Process-IEA;Molecular Function-IEA;Molecular Function-IEA;Biological Process-IEA;Biological Process-IEA;Biological Process-IEA;Cellular Component-IEA	7	GO:0004791;GO:0005623;GO:0009055;GO:0022900;GO:0045454;GO:0050660;GO:0098869	thioredoxin-disulfide reductase activity;cell;electron transfer activity;electron transport chain;cell redox homeostasis;flavin adenine dinucleotide binding;cellular oxidant detoxification	Molecular Function;Cellular Component;Molecular Function;Biological Process;Biological Process;Molecular Function;Biological Process	EC:1.8.1.9	Thioredoxin-disulfide reductase	noIPR;noIPR;IPR036188;IPR006338;IPR001100;IPR004099;IPR023753;noIPR;noIPR;IPR016156;IPR036188	HOMOLOGOUS_SUPERFAMILY;HOMOLOGOUS_SUPERFAMILY;HOMOLOGOUS_SUPERFAMILY;FAMILY;FAMILY;DOMAIN;DOMAIN;DOMAIN;DOMAIN;HOMOLOGOUS_SUPERFAMILY;HOMOLOGOUS_SUPERFAMILY	Ankyrin repeat-containing domain superfamily;Ankyrin repeat-containing domain superfamily;FAD/NAD(P)-binding domain superfamily;Thioredoxin/glutathione reductase selenoprotein;Pyridine nucleotide-disulphide oxidoreductase, class I;Pyridine nucleotide-disulphide oxidoreductase, dimerisation domain;FAD/NAD(P)-binding domain;FAD/NAD(P)-binding domain;FAD/NAD(P)-binding domain;FAD/NAD-linked reductas…	PR00411 (PRINTS);PR00368 (PRINTS);G3DSA:3.50.50.60 (GENE3D);TIGR01438 (TIGRFAM);PIRSF000350 (PIRSF);PF02852 (PFAM);PF07992 (PFAM);PTHR43256:SF3 (PANTHER);PTHR43256 (PANTHER);SSF55424 (SUPERFAMILY);SSF51905 (SUPERFAMILY)	;;;GO:0004791;GO:0009055/GO:0016491;GO:0055114/GO:0045454;GO:0016491/GO:0055114;;;GO:0050660/GO:0016491/GO:0055114;	;;;thioredoxin-disulfide reductase activity;electron transfer activity/oxidoreductase activity;oxidation-reduction process/cell redox homeostasis;oxidoreductase activity/oxidation-reduction process;;;flavin adenine dinucleotide binding/oxidoreductase activity/oxidation-reduction process;	;;;Molecular Function;Molecular Function/Molecular Function;Biological Process/Biological Process;Molecular Function/Biological Process;;;Molecular Function/Molecular Function/Biological Process;
11858	ornithine transcarbamylase	metabolic process /cellular amino acid metabolic process / arginine		1.54317		gi|1005746216|gb|AMQ24250.1|ornithine transcarbamylase 2 [Euglena gracilis];gi|1005746367|gb|AMQ24264.1|ornithine transcarbamylase [Monocercomonoides sp. PA203];gi|123455974|ref|XP_001315726.1|ornithine carbamoyltransferase family protein [Trichomonas vaginalis G3]/gi|121898412|gb|EAY03503.1|ornithine carbamoyltransferase family protein [Trichomonas vaginalis G3];gi|123397487|ref|XP_001301097.1|o…	Euglena gracilis;Monocercomonoides sp. PA203;Trichomonas vaginalis G3/Trichomonas vaginalis G3;Trichomonas vaginalis G3/Trichomonas vaginalis G3;Pyrsonympha sp. LN-2016a;Tritrichomonas foetus;Lacusteria cypriaca;Trichomonadida sp. LN-2016a;Trimastix marina;Lokiarchaeum sp. GC14_75;Guillardia theta CCMP2712/Guillardia theta CCMP2712;Aureococcus anophagefferens/Aureococcus anophagefferens;Harpagon …	0.0E0;8.4E-133;9.9E-130;5.1E-128;2.3E-125;1.4E-121;2.9E-121;3.5E-120;4.2E-120;8.6E-118;2.0E-117;1.8E-116;1.2E-114;2.1E-113;3.3E-111;6.8E-109;4.7E-106;2.9E-103;7.9E-101;2.5E-100	AMQ24250;AMQ24264;XP_001315726/EAY03503;EAX88167/XP_001301097;AMQ24256;OHS97189;AMQ24252;AMQ24261;AMQ24258;KKK45248;XP_005823483/EKX36503;XP_009041368/EGB03944;AMQ24267;AMQ24245;OGV43070;WP_052881134/AKJ63729;AMQ24247;AJF60946;AMQ24270;AJF59715	gi|1005746216|gb|AMQ24250.1|ornithine transcarbamylase 2 [Euglena gracilis]	Euglena gracilis	0	A0A142D9Z7;A0A142D9X4;argF_1;QT06_C0001G0094;A0A142D9Y5;A0A142D9X7;A2X46_11590;A0A142D9Y8;TVAG_041310;A0A142D9X9;A0A142D9Z1;A0A142D9X7;A0A142D9Y5;QT03_C0001G0210;A0A142D9X9;TVAG_368740;A0A142D9Z4;A0A142D9Z4;QT03_C0001G0210;TVAG_368740;argF;A0A142D9Y3;A0A142D9X4;A0A142D9X7;A0A142D9Z4;QT06_C0001G0094;A0A142D9X4;TVAG_041310;A0A142D9X7;TVAG_368740;A0A142D9Z1;TVAG_368740;GUITHDRAFT_117281;A0A142D9Y8;T…	GO:0005737-IEA;GO:0005737-IBA;GO:0006591-IEA;GO:0042450-IBA;GO:0043231-IBA;GO:0000050-IBA;GO:0006520-IEA;GO:0004585-IEA;GO:0004585-IBA;GO:0016597-IEA;GO:0016740-IEA;GO:0016743-IEA	cytoplasm-IEA;cytoplasm-IBA;ornithine metabolic process-IEA;arginine biosynthetic process via ornithine-IBA;intracellular membrane-bounded organelle-IBA;urea cycle-IBA;cellular amino acid metabolic process-IEA;ornithine carbamoyltransferase activity-IEA;ornithine carbamoyltransferase activity-IBA;amino acid binding-IEA;transferase activity-IEA;carboxyl- or carbamoyltransferase activity-IEA	Cellular Component-IEA;Cellular Component-IBA;Biological Process-IEA;Biological Process-IBA;Cellular Component-IBA;Biological Process-IBA;Biological Process-IEA;Molecular Function-IEA;Molecular Function-IBA;Molecular Function-IEA;Molecular Function-IEA;Molecular Function-IEA	6	GO:0000050;GO:0004585;GO:0005737;GO:0016597;GO:0042450;GO:0043231	urea cycle;ornithine carbamoyltransferase activity;cytoplasm;amino acid binding;arginine biosynthetic process via ornithine;intracellular membrane-bounded organelle	Biological Process;Molecular Function;Cellular Component;Molecular Function;Biological Process;Cellular Component	EC:2.1.3.3	Ornithine carbamoyltransferase	IPR002292;IPR006130;IPR002292;IPR036901;IPR006132;IPR036901;IPR006131;noIPR;noIPR;IPR036901	FAMILY;FAMILY;FAMILY;HOMOLOGOUS_SUPERFAMILY;DOMAIN;HOMOLOGOUS_SUPERFAMILY;DOMAIN;DOMAIN;DOMAIN;HOMOLOGOUS_SUPERFAMILY	Ornithine/putrescine carbamoyltransferase;Aspartate/ornithine carbamoyltransferase;Ornithine/putrescine carbamoyltransferase;Aspartate/ornithine carbamoyltransferase superfamily;Aspartate/ornithine carbamoyltransferase, carbamoyl-P binding;Aspartate/ornithine carbamoyltransferase superfamily;Aspartate/ornithine carbamoyltransferase, Asp/Orn-binding domain;Aspartate/ornithine carbamoyltransferase,…	PR00102 (PRINTS);PR00100 (PRINTS);TIGR00658 (TIGRFAM);G3DSA:3.40.50.1370 (GENE3D);PF02729 (PFAM);G3DSA:3.40.50.1370 (GENE3D);PF00185 (PFAM);PTHR11405 (PANTHER);PTHR11405:SF1 (PANTHER);SSF53671 (SUPERFAMILY)	GO:0016743;GO:0016743/GO:0006520/GO:0016597;GO:0016743;GO:0016597/GO:0016743/GO:0006520;GO:0016743/GO:0006520;GO:0016597/GO:0016743/GO:0006520;GO:0016743/GO:0016597/GO:0006520;;;GO:0016597/GO:0016743/GO:0006520	carboxyl- or carbamoyltransferase activity;carboxyl- or carbamoyltransferase activity/cellular amino acid metabolic process/amino acid binding;carboxyl- or carbamoyltransferase activity;amino acid binding/carboxyl- or carbamoyltransferase activity/cellular amino acid metabolic process;carboxyl- or carbamoyltransferase activity/cellular amino acid metabolic process;amino acid binding/carboxyl- or …	Molecular Function;Molecular Function/Biological Process/Molecular Function;Molecular Function;Molecular Function/Molecular Function/Biological Process;Molecular Function/Biological Process;Molecular Function/Molecular Function/Biological Process;Molecular Function/Molecular Function/Biological Process;;;Molecular Function/Molecular Function/Biological Process
11858	ornithine transcarbamylase	metabolic process /cellular amino acid metabolic process / arginine			1.71858	gi|1005746216|gb|AMQ24250.1|ornithine transcarbamylase 2 [Euglena gracilis];gi|1005746367|gb|AMQ24264.1|ornithine transcarbamylase [Monocercomonoides sp. PA203];gi|123455974|ref|XP_001315726.1|ornithine carbamoyltransferase family protein [Trichomonas vaginalis G3]/gi|121898412|gb|EAY03503.1|ornithine carbamoyltransferase family protein [Trichomonas vaginalis G3];gi|123397487|ref|XP_001301097.1|o…	Euglena gracilis;Monocercomonoides sp. PA203;Trichomonas vaginalis G3/Trichomonas vaginalis G3;Trichomonas vaginalis G3/Trichomonas vaginalis G3;Pyrsonympha sp. LN-2016a;Tritrichomonas foetus;Lacusteria cypriaca;Trichomonadida sp. LN-2016a;Trimastix marina;Lokiarchaeum sp. GC14_75;Guillardia theta CCMP2712/Guillardia theta CCMP2712;Aureococcus anophagefferens/Aureococcus anophagefferens;Harpagon …	0.0E0;8.4E-133;9.9E-130;5.1E-128;2.3E-125;1.4E-121;2.9E-121;3.5E-120;4.2E-120;8.6E-118;2.0E-117;1.8E-116;1.2E-114;2.1E-113;3.3E-111;6.8E-109;4.7E-106;2.9E-103;7.9E-101;2.5E-100	AMQ24250;AMQ24264;XP_001315726/EAY03503;EAX88167/XP_001301097;AMQ24256;OHS97189;AMQ24252;AMQ24261;AMQ24258;KKK45248;XP_005823483/EKX36503;XP_009041368/EGB03944;AMQ24267;AMQ24245;OGV43070;WP_052881134/AKJ63729;AMQ24247;AJF60946;AMQ24270;AJF59715	gi|1005746216|gb|AMQ24250.1|ornithine transcarbamylase 2 [Euglena gracilis]	Euglena gracilis	0	A0A142D9Z7;A0A142D9X4;argF_1;QT06_C0001G0094;A0A142D9Y5;A0A142D9X7;A2X46_11590;A0A142D9Y8;TVAG_041310;A0A142D9X9;A0A142D9Z1;A0A142D9X7;A0A142D9Y5;QT03_C0001G0210;A0A142D9X9;TVAG_368740;A0A142D9Z4;A0A142D9Z4;QT03_C0001G0210;TVAG_368740;argF;A0A142D9Y3;A0A142D9X4;A0A142D9X7;A0A142D9Z4;QT06_C0001G0094;A0A142D9X4;TVAG_041310;A0A142D9X7;TVAG_368740;A0A142D9Z1;TVAG_368740;GUITHDRAFT_117281;A0A142D9Y8;T…	GO:0005737-IEA;GO:0005737-IBA;GO:0006591-IEA;GO:0042450-IBA;GO:0043231-IBA;GO:0000050-IBA;GO:0006520-IEA;GO:0004585-IEA;GO:0004585-IBA;GO:0016597-IEA;GO:0016740-IEA;GO:0016743-IEA	cytoplasm-IEA;cytoplasm-IBA;ornithine metabolic process-IEA;arginine biosynthetic process via ornithine-IBA;intracellular membrane-bounded organelle-IBA;urea cycle-IBA;cellular amino acid metabolic process-IEA;ornithine carbamoyltransferase activity-IEA;ornithine carbamoyltransferase activity-IBA;amino acid binding-IEA;transferase activity-IEA;carboxyl- or carbamoyltransferase activity-IEA	Cellular Component-IEA;Cellular Component-IBA;Biological Process-IEA;Biological Process-IBA;Cellular Component-IBA;Biological Process-IBA;Biological Process-IEA;Molecular Function-IEA;Molecular Function-IBA;Molecular Function-IEA;Molecular Function-IEA;Molecular Function-IEA	6	GO:0000050;GO:0004585;GO:0005737;GO:0016597;GO:0042450;GO:0043231	urea cycle;ornithine carbamoyltransferase activity;cytoplasm;amino acid binding;arginine biosynthetic process via ornithine;intracellular membrane-bounded organelle	Biological Process;Molecular Function;Cellular Component;Molecular Function;Biological Process;Cellular Component	EC:2.1.3.3	Ornithine carbamoyltransferase	IPR002292;IPR006130;IPR002292;IPR036901;IPR006132;IPR036901;IPR006131;noIPR;noIPR;IPR036901	FAMILY;FAMILY;FAMILY;HOMOLOGOUS_SUPERFAMILY;DOMAIN;HOMOLOGOUS_SUPERFAMILY;DOMAIN;DOMAIN;DOMAIN;HOMOLOGOUS_SUPERFAMILY	Ornithine/putrescine carbamoyltransferase;Aspartate/ornithine carbamoyltransferase;Ornithine/putrescine carbamoyltransferase;Aspartate/ornithine carbamoyltransferase superfamily;Aspartate/ornithine carbamoyltransferase, carbamoyl-P binding;Aspartate/ornithine carbamoyltransferase superfamily;Aspartate/ornithine carbamoyltransferase, Asp/Orn-binding domain;Aspartate/ornithine carbamoyltransferase,…	PR00102 (PRINTS);PR00100 (PRINTS);TIGR00658 (TIGRFAM);G3DSA:3.40.50.1370 (GENE3D);PF02729 (PFAM);G3DSA:3.40.50.1370 (GENE3D);PF00185 (PFAM);PTHR11405 (PANTHER);PTHR11405:SF1 (PANTHER);SSF53671 (SUPERFAMILY)	GO:0016743;GO:0016743/GO:0006520/GO:0016597;GO:0016743;GO:0016597/GO:0016743/GO:0006520;GO:0016743/GO:0006520;GO:0016597/GO:0016743/GO:0006520;GO:0016743/GO:0016597/GO:0006520;;;GO:0016597/GO:0016743/GO:0006520	carboxyl- or carbamoyltransferase activity;carboxyl- or carbamoyltransferase activity/cellular amino acid metabolic process/amino acid binding;carboxyl- or carbamoyltransferase activity;amino acid binding/carboxyl- or carbamoyltransferase activity/cellular amino acid metabolic process;carboxyl- or carbamoyltransferase activity/cellular amino acid metabolic process;amino acid binding/carboxyl- or …	Molecular Function;Molecular Function/Biological Process/Molecular Function;Molecular Function;Molecular Function/Molecular Function/Biological Process;Molecular Function/Biological Process;Molecular Function/Molecular Function/Biological Process;Molecular Function/Molecular Function/Biological Process;;;Molecular Function/Molecular Function/Biological Process
42821	plastid coproporphyrinogen oxidase isoform	metabolic process / porphyrin-containing compound biosynthetic process / Tetrapyrrole Biosynthesis		-1.88774		gi|1109178789|gb|APF46140.1|plastid coproporphyrinogen oxidase isoform 4, partial [Euglena gracilis];gi|1109178787|gb|APF46139.1|plastid coproporphyrinogen oxidase isoform 3, partial [Euglena gracilis];gi|1109178791|gb|APF46141.1|plastid coproporphyrinogen oxidase isoform 3, partial [Euglena hiemalis];gi|1109178797|gb|APF46144.1|plastid coproporphyrinogen oxidase isoform 4, partial [Euglena virid…	Euglena gracilis;Euglena gracilis;Euglena hiemalis;Euglena viridis;Trachelomonas ellipsoidalis;Euglena stellata;Euglenaria anabaena var. minor;Trachelomonas volvocina;Colacium vesiculosum;Euglena clara;Discoplastis spathirhyncha;Euglena viridis;Monomorphina parapyrum;Trachelomonas ellipsoidalis;Cryptoglena skujai;Euglenaria anabaena var. minor;Phacus inflexus;Phacus inflexus;Strombomonas acuminat…	6.1E-23;7.2E-23;7.7E-23;5.4E-22;6.9E-22;1.4E-21;3.5E-21;5.1E-21;5.9E-21;6.9E-21;8.8E-21;8.9E-21;1.0E-20;1.4E-20;2.9E-20;3.9E-20;8.7E-20;1.2E-19;1.9E-19;2.0E-19	APF46140;APF46139;APF46141;APF46144;APF46154;APF46142;APF46145;APF46156;APF46135;APF46138;APF46137;APF46143;APF46150;APF46155;APF46136;APF46146;APF46151;APF46152;APF46130;APF46113	gi|1109178789|gb|APF46140.1|plastid coproporphyrinogen oxidase isoform 4, partial [Euglena gracilis]	Euglena gracilis	6.1e-23	A0A1L3A3U9;A0A1L3A3U3;A0A1L3A3T2;A0A1L3A3V4;A0A1L3A3V6;A0A1L3A3T5;A0A1L3A3V1;A0A1L3A3S0;A0A1L3A3T2;A0A1L3A3V0;A0A1L3A3V2;A0A1L3A3V0;A0A1L3A3U3;A0A1L3A3U5;A0A1L3A3W1;A0A1L3A3U7;A0A1L3A3W3;A0A1L3A3V1;A0A1L3A3U7;A0A1L3A3V4;A0A1L3A3V0;A0A1L3A3V2;A0A1L3A3U3;A0A1L3A3W3;A0A1L3A3V0;A0A1L3A3T2;A0A1L3A3U8;A0A1L3A3U8;A0A1L3A3V6;A0A1L3A3V0;A0A1L3A3T5;A0A1L3A3V2;A0A1L3A3V6;A0A1L3A3V4;A0A1L3A3W1;A0A1L3A3V7;A0A…	GO:0006779-IEA;GO:0004109-IEA;GO:0016020-IEA;GO:0016021-IEA;GO:0055114-IEA	porphyrin-containing compound biosynthetic process-IEA;coproporphyrinogen oxidase activity-IEA;membrane-IEA;integral component of membrane-IEA;oxidation-reduction process-IEA	Biological Process-IEA;Molecular Function-IEA;Cellular Component-IEA;Cellular Component-IEA;Biological Process-IEA	4	GO:0004109;GO:0006779;GO:0016021;GO:0055114	coproporphyrinogen oxidase activity;porphyrin-containing compound biosynthetic process;integral component of membrane;oxidation-reduction process	Molecular Function;Biological Process;Cellular Component;Biological Process	EC:1.3.3.3	Coproporphyrinogen oxidase	IPR001260;IPR001260;IPR036406;noIPR;IPR001260;noIPR;IPR036406	FAMILY;FAMILY;HOMOLOGOUS_SUPERFAMILY;HOMOLOGOUS_SUPERFAMILY;FAMILY;FAMILY;HOMOLOGOUS_SUPERFAMILY	Coproporphyrinogen III oxidase, aerobic;Coproporphyrinogen III oxidase, aerobic;Oxygen-dependent coproporphyrinogen III oxidase superfamily;Oxygen-dependent coproporphyrinogen III oxidase superfamily;Coproporphyrinogen III oxidase, aerobic;Coproporphyrinogen III oxidase, aerobic;Oxygen-dependent coproporphyrinogen III oxidase superfamily	PR00073 (PRINTS);PF01218 (PFAM);G3DSA:3.40.1500.10 (GENE3D);mobidb-lite (MOBIDB_LITE);PTHR10755 (PANTHER);PTHR10755:SF0 (PANTHER);SSF102886 (SUPERFAMILY)	GO:0055114/GO:0004109/GO:0006779;GO:0055114/GO:0004109/GO:0006779;GO:0006779/GO:0055114/GO:0004109;;GO:0055114/GO:0004109/GO:0006779;;GO:0006779/GO:0055114/GO:0004109	oxidation-reduction process/coproporphyrinogen oxidase activity/porphyrin-containing compound biosynthetic process;oxidation-reduction process/coproporphyrinogen oxidase activity/porphyrin-containing compound biosynthetic process;porphyrin-containing compound biosynthetic process/oxidation-reduction process/coproporphyrinogen oxidase activity;;oxidation-reduction process/coproporphyrinogen oxidas…	Biological Process/Molecular Function/Biological Process;Biological Process/Molecular Function/Biological Process;Biological Process/Biological Process/Molecular Function;;Biological Process/Molecular Function/Biological Process;;Biological Process/Biological Process/Molecular Function
42821	plastid coproporphyrinogen oxidase isoform	metabolic process / porphyrin-containing compound biosynthetic process / Tetrapyrrole Biosynthesis			-1.59664	gi|1109178789|gb|APF46140.1|plastid coproporphyrinogen oxidase isoform 4, partial [Euglena gracilis];gi|1109178787|gb|APF46139.1|plastid coproporphyrinogen oxidase isoform 3, partial [Euglena gracilis];gi|1109178791|gb|APF46141.1|plastid coproporphyrinogen oxidase isoform 3, partial [Euglena hiemalis];gi|1109178797|gb|APF46144.1|plastid coproporphyrinogen oxidase isoform 4, partial [Euglena virid…	Euglena gracilis;Euglena gracilis;Euglena hiemalis;Euglena viridis;Trachelomonas ellipsoidalis;Euglena stellata;Euglenaria anabaena var. minor;Trachelomonas volvocina;Colacium vesiculosum;Euglena clara;Discoplastis spathirhyncha;Euglena viridis;Monomorphina parapyrum;Trachelomonas ellipsoidalis;Cryptoglena skujai;Euglenaria anabaena var. minor;Phacus inflexus;Phacus inflexus;Strombomonas acuminat…	6.1E-23;7.2E-23;7.7E-23;5.4E-22;6.9E-22;1.4E-21;3.5E-21;5.1E-21;5.9E-21;6.9E-21;8.8E-21;8.9E-21;1.0E-20;1.4E-20;2.9E-20;3.9E-20;8.7E-20;1.2E-19;1.9E-19;2.0E-19	APF46140;APF46139;APF46141;APF46144;APF46154;APF46142;APF46145;APF46156;APF46135;APF46138;APF46137;APF46143;APF46150;APF46155;APF46136;APF46146;APF46151;APF46152;APF46130;APF46113	gi|1109178789|gb|APF46140.1|plastid coproporphyrinogen oxidase isoform 4, partial [Euglena gracilis]	Euglena gracilis	6.1e-23	A0A1L3A3U9;A0A1L3A3U3;A0A1L3A3T2;A0A1L3A3V4;A0A1L3A3V6;A0A1L3A3T5;A0A1L3A3V1;A0A1L3A3S0;A0A1L3A3T2;A0A1L3A3V0;A0A1L3A3V2;A0A1L3A3V0;A0A1L3A3U3;A0A1L3A3U5;A0A1L3A3W1;A0A1L3A3U7;A0A1L3A3W3;A0A1L3A3V1;A0A1L3A3U7;A0A1L3A3V4;A0A1L3A3V0;A0A1L3A3V2;A0A1L3A3U3;A0A1L3A3W3;A0A1L3A3V0;A0A1L3A3T2;A0A1L3A3U8;A0A1L3A3U8;A0A1L3A3V6;A0A1L3A3V0;A0A1L3A3T5;A0A1L3A3V2;A0A1L3A3V6;A0A1L3A3V4;A0A1L3A3W1;A0A1L3A3V7;A0A…	GO:0006779-IEA;GO:0004109-IEA;GO:0016020-IEA;GO:0016021-IEA;GO:0055114-IEA	porphyrin-containing compound biosynthetic process-IEA;coproporphyrinogen oxidase activity-IEA;membrane-IEA;integral component of membrane-IEA;oxidation-reduction process-IEA	Biological Process-IEA;Molecular Function-IEA;Cellular Component-IEA;Cellular Component-IEA;Biological Process-IEA	4	GO:0004109;GO:0006779;GO:0016021;GO:0055114	coproporphyrinogen oxidase activity;porphyrin-containing compound biosynthetic process;integral component of membrane;oxidation-reduction process	Molecular Function;Biological Process;Cellular Component;Biological Process	EC:1.3.3.3	Coproporphyrinogen oxidase	IPR001260;IPR001260;IPR036406;noIPR;IPR001260;noIPR;IPR036406	FAMILY;FAMILY;HOMOLOGOUS_SUPERFAMILY;HOMOLOGOUS_SUPERFAMILY;FAMILY;FAMILY;HOMOLOGOUS_SUPERFAMILY	Coproporphyrinogen III oxidase, aerobic;Coproporphyrinogen III oxidase, aerobic;Oxygen-dependent coproporphyrinogen III oxidase superfamily;Oxygen-dependent coproporphyrinogen III oxidase superfamily;Coproporphyrinogen III oxidase, aerobic;Coproporphyrinogen III oxidase, aerobic;Oxygen-dependent coproporphyrinogen III oxidase superfamily	PR00073 (PRINTS);PF01218 (PFAM);G3DSA:3.40.1500.10 (GENE3D);mobidb-lite (MOBIDB_LITE);PTHR10755 (PANTHER);PTHR10755:SF0 (PANTHER);SSF102886 (SUPERFAMILY)	GO:0055114/GO:0004109/GO:0006779;GO:0055114/GO:0004109/GO:0006779;GO:0006779/GO:0055114/GO:0004109;;GO:0055114/GO:0004109/GO:0006779;;GO:0006779/GO:0055114/GO:0004109	oxidation-reduction process/coproporphyrinogen oxidase activity/porphyrin-containing compound biosynthetic process;oxidation-reduction process/coproporphyrinogen oxidase activity/porphyrin-containing compound biosynthetic process;porphyrin-containing compound biosynthetic process/oxidation-reduction process/coproporphyrinogen oxidase activity;;oxidation-reduction process/coproporphyrinogen oxidas…	Biological Process/Molecular Function/Biological Process;Biological Process/Molecular Function/Biological Process;Biological Process/Biological Process/Molecular Function;;Biological Process/Molecular Function/Biological Process;;Biological Process/Biological Process/Molecular Function
17708	plastid uroporphyrinogen decarboxylase isoform	metabolic process / porphyrin-containing compound biosynthetic process			-1.50481	gi|1109178968|gb|APF46223.1|plastid uroporphyrinogen decarboxylase isoform 3, partial [Trachelomonas volvocina];gi|1109178954|gb|APF46216.1|plastid uroporphyrinogen decarboxylase isoform 3, partial [Euglena viridis];gi|1109178918|gb|APF46198.1|plastid uroporphyrinogen decarboxylase isoform 2, partial [Euglena stellata];gi|1109178966|gb|APF46222.1|plastid uroporphyrinogen decarboxylase isoform 3, …	Trachelomonas volvocina;Euglena viridis;Euglena stellata;Trachelomonas ellipsoidalis;Euglena stellata;Euglena proxima;Monomorphina parapyrum;Eutreptia viridis;Eutreptiella braarudii;Strombomonas acuminata;Discoplastis spathirhyncha;Euglenaria anabaena var. minor;Colacium vesiculosum;Lepocinclis tripteris;Phacus inflexus;Euglena proxima;Discoplastis spathirhyncha;Euglena clara;Euglena hiemalis;Eug…	1.9E-104;3.4E-103;1.8E-102;2.3E-102;3.4E-102;1.4E-101;4.0E-101;4.2E-101;6.6E-101;9.0E-101;1.3E-100;1.8E-100;2.5E-100;6.0E-100;7.9E-100;1.4E-99;1.2E-98;1.9E-98;1.2E-97;7.5E-97	APF46223;APF46216;APF46198;APF46222;APF46215;APF46217;APF46220;APF46202;APF46203;APF46207;APF46211;APF46218;APF46210;APF46219;APF46206;APF46200;APF46195;APF46212;APF46214;APF46197	gi|1109178968|gb|APF46223.1|plastid uroporphyrinogen decarboxylase isoform 3, partial [Trachelomonas volvocina]	Trachelomonas volvocina	1.9e-104	A0A1L3A411;A0A1L3A411;A0A1L3A3Z4;A0A1L3A434;A0A1L3A409;A0A1L3A419;A0A1L3A418;A0A1L3A409;A0A1L3A412;A0A1L3A411;A0A1L3A424;A0A1L3A3Z4;A0A1L3A425;A0A1L3A430;A0A1L3A417;A0A1L3A416;A0A1L3A418;A0A1L3A3Z4;A0A1L3A434;A0A1L3A416;A0A1L3A412;A0A1L3A409;A0A1L3A401;A0A1L3A434;A0A1L3A411;A0A1L3A411;A0A1L3A401;A0A1L3A419;A0A1L3A411;A0A1L3A430;A0A1L3A425;A0A1L3A416;A0A1L3A431;A0A1L3A416;A0A1L3A431;A0A1L3A425;A0A…	GO:0006779-IEA;GO:0016020-IEA;GO:0016021-IEA;GO:0004853-IEA	porphyrin-containing compound biosynthetic process-IEA;membrane-IEA;integral component of membrane-IEA;uroporphyrinogen decarboxylase activity-IEA	Biological Process-IEA;Cellular Component-IEA;Cellular Component-IEA;Molecular Function-IEA							IPR038071;IPR000257;noIPR;noIPR;IPR038071	HOMOLOGOUS_SUPERFAMILY;DOMAIN;DOMAIN;DOMAIN;HOMOLOGOUS_SUPERFAMILY	UROD/MetE-like superfamily;Uroporphyrinogen decarboxylase (URO-D);Uroporphyrinogen decarboxylase (URO-D);Uroporphyrinogen decarboxylase (URO-D);UROD/MetE-like superfamily	G3DSA:3.20.20.210 (GENE3D);PF01208 (PFAM);PTHR21091:SF2 (PANTHER);PTHR21091 (PANTHER);SSF51726 (SUPERFAMILY)	;GO:0006779/GO:0004853;;;	;porphyrin-containing compound biosynthetic process/uroporphyrinogen decarboxylase activity;;;	;Biological Process/Molecular Function;;;
1400	putative LOV domain-containing protein	Photoreceptor / two-compnent system		1.98938		gi|1001017303|gb|AML78881.1|putative LOV domain-containing protein [Euglena sp. BC-2016];gi|676388117|ref|XP_009037337.1|hypothetical protein AURANDRAFT_26825, partial [Aureococcus anophagefferens]/gi|676398259|ref|XP_009042407.1|hypothetical protein AURANDRAFT_34765, partial [Aureococcus anophagefferens]/gi|323446885|gb|EGB02893.1|hypothetical protein AURANDRAFT_34765, partial [Aureococcus anoph…	Euglena sp. BC-2016;Aureococcus anophagefferens/Aureococcus anophagefferens/Aureococcus anophagefferens/Aureococcus anophagefferens;Sporomusa acidovorans;Thauera sp. Sgz-1/Thauera sp. Sgz-1;Selaginella moellendorffii/Selaginella moellendorffii;Thauera sp. 63;Thauera sp. 63;Selaginella moellendorffii/Selaginella moellendorffii;Labrenzia sp. CP4;Phenylobacterium sp. SCN 70-31;Labrenzia aggregata/La…	2.1E-37;3.9E-37;9.6E-37;1.5E-33;2.3E-33;2.4E-33;3.6E-33;4.5E-33;2.3E-32;6.1E-32;7.4E-32;1.0E-31;1.0E-31;1.3E-31;1.6E-31;6.6E-31;7.5E-31;9.4E-31;1.0E-30;1.8E-30	AML78881;XP_009042407/EGB07971/XP_009037337/EGB02893;SDE90780;WP_048708179/AMO38633;XP_002993716/EFJ05208;WP_083483046;ENO79479;XP_002992734/EFJ06215;WP_062488175;ODT86562;WP_055655417/CTQ43315;AQQ07583;WP_077292373;WP_083660745;OLL39633;WP_062472582/KQS78667/KQS75417;WP_062693961/KQR71599;EMI54402;WP_044303002;WP_023000541/ERS05465/ERP93710	gi|1001017303|gb|AML78881.1|putative LOV domain-containing protein [Euglena sp. BC-2016]	Euglena sp. BC-2016	2.1e-37	HK5-2;AC731_017775;AC731_017775;AURANDRAFT_26825;ASG58_15110;ASG58_15110;Q669_02345;ABS78_15760;AC731_017775;C664_04417;ABS78_15760;Q669_02345;C664_04417;HK5-2;ABS78_15760;AURANDRAFT_26825;ASG58_15110;ASG58_15110;C664_04417;HK5-2;AC731_017775;AURANDRAFT_26825;ASG58_15110;AC731_017775;C664_04417;AURANDRAFT_26825;Q669_02345;HK5-1;C664_04417;HK5-2;ASG58_15110;AURANDRAFT_26825;ABS78_15760;Q669_02345;…	GO:0000155-IEA;GO:0023014-IEA;GO:0007165-IEA;GO:0016020-IEA;GO:0000160-IEA;GO:0016021-IEA;GO:0016310-IEA;GO:0016772-IEA;GO:0016301-IEA;GO:0005622-IEA	phosphorelay sensor kinase activity-IEA;signal transduction by protein phosphorylation-IEA;signal transduction-IEA;membrane-IEA;phosphorelay signal transduction system-IEA;integral component of membrane-IEA;phosphorylation-IEA;transferase activity, transferring phosphorus-containing groups-IEA;kinase activity-IEA;intracellular-IEA	Molecular Function-IEA;Biological Process-IEA;Biological Process-IEA;Cellular Component-IEA;Biological Process-IEA;Cellular Component-IEA;Biological Process-IEA;Molecular Function-IEA;Molecular Function-IEA;Cellular Component-IEA							IPR004358;IPR000014;noIPR;IPR036890;IPR001789;IPR000014;noIPR;noIPR;IPR003594;noIPR;noIPR;noIPR;noIPR;IPR000700;IPR001789;IPR005467;IPR000014;IPR001789;IPR003594;IPR003661;IPR000014;IPR035965;IPR036890;IPR036097;IPR035965;IPR011006	DOMAIN;DOMAIN;DOMAIN;HOMOLOGOUS_SUPERFAMILY;DOMAIN;DOMAIN;DOMAIN;DOMAIN;DOMAIN;DOMAIN;DOMAIN;DOMAIN;DOMAIN;DOMAIN;DOMAIN;DOMAIN;DOMAIN;DOMAIN;DOMAIN;DOMAIN;DOMAIN;HOMOLOGOUS_SUPERFAMILY;HOMOLOGOUS_SUPERFAMILY;HOMOLOGOUS_SUPERFAMILY;HOMOLOGOUS_SUPERFAMILY;HOMOLOGOUS_SUPERFAMILY	Signal transduction histidine kinase-related protein, C-terminal;PAS domain;PAS domain;Histidine kinase/HSP90-like ATPase superfamily;Signal transduction response regulator, receiver domain;PAS domain;PAS domain;PAS domain;Histidine kinase/HSP90-like ATPase;Histidine kinase/HSP90-like ATPase;Histidine kinase/HSP90-like ATPase;Histidine kinase/HSP90-like ATPase;Histidine kinase/HSP90-like ATPase;P…	PR00344 (PRINTS);PF13426 (PFAM);G3DSA:3.40.50.2300 (GENE3D);G3DSA:3.30.565.10 (GENE3D);PF00072 (PFAM);TIGR00229 (TIGRFAM);G3DSA:3.30.450.20 (GENE3D);G3DSA:3.30.450.20 (GENE3D);PF02518 (PFAM);G3DSA:1.10.287.130 (GENE3D);mobidb-lite (MOBIDB_LITE);mobidb-lite (MOBIDB_LITE);PTHR43047 (PANTHER);PS50113 (PROSITE_PROFILES);PS50110 (PROSITE_PROFILES);PS50109 (PROSITE_PROFILES);cd00130 (CDD);cd00156 (CDD)…	GO:0016310/GO:0016772;;;;GO:0000160;;;;;;;;;GO:0000160/GO:0000155;GO:0000160;;;GO:0000160;;GO:0007165/GO:0000155;;;;GO:0007165/GO:0000155;;	phosphorylation/transferase activity, transferring phosphorus-containing groups;;;;phosphorelay signal transduction system;;;;;;;;;phosphorelay signal transduction system/phosphorelay sensor kinase activity;phosphorelay signal transduction system;;;phosphorelay signal transduction system;;signal transduction/phosphorelay sensor kinase activity;;;;signal transduction/phosphorelay sensor kinase act…	Biological Process/Molecular Function;;;;Biological Process;;;;;;;;;Biological Process/Molecular Function;Biological Process;;;Biological Process;;Biological Process/Molecular Function;;;;Biological Process/Molecular Function;;
1400	putative LOV domain-containing protein	Photoreceptor / two-compnent system			1.78959	gi|1001017303|gb|AML78881.1|putative LOV domain-containing protein [Euglena sp. BC-2016];gi|676388117|ref|XP_009037337.1|hypothetical protein AURANDRAFT_26825, partial [Aureococcus anophagefferens]/gi|676398259|ref|XP_009042407.1|hypothetical protein AURANDRAFT_34765, partial [Aureococcus anophagefferens]/gi|323446885|gb|EGB02893.1|hypothetical protein AURANDRAFT_34765, partial [Aureococcus anoph…	Euglena sp. BC-2016;Aureococcus anophagefferens/Aureococcus anophagefferens/Aureococcus anophagefferens/Aureococcus anophagefferens;Sporomusa acidovorans;Thauera sp. Sgz-1/Thauera sp. Sgz-1;Selaginella moellendorffii/Selaginella moellendorffii;Thauera sp. 63;Thauera sp. 63;Selaginella moellendorffii/Selaginella moellendorffii;Labrenzia sp. CP4;Phenylobacterium sp. SCN 70-31;Labrenzia aggregata/La…	2.1E-37;3.9E-37;9.6E-37;1.5E-33;2.3E-33;2.4E-33;3.6E-33;4.5E-33;2.3E-32;6.1E-32;7.4E-32;1.0E-31;1.0E-31;1.3E-31;1.6E-31;6.6E-31;7.5E-31;9.4E-31;1.0E-30;1.8E-30	AML78881;XP_009042407/EGB07971/XP_009037337/EGB02893;SDE90780;WP_048708179/AMO38633;XP_002993716/EFJ05208;WP_083483046;ENO79479;XP_002992734/EFJ06215;WP_062488175;ODT86562;WP_055655417/CTQ43315;AQQ07583;WP_077292373;WP_083660745;OLL39633;WP_062472582/KQS78667/KQS75417;WP_062693961/KQR71599;EMI54402;WP_044303002;WP_023000541/ERS05465/ERP93710	gi|1001017303|gb|AML78881.1|putative LOV domain-containing protein [Euglena sp. BC-2016]	Euglena sp. BC-2016	2.1e-37	HK5-2;AC731_017775;AC731_017775;AURANDRAFT_26825;ASG58_15110;ASG58_15110;Q669_02345;ABS78_15760;AC731_017775;C664_04417;ABS78_15760;Q669_02345;C664_04417;HK5-2;ABS78_15760;AURANDRAFT_26825;ASG58_15110;ASG58_15110;C664_04417;HK5-2;AC731_017775;AURANDRAFT_26825;ASG58_15110;AC731_017775;C664_04417;AURANDRAFT_26825;Q669_02345;HK5-1;C664_04417;HK5-2;ASG58_15110;AURANDRAFT_26825;ABS78_15760;Q669_02345;…	GO:0000155-IEA;GO:0023014-IEA;GO:0007165-IEA;GO:0016020-IEA;GO:0000160-IEA;GO:0016021-IEA;GO:0016310-IEA;GO:0016772-IEA;GO:0016301-IEA;GO:0005622-IEA	phosphorelay sensor kinase activity-IEA;signal transduction by protein phosphorylation-IEA;signal transduction-IEA;membrane-IEA;phosphorelay signal transduction system-IEA;integral component of membrane-IEA;phosphorylation-IEA;transferase activity, transferring phosphorus-containing groups-IEA;kinase activity-IEA;intracellular-IEA	Molecular Function-IEA;Biological Process-IEA;Biological Process-IEA;Cellular Component-IEA;Biological Process-IEA;Cellular Component-IEA;Biological Process-IEA;Molecular Function-IEA;Molecular Function-IEA;Cellular Component-IEA							IPR004358;IPR000014;noIPR;IPR036890;IPR001789;IPR000014;noIPR;noIPR;IPR003594;noIPR;noIPR;noIPR;noIPR;IPR000700;IPR001789;IPR005467;IPR000014;IPR001789;IPR003594;IPR003661;IPR000014;IPR035965;IPR036890;IPR036097;IPR035965;IPR011006	DOMAIN;DOMAIN;DOMAIN;HOMOLOGOUS_SUPERFAMILY;DOMAIN;DOMAIN;DOMAIN;DOMAIN;DOMAIN;DOMAIN;DOMAIN;DOMAIN;DOMAIN;DOMAIN;DOMAIN;DOMAIN;DOMAIN;DOMAIN;DOMAIN;DOMAIN;DOMAIN;HOMOLOGOUS_SUPERFAMILY;HOMOLOGOUS_SUPERFAMILY;HOMOLOGOUS_SUPERFAMILY;HOMOLOGOUS_SUPERFAMILY;HOMOLOGOUS_SUPERFAMILY	Signal transduction histidine kinase-related protein, C-terminal;PAS domain;PAS domain;Histidine kinase/HSP90-like ATPase superfamily;Signal transduction response regulator, receiver domain;PAS domain;PAS domain;PAS domain;Histidine kinase/HSP90-like ATPase;Histidine kinase/HSP90-like ATPase;Histidine kinase/HSP90-like ATPase;Histidine kinase/HSP90-like ATPase;Histidine kinase/HSP90-like ATPase;P…	PR00344 (PRINTS);PF13426 (PFAM);G3DSA:3.40.50.2300 (GENE3D);G3DSA:3.30.565.10 (GENE3D);PF00072 (PFAM);TIGR00229 (TIGRFAM);G3DSA:3.30.450.20 (GENE3D);G3DSA:3.30.450.20 (GENE3D);PF02518 (PFAM);G3DSA:1.10.287.130 (GENE3D);mobidb-lite (MOBIDB_LITE);mobidb-lite (MOBIDB_LITE);PTHR43047 (PANTHER);PS50113 (PROSITE_PROFILES);PS50110 (PROSITE_PROFILES);PS50109 (PROSITE_PROFILES);cd00130 (CDD);cd00156 (CDD)…	GO:0016310/GO:0016772;;;;GO:0000160;;;;;;;;;GO:0000160/GO:0000155;GO:0000160;;;GO:0000160;;GO:0007165/GO:0000155;;;;GO:0007165/GO:0000155;;	phosphorylation/transferase activity, transferring phosphorus-containing groups;;;;phosphorelay signal transduction system;;;;;;;;;phosphorelay signal transduction system/phosphorelay sensor kinase activity;phosphorelay signal transduction system;;;phosphorelay signal transduction system;;signal transduction/phosphorelay sensor kinase activity;;;;signal transduction/phosphorelay sensor kinase act…	Biological Process/Molecular Function;;;;Biological Process;;;;;;;;;Biological Process/Molecular Function;Biological Process;;;Biological Process;;Biological Process/Molecular Function;;;;Biological Process/Molecular Function;;
3269	putative membrane-bound adenylyl cyclase	signal transduction / cAMP biosynthetic process		1.5885		gi|955180423|emb|CUI11832.1|receptor-type adenylate cyclase, putative [Bodo saltans];gi|47776275|dbj|BAD20741.1|putative membrane-bound adenylyl cyclase [Euglena gracilis];gi|290980340|ref|XP_002672890.1|predicted protein [Naegleria gruberi]/gi|284086470|gb|EFC40146.1|predicted protein [Naegleria gruberi];gi|1002433583|ref|XP_015652049.1|adenylate cyclase-like protein [Leptomonas pyrrhocoris]/gi|…	Bodo saltans;Euglena gracilis;Naegleria gruberi strain NEG-M/Naegleria gruberi;Leptomonas pyrrhocoris/Leptomonas pyrrhocoris;Leptomonas pyrrhocoris/Leptomonas pyrrhocoris;Angomonas deanei;Naegleria gruberi strain NEG-M/Naegleria gruberi;Naegleria gruberi strain NEG-M/Naegleria gruberi;Euglena gracilis;Trypanosoma congolense IL3000;Allomyces macrogynus ATCC 38327;Thecamonas trahens ATCC 50062/Thec…	1.8E-25;9.4E-25;1.0E-23;1.2E-22;1.4E-22;4.0E-22;6.8E-22;1.7E-21;3.8E-21;4.2E-21;4.3E-21;4.5E-21;4.8E-21;7.2E-21;1.0E-20;1.0E-20;1.1E-20;2.3E-20;2.3E-20;2.7E-20	CUI11832;BAD20741;EFC40146/XP_002672890;XP_015652049/KPA73610;KPA73611/XP_015652050;EPY31078;EFC50259/XP_002683003;EFC41354/XP_002674098;BAD20740;CCD17337;KNE65218;XP_013753962/KNC54141;CCC95217;EFC44822/XP_002677566;SGZ47638;OJT18884/WP_073566268;SGZ49082;SEI30670;AOW01905/XP_501072/CAG83325;OBA21083/XP_018711593	gi|955180423|emb|CUI11832.1|receptor-type adenylate cyclase, putative [Bodo saltans]	Bodo saltans	1.8e-25	SAMEA4029010_CIC11G00000002144;TCIL3000_11_6410;Q6L877;AGDE_09234;AMAG_10866;NAEGRDRAFT_3975;NAEGRDRAFT_58846;AMSG_09920;TCIL3000_11_6410;AMAG_10866;NAEGRDRAFT_3952;ABB37_09742;Q6L877;SAMEA4029010_CIC11G00000002144;Q6L877;ABB37_09743;SAMEA4029009_CIC11G00000004789;NAEGRDRAFT_3952;AGDE_09234;Q6L878;ABB37_09743;NAEGRDRAFT_3975;Q6L878;SAMEA4029009_CIC11G00000004789;YALI1_B24424g;YALI0_B18759g;Q6L878…	GO:0000166-IEA;GO:0003824-IEA;GO:0016020-IEA;GO:0016021-IEA;GO:0035556-IEA;GO:0009190-IEA;GO:0006171-IEA;GO:0019825-IEA;GO:0007165-IEA;GO:0016849-IEA;GO:0016829-IEA;GO:0007186-IBA;GO:0020037-IEA;GO:0004016-IEA;GO:0005622-IEA;GO:0005886-IBA	nucleotide binding-IEA;catalytic activity-IEA;membrane-IEA;integral component of membrane-IEA;intracellular signal transduction-IEA;cyclic nucleotide biosynthetic process-IEA;cAMP biosynthetic process-IEA;oxygen binding-IEA;signal transduction-IEA;phosphorus-oxygen lyase activity-IEA;lyase activity-IEA;G-protein coupled receptor signaling pathway-IBA;heme binding-IEA;adenylate cyclase activity-IE…	Molecular Function-IEA;Molecular Function-IEA;Cellular Component-IEA;Cellular Component-IEA;Biological Process-IEA;Biological Process-IEA;Biological Process-IEA;Molecular Function-IEA;Biological Process-IEA;Molecular Function-IEA;Molecular Function-IEA;Biological Process-IBA;Molecular Function-IEA;Molecular Function-IEA;Cellular Component-IEA;Cellular Component-IBA	2	GO:0007165;GO:0016020	signal transduction;membrane	Biological Process;Cellular Component			IPR006189;IPR001054;IPR001054;IPR001054;IPR006189;noIPR;noIPR;noIPR;noIPR;noIPR;noIPR;noIPR;noIPR;noIPR;noIPR;IPR001054;IPR006189;noIPR;noIPR;IPR029787;noIPR;noIPR;noIPR;noIPR;noIPR	DOMAIN;DOMAIN;DOMAIN;DOMAIN;DOMAIN;DOMAIN;DOMAIN;DOMAIN;DOMAIN;DOMAIN;DOMAIN;DOMAIN;DOMAIN;DOMAIN;DOMAIN;DOMAIN;DOMAIN;DOMAIN;DOMAIN;DOMAIN;DOMAIN;DOMAIN;DOMAIN;DOMAIN;DOMAIN	CHASE domain;Adenylyl cyclase class-3/4/guanylyl cyclase;Adenylyl cyclase class-3/4/guanylyl cyclase;Adenylyl cyclase class-3/4/guanylyl cyclase;CHASE domain;CHASE domain;CHASE domain;CHASE domain;CHASE domain;CHASE domain;CHASE domain;CHASE domain;CHASE domain;CHASE domain;CHASE domain;Adenylyl cyclase class-3/4/guanylyl cyclase;CHASE domain;CHASE domain;CHASE domain;Nucleotide cyclase;Nucleotid…	SM01079 (SMART);SM00044 (SMART);PF00211 (PFAM);G3DSA:3.30.70.1230 (GENE3D);PF03924 (PFAM);mobidb-lite (MOBIDB_LITE);PTHR12203 (PANTHER);PTHR12203:SF43 (PANTHER);SIGNAL_PEPTIDE_N_REGION (PHOBIUS);SIGNAL_PEPTIDE_C_REGION (PHOBIUS);TRANSMEMBRANE (PHOBIUS);SIGNAL_PEPTIDE (PHOBIUS);NON_CYTOPLASMIC_DOMAIN (PHOBIUS);SIGNAL_PEPTIDE_H_REGION (PHOBIUS);CYTOPLASMIC_DOMAIN (PHOBIUS);PS50125 (PROSITE_PROFILES…	;GO:0009190/GO:0016849/GO:0035556;GO:0009190/GO:0016849/GO:0035556;GO:0009190/GO:0016849/GO:0035556;;;;;;;;;;;;GO:0009190/GO:0016849/GO:0035556;;;;;;;;;	;cyclic nucleotide biosynthetic process/phosphorus-oxygen lyase activity/intracellular signal transduction;cyclic nucleotide biosynthetic process/phosphorus-oxygen lyase activity/intracellular signal transduction;cyclic nucleotide biosynthetic process/phosphorus-oxygen lyase activity/intracellular signal transduction;;;;;;;;;;;;cyclic nucleotide biosynthetic process/phosphorus-oxygen lyase activi…	;Biological Process/Molecular Function/Biological Process;Biological Process/Molecular Function/Biological Process;Biological Process/Molecular Function/Biological Process;;;;;;;;;;;;Biological Process/Molecular Function/Biological Process;;;;;;;;;
790	pyruvate: NADP+ oxidoreductase	metabolic process / pyruvat metabolic process		1.587		gi|9909124|dbj|BAB12024.1|pyruvate: NADP+ oxidoreductase [Euglena gracilis];gi|33112418|sp|Q94IN5.1|PNO_EUGGRRecName: Full=Pyruvate dehydrogenase [NADP(+)], mitochondrial AltName: Full=Aquacobalamin reductase [NADPH] AltName: Full=EgPNOmt AltName: Full=Pyruvate:NADP(+) oxidoreductase Flags: Precursor/gi|13872738|emb|CAC37628.1|pyruvate:NADP+ oxidoreductase [Euglena gracilis];gi|506231700|ref|WP_0…	Euglena gracilis;Euglena gracilis/Euglena gracilis;Desulfohalobium retbaense/Desulfohalobium retbaense DSM 5692;Vitrella brassicaformis CCMP3155;Desulfovermiculus halophilus;Moorella thermoacetica/Moorella thermoacetica;Moorella thermoacetica/Moorella thermoacetica ATCC 39073/Moorella thermoacetica ATCC 39073/Moorella thermoacetica Y72/Moorella thermoacetica/Moorella thermoacetica/Moorella thermo…	0.0E0;0.0E0;0.0E0;0.0E0;0.0E0;0.0E0;0.0E0;0.0E0;0.0E0;0.0E0;0.0E0;0.0E0;0.0E0;0.0E0;0.0E0;0.0E0;0.0E0;0.0E0;0.0E0;0.0E0	BAB12024;Q94IN5/CAC37628;ACV68324/WP_015751475;CEM14662;WP_027371514;WP_053094534/AKX92893;OIQ56901/OIQ10249/AOQ22563/AKX95446/OIQ11930/APC07258/OIQ62291/OIQ52983/WP_011391612/GAF25829/YP_428946/ABC18403;WP_027176600;ANM86867/ANM86883;AMD93593/WP_066607424;CBX30157;OIQ59311/WP_075516805;WP_028576050;WP_087351805/OUO53831;GAU07639/WP_069857149;WP_020881263/EPR39885;BAH75498/WP_015860689;WP_0271847…	gi|9909124|dbj|BAB12024.1|pyruvate: NADP+ oxidoreductase [Euglena gracilis]	Euglena gracilis	0	PNO;MTY_1166;nifJ;nifJ;nifJ;PNO;N47_D29660;nifJ;B5F76_04740;DPF_0334;nifJ;nifJ;N47_D29660;Moth_0064;PNO;nifJ;nifJ;nifJ;Moth_0064;PNO;nifJ;PNO;Vbra_21448;PNO;DPF_0334;N47_D29660;DPF_0334;N47_D29660;B5F76_04740;PNO;Dbac_1044;dsx2_0459;nifJ;PNO;Dret_1036;B5F76_04740;Dret_1036;SAMN06295933_0214;dsx2_0459;PNO;B5F76_04740;Dbac_1044;AXF15_11095;dsx2_0459;Vbra_21448;Moth_0064;PNO;nifJ;Dret_1036;PNO;nifJ;…	GO:0050444-IEA;GO:0030976-IEA;GO:0005506-IEA;GO:0016491-IEA;GO:0016491-IDA;GO:0003824-IEA;GO:0046872-IEA;GO:0005739-IEA;GO:0005739-IDA;GO:0045333-IDA;GO:0019164-IEA;GO:0050243-IEA;GO:0055114-IEA;GO:0051539-IEA;GO:0006090-IDA;GO:0034603-IEA;GO:0051536-IEA;GO:0008152-IEA;GO:0016903-IEA;GO:0010181-IEA;GO:0006086-IEA;GO:0022900-IEA	aquacobalamin reductase (NADPH) activity-IEA;thiamine pyrophosphate binding-IEA;iron ion binding-IEA;oxidoreductase activity-IEA;oxidoreductase activity-IDA;catalytic activity-IEA;metal ion binding-IEA;mitochondrion-IEA;mitochondrion-IDA;cellular respiration-IDA;pyruvate synthase activity-IEA;pyruvate dehydrogenase (NADP+) activity-IEA;oxidation-reduction process-IEA;4 iron, 4 sulfur cluster bind…	Molecular Function-IEA;Molecular Function-IEA;Molecular Function-IEA;Molecular Function-IEA;Molecular Function-IDA;Molecular Function-IEA;Molecular Function-IEA;Cellular Component-IEA;Cellular Component-IDA;Biological Process-IDA;Molecular Function-IEA;Molecular Function-IEA;Biological Process-IEA;Molecular Function-IEA;Biological Process-IDA;Molecular Function-IEA;Molecular Function-IEA;Biologic…	10	GO:0005506;GO:0005739;GO:0006090;GO:0010181;GO:0022900;GO:0030976;GO:0045333;GO:0050243;GO:0050444;GO:0051539	iron ion binding;mitochondrion;pyruvate metabolic process;FMN binding;electron transport chain;thiamine pyrophosphate binding;cellular respiration;pyruvate dehydrogenase (NADP+) activity;aquacobalamin reductase (NADPH) activity;4 iron, 4 sulfur cluster binding	Molecular Function;Cellular Component;Biological Process;Molecular Function;Biological Process;Molecular Function;Biological Process;Molecular Function;Molecular Function;Molecular Function	EC:1.16.1;EC:1.2.1.51;EC:1.16.1.5	Oxidizing metal ions;Pyruvate dehydrogenase (NADP(+));Aquacobalamin reductase (NADPH)	IPR019456;IPR019752;IPR019456;IPR033412;noIPR;IPR011766;noIPR;IPR017896;IPR019456;IPR002880;IPR011895;IPR019752;IPR009014;IPR011895;noIPR;noIPR;noIPR;IPR017900;IPR017900;IPR017896;IPR017896;noIPR;IPR029061;noIPR;IPR009014;IPR029061;IPR002869	DOMAIN;DOMAIN;DOMAIN;DOMAIN;DOMAIN;DOMAIN;DOMAIN;DOMAIN;DOMAIN;DOMAIN;FAMILY;DOMAIN;DOMAIN;FAMILY;FAMILY;FAMILY;FAMILY;CONSERVED_SITE;CONSERVED_SITE;DOMAIN;DOMAIN;DOMAIN;DOMAIN;DOMAIN;DOMAIN;DOMAIN;DOMAIN	Pyruvate-flavodoxin oxidoreductase, EKR domain;Pyruvate/ketoisovalerate oxidoreductase, catalytic domain;Pyruvate-flavodoxin oxidoreductase, EKR domain;Pyruvate:ferredoxin oxidoreductase, core domain II;Pyruvate:ferredoxin oxidoreductase, core domain II;Thiamine pyrophosphate enzyme, C-terminal TPP-binding;Thiamine pyrophosphate enzyme, C-terminal TPP-binding;4Fe-4S ferredoxin-type, iron-sulphur …	SM00890 (SMART);PF01558 (PFAM);PF10371 (PFAM);PF17147 (PFAM);G3DSA:3.40.50.970 (GENE3D);PF02775 (PFAM);G3DSA:3.30.70.20 (GENE3D);PF12838 (PFAM);G3DSA:4.10.780.10 (GENE3D);PF01855 (PFAM);TIGR02176 (TIGRFAM);G3DSA:3.40.920.10 (GENE3D);G3DSA:3.40.50.920 (GENE3D);PIRSF000159 (PIRSF);G3DSA:3.40.50.970 (GENE3D);PTHR32154 (PANTHER);PTHR32154:SF23 (PANTHER);PS00198 (PROSITE_PATTERNS);PS00198 (PROSITE_PAT…	GO:0016903/GO:0055114;GO:0055114/GO:0016903;GO:0016903/GO:0055114;;;GO:0030976/GO:0003824;;;GO:0016903/GO:0055114;GO:0055114/GO:0016491;GO:0022900/GO:0005506/GO:0055114/GO:0016903;GO:0055114/GO:0016903;GO:0008152/GO:0003824;GO:0022900/GO:0005506/GO:0055114/GO:0016903;;;;;;;;;;;GO:0008152/GO:0003824;;GO:0016491/GO:0055114	oxidoreductase activity, acting on the aldehyde or oxo group of donors/oxidation-reduction process;oxidation-reduction process/oxidoreductase activity, acting on the aldehyde or oxo group of donors;oxidoreductase activity, acting on the aldehyde or oxo group of donors/oxidation-reduction process;;;thiamine pyrophosphate binding/catalytic activity;;;oxidoreductase activity, acting on the aldehyde …	Molecular Function/Biological Process;Biological Process/Molecular Function;Molecular Function/Biological Process;;;Molecular Function/Molecular Function;;;Molecular Function/Biological Process;Biological Process/Molecular Function;Biological Process/Molecular Function/Biological Process/Molecular Function;Biological Process/Molecular Function;Biological Process/Molecular Function;Biological Proc…
[truncated: 47 more rows]

## Sheet: Diff. transcripts funct. 6d
EG_transcript_	Sequence Description	Function	Fold change 6d	Fold change 9d	Fold change 11d	Blast Hit Description (HSP)	Blast Hit Taxonomy Name	Blast Hit E-Value	Blast Hit Accession	Blast Top Hit Description (HSP)	Blast Top Hit Taxonomy Name	Blast Top Hit E-Value	Mapping Gene Name	Mapping GO ID	Mapping GO term	Mapping GO Category	Annotation GO Count	Annotation GO ID	Annotation GO Term	Annotation GO Category	Enzyme Code	Enzyme Name	InterPro Accession	InterPro Type	InterPro Name	InterPro Signatures	InterPro GO ID	InterPro GO Term	InterPro GO Category
[truncated: 152 more rows]

## Sheet: Diff transcripts funct. an 9d 
EG_transcript_	Sequence Description	Function	Fold change 6d	Fold change 9d	Fold change 11d	Blast Hit Description (HSP)	Blast Hit Taxonomy Name	Blast Hit E-Value	Blast Hit Accession	Blast Top Hit Description (HSP)	Blast Top Hit Taxonomy Name	Blast Top Hit E-Value	Mapping Gene Name	Mapping GO ID	Mapping GO term	Mapping GO Category	Annotation GO Count	Annotation GO ID	Annotation GO Term	Annotation GO Category	Enzyme Code	Enzyme Name	InterPro Accession	InterPro Type	InterPro Name	InterPro Signatures	InterPro GO ID	InterPro GO Term	InterPro GO Category
[truncated: 152 more rows]

## Sheet: Diff transcripts funct. an 11 d
EG_transcript_	Sequence Description	Function	Fold change 6d	Fold change 9d	Fold change 11d	Blast Hit Description (HSP)	Blast Hit Taxonomy Name	Blast Hit E-Value	Blast Hit Accession	Blast Top Hit Description (HSP)	Blast Top Hit Taxonomy Name	Blast Top Hit E-Value	Mapping Gene Name	Mapping GO ID	Mapping GO term	Mapping GO Category	Annotation GO Count	Annotation GO ID	Annotation GO Term	Annotation GO Category	Enzyme Code	Enzyme Name	InterPro Accession	InterPro Type	InterPro Name	InterPro Signatures	InterPro GO ID	InterPro GO Term	InterPro GO Category
[truncated: 152 more rows]
