# Supplementary material for: Changes in Gravitaxis and Gene-Expression in an Euglena gracilis Culture over Time
Source: Biomolecules. 2024 Mar 9;14(3):327. doi: 10.3390/biom14030327 (PMC10967724; doi:10.3390/biom14030327)
Supplement: Supplementary file 1 [file biomolecules-14-00327-s001.zip › Supplement S4.xlsx]

## Sheet: Suppl. S4 GO terms 
DEGs of same GO-term									DEGs of same GO-term over time
Cell culture age	GO ID	GO Name	Number of DEGs	Total number of GO-terms in Ebenezer et al. S. T V4*	Total number of GO-terms in Cordoba et al. S. T V2**	ratio % Ebenezer et al. S. T V4	ratio % Cordoba et al. S. T V2		GO-term	function	5 vs 6	9 vs 6	11 vs 6	diff 9/11 in %
5 d vs 6 d	GO:0003677	DNA binding	5	52	355	9.61538	1.40845		GO:0003677	DNA binding	5	60	62	3.33333
9 d vs 6 d	GO:0003677	DNA binding	60	52	355	115.385	16.9014		GO:0005739	Mitochondrion		41	35	-14.6341
	GO:0005739	Mitochondrion	41	15	1044	273.333	3.9272		GO:0005886	Plasma membrane		11	16	45.4545
	GO:0005886	Plasma membrane	11	29	1395	37.931	0.78853		GO:0009190	Cyclic nucleotide biosynthetic process		33	40	21.2121
	GO:0009190	Cyclic nucleotide biosynthetic process	33	224	93	14.7321	35.4839		GO:0016070	RNA metabolic process		25	26	4
	GO:0016070	RNA metabolic process	25	0	720		3.47222		GO:0016779	Nucleotidyltransferase activity		10	14	40
	GO:0016779	Nucleotidyltransferase activity	10	2	84	500	11.9048		GO:0016849	Phosphorus-oxygen lyase activity		34	42	23.5294
	GO:0016791	Phosphatase activity	9	2	159	450	5.66038		GO:0016887	ATPase activity		36	42	16.6667
	GO:0016849	Phosphorus-oxygen lyase activity	34	224	93	15.1786	36.5591		GO:0035556	Intracellular signal transduction		36	45	25
	GO:0016874	Ligase activity	14	15	255	93.3333	5.4902
	GO:0016887	ATPase activity	35	52	432	67.3077	8.10185
	GO:0035556	Intracellular signal transduction	36	258	438	13.9535	8.21918
	GO:0065008	Regulation of biological quality	11	0	723		1.52144
11 d vs 6 d	GO:0002376	Immune system process	6	0	401		1.49626
	GO:0003677	DNA binding	62	52	355	119.231	17.4648
	GO:0005694	Chromosome	8	24	294	33.3333	2.72109
	GO:0005739	Mitochondrion	35	15	1044	233.333	3.35249
	GO:0005886	Plasma membrane	16	29	1395	55.1724	1.14695
	GO:0006281	DNA repair	6	12	268	50	2.23881
	GO:0009190	Cyclic nucleotide biosynthetic process	40	224	93	17.8571	43.0108
	GO:0015979	Photosynthesis	11	3	56	366.667	19.6429
	GO:0016070	RNA metabolic process	26	0	720		3.61111
	GO:0016757	Transferase activity, transferring glycosyl groups	43	2	121	2150	35.5372
	GO:0016779	Nucleotidyltransferase activity	14	2	84	700	16.6667
	GO:0016849	Phosphorus-oxygen lyase activity	42	224	93	18.75	45.1613
	GO:0016887	ATPase activity	42	52	432	80.7692	9.72222
	GO:0035556	Intracellular signal transduction	45	258	438	17.4419	10.274
	GO:0042578	Phosphoric ester hydrolase activity	11	0	190		5.78947
	GO:0042592	Homeostatic process	15	0	313		4.79233
				Ebenezer, T. E., Zoltner, M., Burrell, A., Nenarokova, A., Novák Vanclová, A. M., Prasad, B., ... & Field, M. C. (2019). Transcriptome, proteome and draft genome of Euglena gracilis. BMC biology, 17, 1-23.
				**Cordoba, J., Perez, E., Van Vlierberghe, M., Bertrand, A. R., Lupo, V., Cardol, P., & Baurain, D. (2021). De novo transcriptome meta-assembly of the mixotrophic freshwater microalga Euglena gracilis. Genes, 12(6), 842.
